# Supplementary material for: A small bacteriophage protein determines the hierarchy over co-residential jumbo phage in Bacillus thuringiensis serovar israelensis
Source: Commun Biol. 2022 Nov 24;5:1286. doi: 10.1038/s42003-022-04238-3 (PMC9700832; doi:10.1038/s42003-022-04238-3)
Supplement: Supplementary file 4 — Supplementary Data 1 [file 42003_2022_4238_MOESM4_ESM.xlsx]

## Sheet: Sheet1
Supplementary Table S1: List of differentially expressed genes in MMC-treated versus untreated GBJ002.
upregulated
downregulated
B. thuringiensis chromosomal genes
Gene ID	log2FoldChange	lfcSE	padj	seqnames	start	end	strand	gene	annotation
HIS92_RS00010	-1.20832	0.349209	0.00292554	NZ_CP051858.1	1425	1781	+	NA	hypothetical protein
HIS92_RS00045	-0.40193	0.137143	0.0139066	NZ_CP051858.1	6890	7819	-	ppaC	manganese-dependent inorganic pyrophosphatase
HIS92_RS00150	-1.88401	0.210142	7.16996e-18	NZ_CP051858.1	25622	26803	-	dltD	D-alanyl-lipoteichoic acid biosynthesis protein DltD
HIS92_RS00195	-2.06951	0.458908	5.63717e-05	NZ_CP051858.1	34866	35096	-	NA	hypothetical protein
HIS92_RS00210	-0.564157	0.177095	0.0066449	NZ_CP051858.1	36416	37177	-	NA	class I SAM-dependent methyltransferase
HIS92_RS00220	-1.44127	0.224928	2.22755e-09	NZ_CP051858.1	39475	40317	-	NA	peptidylprolyl isomerase
HIS92_RS00225	-1.49056	0.490411	0.0102185	NZ_CP051858.1	40507	41883	-	NA	HAMP domain-containing histidine kinase
HIS92_RS00230	-2.31255	0.817371	0.0181496	NZ_CP051858.1	41876	42523	-	NA	response regulator transcription factor
HIS92_RS00285	-1.87138	0.339803	4.3541e-07	NZ_CP051858.1	52185	52955	-	NA	GNAT family N-acetyltransferase
HIS92_RS00300	-0.602271	0.158838	0.000960216	NZ_CP051858.1	54619	56154	-	NA	MFS transporter
HIS92_RS00385	0.741056	0.254587	0.0147147	NZ_CP051858.1	68102	69304	+	NA	MFS transporter
HIS92_RS00390	1.63765	0.583951	0.0192996	NZ_CP051858.1	69458	69757	+	NA	hypothetical protein
HIS92_RS00425	-1.93619	0.661016	0.0139535	NZ_CP051858.1	74462	74602	+	NA	YrzI family small protein
HIS92_RS00450	-0.499657	0.16624	0.0112583	NZ_CP051858.1	75521	76606	-	NA	AI-2E family transporter
HIS92_RS00455	-0.771438	0.187835	0.00028998	NZ_CP051858.1	76756	77577	+	NA	HNH endonuclease
HIS92_RS00480	-1.13203	0.405779	0.0200551	NZ_CP051858.1	82089	82601	-	NA	DUF402 domain-containing protein
HIS92_RS00560	-0.569	0.139055	0.000307984	NZ_CP051858.1	94573	95400	+	NA	polysaccharide deacetylase
HIS92_RS00565	0.755883	0.273054	0.0212264	NZ_CP051858.1	95442	95867	-	NA	hypothetical protein
HIS92_RS00590	-0.695379	0.162621	0.000149725	NZ_CP051858.1	100150	101775	-	NA	ATP-binding cassette domain-containing protein
HIS92_RS00595	3.84426	1.00193	0.00080941	NZ_CP051858.1	102088	105204	-	NA	MMPL family transporter
HIS92_RS00610	0.356742	0.0957378	0.0011984	NZ_CP051858.1	107539	108828	-	aroA	3-phosphoshikimate 1-carboxyvinyltransferase
HIS92_RS00615	0.705583	0.139898	4.7357e-06	NZ_CP051858.1	108846	109946	-	tyrA	prephenate dehydrogenase
HIS92_RS00620	1.0281	0.259044	0.000495825	NZ_CP051858.1	109939	111039	-	NA	histidinol-phosphate transaminase
HIS92_RS00625	1.11256	0.166148	3.36038e-10	NZ_CP051858.1	111058	112230	-	aroC	chorismate synthase
HIS92_RS00645	0.862274	0.30922	0.0201136	NZ_CP051858.1	118670	119200	-	NA	cysteine hydrolase
HIS92_RS00660	-1.27865	0.49294	0.0327159	NZ_CP051858.1	120201	120719	+	NA	kinase
HIS92_RS00665	1.46168	0.462809	0.00719477	NZ_CP051858.1	121088	122725	-	NA	SH3 domain-containing protein
HIS92_RS00675	-0.606483	0.220009	0.0217341	NZ_CP051858.1	123862	124344	+	NA	hypothetical protein
HIS92_RS00740	1.08029	0.327652	0.00479649	NZ_CP051858.1	137024	137443	-	NA	VOC family protein
HIS92_RS00765	-0.571101	0.178022	0.0062383	NZ_CP051858.1	141828	143075	-	NA	glutamate-5-semialdehyde dehydrogenase
HIS92_RS00775	-1.74024	0.378134	3.82624e-05	NZ_CP051858.1	144885	145703	+	proC	pyrroline-5-carboxylate reductase
HIS92_RS00800	0.992776	0.304123	0.00530239	NZ_CP051858.1	150927	151886	-	NA	RNA-splicing ligase RtcB
HIS92_RS00830	-1.24808	0.273156	4.40932e-05	NZ_CP051858.1	159687	160169	+	NA	DUF2975 domain-containing protein
HIS92_RS00870	-1.03935	0.271146	0.000818385	NZ_CP051858.1	164215	164742	-	NA	DUF2812 domain-containing protein
HIS92_RS00875	-1.20008	0.310632	0.000735073	NZ_CP051858.1	164750	165067	-	NA	helix-turn-helix transcriptional regulator
HIS92_RS00885	-0.612959	0.197407	0.00842448	NZ_CP051858.1	166200	167366	+	NA	DUF58 domain-containing protein
HIS92_RS00895	-0.861205	0.343194	0.0397163	NZ_CP051858.1	168636	169484	-	NA	hypothetical protein
HIS92_RS00920	1.19668	0.319256	0.00111645	NZ_CP051858.1	175493	177247	-	NA	amidohydrolase family protein
HIS92_RS00930	-0.881174	0.272754	0.00585358	NZ_CP051858.1	179010	179516	-	NA	DUF3902 family protein
HIS92_RS00965	0.604653	0.186559	0.00568254	NZ_CP051858.1	183012	183305	-	NA	antibiotic biosynthesis monooxygenase
HIS92_RS00970	0.41253	0.133581	0.00884455	NZ_CP051858.1	183352	183990	-	NA	nitroreductase family protein
HIS92_RS00975	0.629114	0.194112	0.00568254	NZ_CP051858.1	184009	184437	-	NA	MarR family transcriptional regulator
HIS92_RS00980	-0.461823	0.176831	0.0313255	NZ_CP051858.1	184702	186645	+	NA	TetM/TetW/TetO/TetS family tetracycline resistance ribosomal protection protein
HIS92_RS01215	3.17951	0.845757	0.00107606	NZ_CP051858.1	226276	227265	-	NA	biotin-dependent carboxyltransferase
HIS92_RS01220	2.23119	0.647809	0.00306584	NZ_CP051858.1	227256	227969	-	pxpB	5-oxoprolinase subunit PxpB
HIS92_RS01255	-0.641849	0.264838	0.0483457	NZ_CP051858.1	233255	233887	-	NA	YdcF family protein
HIS92_RS01395	-0.948861	0.33875	0.019468	NZ_CP051858.1	264433	265653	-	hblD	hemolytic enterotoxin HBL lytic component L1
HIS92_RS01400	-1.44133	0.232766	8.5014e-09	NZ_CP051858.1	265715	267034	-	hblC	hemolytic enterotoxin HBL lytic component L2
HIS92_RS01405	-1.84673	0.321294	1.15571e-07	NZ_CP051858.1	268215	269444	-	NA	AraC family transcriptional regulator
HIS92_RS01410	-0.810987	0.297303	0.0233696	NZ_CP051858.1	269874	270002	+	NA	hypothetical protein
HIS92_RS01425	-1.43395	0.510735	0.0191766	NZ_CP051858.1	271980	273395	-	NA	amino acid permease
HIS92_RS01610	0.657655	0.264555	0.0417798	NZ_CP051858.1	317021	317956	-	mntA	manganese ABC transporter substrate-binding protein/adhesin MntA
HIS92_RS01615	1.09777	0.343541	0.00646983	NZ_CP051858.1	317974	318840	-	NA	metal ABC transporter permease
HIS92_RS01620	0.999932	0.372546	0.0261805	NZ_CP051858.1	318837	319586	-	NA	metal ABC transporter ATP-binding protein
HIS92_RS01695	-0.941192	0.277301	0.00357639	NZ_CP051858.1	332239	332673	-	NA	hypothetical protein
HIS92_RS01710	-0.962841	0.213388	5.58172e-05	NZ_CP051858.1	334973	335917	-	NA	acetyl-CoA carboxylase carboxyltransferase subunit alpha
HIS92_RS01715	-0.763945	0.29267	0.031429	NZ_CP051858.1	335950	336396	-	NA	MarR family transcriptional regulator
HIS92_RS01735	-0.926522	0.319098	0.0149901	NZ_CP051858.1	340578	341018	+	NA	Lrp/AsnC family transcriptional regulator
HIS92_RS01780	-0.654638	0.177453	0.00136282	NZ_CP051858.1	351086	352459	+	NA	HAMP domain-containing histidine kinase
HIS92_RS01790	-0.333317	0.13395	0.0415517	NZ_CP051858.1	353216	354661	-	NA	L,D-transpeptidase family protein
HIS92_RS01835	-1.09295	0.317231	0.00305748	NZ_CP051858.1	366196	367272	-	NA	HAMP domain-containing histidine kinase
HIS92_RS01875	-0.533821	0.199725	0.0268774	NZ_CP051858.1	379225	380220	-	NA	D-cysteine desulfhydrase
HIS92_RS01905	-1.04575	0.164177	2.81545e-09	NZ_CP051858.1	385599	386702	+	NA	LPXTG cell wall anchor domain-containing protein
HIS92_RS01960	-1.22658	0.302819	0.000361303	NZ_CP051858.1	395448	396071	+	NA	FMN-binding negative transcriptional regulator
HIS92_RS01965	-0.490104	0.130167	0.0010558	NZ_CP051858.1	396285	397124	-	NA	YitT family protein
HIS92_RS01980	-0.614796	0.23459	0.0306503	NZ_CP051858.1	399366	399875	-	NA	DUF4303 domain-containing protein
HIS92_RS01995	1.12034	0.410621	0.0233494	NZ_CP051858.1	402464	403546	-	serC	3-phosphoserine/phosphohydroxythreonine transaminase
HIS92_RS02015	-0.704967	0.225984	0.00808867	NZ_CP051858.1	405839	406666	-	NA	helix-turn-helix transcriptional regulator
HIS92_RS02030	-1.14265	0.225949	4.46394e-06	NZ_CP051858.1	410903	412681	-	NA	S-layer homology domain-containing protein
HIS92_RS02085	0.802707	0.186972	0.000139369	NZ_CP051858.1	420125	420451	-	NA	DUF3895 domain-containing protein
HIS92_RS02135	-1.4352	0.206017	5.3198e-11	NZ_CP051858.1	427184	427363	-	NA	hypothetical protein
HIS92_RS02140	-1.3982	0.159449	4.03424e-17	NZ_CP051858.1	427713	428150	-	NA	SMI1/KNR4 family protein
HIS92_RS02145	-0.606441	0.245558	0.0434381	NZ_CP051858.1	428156	429781	-	NA	hypothetical protein
HIS92_RS02170	-1.36478	0.26818	3.81082e-06	NZ_CP051858.1	432239	432958	-	NA	M15 family metallopeptidase
HIS92_RS02175	-1.07259	0.279712	0.000815574	NZ_CP051858.1	433019	434197	-	NA	CapA family protein
HIS92_RS02190	1.62669	0.215925	9.0917e-13	NZ_CP051858.1	436345	436572	-	NA	hypothetical protein
HIS92_RS02195	1.93476	0.258403	1.27288e-12	NZ_CP051858.1	436634	437536	-	NA	alpha/beta hydrolase
HIS92_RS02260	0.675011	0.237508	0.0175926	NZ_CP051858.1	447105	448766	-	NA	energy-coupling factor ABC transporter ATP-binding protein
HIS92_RS02290	-0.479336	0.17817	0.0257854	NZ_CP051858.1	454998	455825	-	NA	endonuclease
HIS92_RS02330	-1.11382	0.170316	9.48315e-10	NZ_CP051858.1	462356	463039	+	NA	NAD(P)H-dependent oxidoreductase
HIS92_RS02335	-0.528514	0.200505	0.0295006	NZ_CP051858.1	463195	463476	+	NA	DUF1292 domain-containing protein
HIS92_RS02380	-1.3136	0.52091	0.03876	NZ_CP051858.1	471132	471491	+	NA	DUF3796 domain-containing protein
HIS92_RS02395	-0.510324	0.151778	0.00394476	NZ_CP051858.1	472925	473635	-	NA	YjjG family noncanonical pyrimidine nucleotidase
HIS92_RS02435	2.17722	0.639036	0.00344793	NZ_CP051858.1	479194	480387	-	NA	MFS transporter
HIS92_RS02470	-0.645418	0.179369	0.0018577	NZ_CP051858.1	487405	488526	-	NA	AI-2E family transporter
HIS92_RS02535	0.78746	0.28425	0.0211299	NZ_CP051858.1	497510	497929	-	NA	ATP synthase subunit I
HIS92_RS02585	1.37311	0.4052	0.00362159	NZ_CP051858.1	506208	506876	-	fsa	fructose-6-phosphate aldolase
HIS92_RS02595	1.33697	0.324158	0.000270637	NZ_CP051858.1	507992	509986	-	tkt	transketolase
HIS92_RS02620	-0.303774	0.125084	0.047846	NZ_CP051858.1	514099	515418	-	NA	septum formation initiator
HIS92_RS02645	1.2041	0.482643	0.0410182	NZ_CP051858.1	518386	518781	-	spxA	transcriptional regulator Spx
HIS92_RS02660	-0.609421	0.205237	0.0124483	NZ_CP051858.1	520594	521655	-	NA	oxidoreductase
HIS92_RS02670	-0.878441	0.351047	0.0403331	NZ_CP051858.1	522465	523841	-	NA	S8 family serine peptidase
HIS92_RS02695	2.26566	0.830294	0.0233494	NZ_CP051858.1	527257	528006	-	NA	Nif3-like dinuclear metal center hexameric protein
HIS92_RS02715	1.21286	0.289432	0.000209688	NZ_CP051858.1	530003	531505	-	NA	acyl--CoA ligase
HIS92_RS02730	-0.8176	0.258282	0.00705461	NZ_CP051858.1	533723	535174	+	NA	FAD-dependent monooxygenase
HIS92_RS02785	0.602342	0.24	0.0397045	NZ_CP051858.1	546580	546921	-	NA	DUF1048 domain-containing protein
HIS92_RS02900	-0.724934	0.17691	0.000300811	NZ_CP051858.1	567247	567990	+	NA	SDR family oxidoreductase
HIS92_RS02905	0.502247	0.196199	0.0355283	NZ_CP051858.1	568101	568763	-	bshB2	bacillithiol biosynthesis deacetylase BshB2
HIS92_RS02915	0.434619	0.148002	0.0136867	NZ_CP051858.1	569392	570717	+	NA	ArsB/NhaD family transporter
HIS92_RS02935	-0.645634	0.243945	0.0286957	NZ_CP051858.1	572776	573813	-	NA	DUF4003 domain-containing protein
HIS92_RS02940	0.817279	0.254863	0.00625454	NZ_CP051858.1	574007	574462	-	NA	DinB family protein
HIS92_RS02995	0.614384	0.243337	0.0385322	NZ_CP051858.1	585098	585889	+	NA	arylamine N-acetyltransferase
HIS92_RS03000	-0.56194	0.156499	0.00190238	NZ_CP051858.1	586007	587794	+	pepF	oligoendopeptidase F
HIS92_RS03070	-1.79422	0.64854	0.0212638	NZ_CP051858.1	601451	601795	+	NA	winged helix-turn-helix transcriptional regulator
HIS92_RS03075	-1.72584	0.314512	4.83422e-07	NZ_CP051858.1	601814	602812	+	NA	NADP-dependent oxidoreductase
HIS92_RS03110	-0.612055	0.220429	0.0207921	NZ_CP051858.1	609563	610066	+	NA	GNAT family N-acetyltransferase
HIS92_RS03115	1.75684	0.454615	0.000732888	NZ_CP051858.1	610120	611556	-	NA	MBL fold metallo-hydrolase
HIS92_RS03120	1.60892	0.506162	0.00677752	NZ_CP051858.1	611623	612822	-	NA	NAD(P)/FAD-dependent oxidoreductase
HIS92_RS03265	-1.30787	0.465061	0.0189517	NZ_CP051858.1	649189	651171	-	NA	methyl-accepting chemotaxis protein
HIS92_RS03285	-1.2253	0.393961	0.00831268	NZ_CP051858.1	655573	657780	-	NA	S-layer protein
HIS92_RS03315	-2.28527	0.277604	3.896e-15	NZ_CP051858.1	666898	668136	-	NA	beta-channel forming cytolysin
HIS92_RS03320	-2.24039	0.397737	2.21389e-07	NZ_CP051858.1	668416	669648	-	NA	N-acetylmuramoyl-L-alanine amidase
HIS92_RS03325	-1.99802	0.580697	0.00309791	NZ_CP051858.1	670380	671123	-	NA	M15 family metallopeptidase
HIS92_RS03340	-1.35866	0.262507	2.46362e-06	NZ_CP051858.1	675571	675924	+	NA	hypothetical protein
HIS92_RS03385	-0.472272	0.18762	0.0391131	NZ_CP051858.1	686677	687768	+	NA	DUF3900 domain-containing protein
HIS92_RS03410	1.11338	0.404516	0.0219818	NZ_CP051858.1	690204	691103	-	NA	hypothetical protein
HIS92_RS03415	1.17945	0.386437	0.00988248	NZ_CP051858.1	691120	691563	-	NA	flavodoxin
HIS92_RS03420	-1.48566	0.30247	9.03513e-06	NZ_CP051858.1	691872	692492	-	NA	transcriptional regulator
HIS92_RS03460	-0.838269	0.214247	0.000613878	NZ_CP051858.1	704914	706023	-	NA	serine hydrolase
HIS92_RS03485	2.01639	0.61722	0.00526156	NZ_CP051858.1	710720	711460	-	fabG	3-oxoacyl-ACP reductase FabG
HIS92_RS03505	0.681331	0.282064	0.0492039	NZ_CP051858.1	714274	715215	-	rarD	EamA family transporter RarD
HIS92_RS03675	-1.38733	0.392283	0.00227842	NZ_CP051858.1	750768	751661	-	NA	ATP-binding cassette domain-containing protein
HIS92_RS03680	-0.699029	0.28946	0.0492461	NZ_CP051858.1	751817	752419	+	NA	TetR/AcrR family transcriptional regulator
HIS92_RS03685	-1.12427	0.40898	0.0221708	NZ_CP051858.1	752512	753480	-	NA	WYL domain-containing protein
HIS92_RS03690	-3.02499	0.881467	0.0031866	NZ_CP051858.1	753540	753983	+	NA	VOC family protein
HIS92_RS03695	0.781008	0.125589	7.29907e-09	NZ_CP051858.1	754040	755071	-	NA	oxidoreductase
HIS92_RS03700	2.65417	0.324802	6.38019e-15	NZ_CP051858.1	755478	757901	-	parC	DNA topoisomerase IV subunit A
HIS92_RS03705	2.63886	0.268663	2.38609e-21	NZ_CP051858.1	757903	759867	-	parE	DNA topoisomerase IV subunit B
HIS92_RS03720	-0.416445	0.165145	0.03876	NZ_CP051858.1	762181	762858	-	NA	response regulator transcription factor
HIS92_RS03730	1.54176	0.343636	6.26951e-05	NZ_CP051858.1	763326	765182	-	NA	anaerobic ribonucleoside triphosphate reductase
HIS92_RS03735	-0.85594	0.202533	0.000182504	NZ_CP051858.1	765408	766004	+	plsY	glycerol-3-phosphate 1-O-acyltransferase PlsY
HIS92_RS03765	-0.726162	0.174614	0.000236662	NZ_CP051858.1	768799	769746	-	NA	3'-5' exonuclease
HIS92_RS03895	-0.669374	0.274158	0.0465249	NZ_CP051858.1	791601	792410	+	NA	YitT family protein
HIS92_RS03905	-1.1489	0.320492	0.00194324	NZ_CP051858.1	793038	794570	+	kinA	sporulation kinase KinA
HIS92_RS03925	-1.44492	0.439097	0.00488489	NZ_CP051858.1	798303	798791	-	NA	cytochrome c biogenesis protein CcdC
HIS92_RS03935	1.41749	0.324483	0.000103314	NZ_CP051858.1	800546	801673	-	NA	alkene reductase
HIS92_RS03955	2.44072	0.723088	0.00377481	NZ_CP051858.1	805195	806853	-	hutU	urocanate hydratase
HIS92_RS03960	1.62577	0.56737	0.0165658	NZ_CP051858.1	806877	808394	-	hutH	histidine ammonia-lyase
HIS92_RS03985	1.20079	0.332927	0.00180491	NZ_CP051858.1	811498	811794	+	NA	hypothetical protein
HIS92_RS04005	-1.48827	0.281333	1.3851e-06	NZ_CP051858.1	814193	815107	+	NA	DMT family transporter
HIS92_RS04015	1.17358	0.128989	2.17361e-18	NZ_CP051858.1	816388	817332	-	NA	ABC transporter permease subunit
HIS92_RS04020	1.48838	0.1314	3.67119e-28	NZ_CP051858.1	817325	818236	-	NA	ABC transporter ATP-binding protein
HIS92_RS04025	1.94331	0.190591	5.98549e-23	NZ_CP051858.1	818361	819830	-	NA	transposase
HIS92_RS04065	1.52048	0.375028	0.000356127	NZ_CP051858.1	824658	825413	-	NA	sulfite exporter TauE/SafE family protein
HIS92_RS04140	1.58126	0.206777	3.90019e-13	NZ_CP051858.1	840847	841086	-	NA	DUF896 domain-containing protein
HIS92_RS04145	1.91268	0.261116	4.18896e-12	NZ_CP051858.1	841132	841788	-	NA	recombinase family protein
HIS92_RS04150	1.40278	0.145742	1.60628e-20	NZ_CP051858.1	841930	842550	+	lexA	transcriptional repressor LexA
HIS92_RS04215	1.3573	0.20971	1.46981e-09	NZ_CP051858.1	850527	851186	+	NA	helix-turn-helix domain-containing protein
HIS92_RS04225	-0.69892	0.266986	0.0308645	NZ_CP051858.1	852908	853297	-	glnR	transcriptional repressor GlnR
HIS92_RS04265	-0.509222	0.194774	0.0310988	NZ_CP051858.1	862039	862263	-	hfq	RNA chaperone Hfq
HIS92_RS04370	0.732397	0.183381	0.000448809	NZ_CP051858.1	881598	882668	-	NA	helix-turn-helix transcriptional regulator
HIS92_RS04400	-0.746252	0.231068	0.00586929	NZ_CP051858.1	887199	888164	-	NA	iron-hydroxamate ABC transporter substrate-binding protein
HIS92_RS04425	0.601488	0.167396	0.00188674	NZ_CP051858.1	891432	892664	-	pepT	peptidase T
HIS92_RS04430	1.56522	0.354197	8.27729e-05	NZ_CP051858.1	892861	893490	+	NA	YitT family protein
HIS92_RS04515	-1.99218	0.37998	1.75045e-06	NZ_CP051858.1	911243	913084	-	NA	peptidase
HIS92_RS04520	-1.04053	0.325615	0.00646983	NZ_CP051858.1	913379	914176	+	NA	LysM peptidoglycan-binding domain-containing protein
HIS92_RS04545	0.427475	0.147968	0.0156025	NZ_CP051858.1	922052	924016	-	mutL	DNA mismatch repair endonuclease MutL
HIS92_RS04560	0.54469	0.208139	0.0309173	NZ_CP051858.1	927553	927984	-	NA	YlbF family regulator
HIS92_RS04565	1.14246	0.249773	4.32497e-05	NZ_CP051858.1	927988	929517	-	miaB	tRNA (N6-isopentenyl adenosine(37)-C2)-methylthiotransferase MiaB
HIS92_RS04600	2.19191	0.116001	4.52929e-77	NZ_CP051858.1	937176	938207	-	recA	recombinase RecA
HIS92_RS04630	1.40213	0.482827	0.0149831	NZ_CP051858.1	942439	943152	-	NA	SDR family oxidoreductase
HIS92_RS04685	-0.489981	0.166354	0.0133389	NZ_CP051858.1	955765	957435	-	NA	ribonuclease J
HIS92_RS04710	-1.80559	0.2325	1.60741e-13	NZ_CP051858.1	962144	963850	+	NA	hypothetical protein
HIS92_RS04715	-2.31002	0.379382	1.58222e-08	NZ_CP051858.1	963865	964353	+	NA	hypothetical protein
HIS92_RS04720	-0.931881	0.255266	0.00154916	NZ_CP051858.1	965037	965543	+	NA	hypothetical protein
HIS92_RS04830	-1.34212	0.421183	0.00663066	NZ_CP051858.1	987494	987694	+	NA	cold-shock protein
HIS92_RS04845	1.14637	0.41714	0.0221708	NZ_CP051858.1	989079	989243	+	NA	hypothetical protein
HIS92_RS04860	3.21277	0.859885	0.0011581	NZ_CP051858.1	993034	993396	-	NA	hypothetical protein
HIS92_RS04865	3.18988	1.11113	0.0163309	NZ_CP051858.1	993371	993559	-	NA	hypothetical protein
HIS92_RS04870	4.43506	1.05986	0.000213725	NZ_CP051858.1	993562	994884	-	dnaB	replicative DNA helicase
HIS92_RS04875	4.90841	0.97073	4.46997e-06	NZ_CP051858.1	994881	995831	-	NA	DnaD domain protein
HIS92_RS04880	4.82202	0.81084	3.65146e-08	NZ_CP051858.1	996111	996395	-	NA	hypothetical protein
HIS92_RS04890	3.17865	0.915715	0.00282502	NZ_CP051858.1	996875	997090	-	NA	hypothetical protein
HIS92_RS04895	5.43759	1.41609	0.000800701	NZ_CP051858.1	997274	997495	-	NA	hypothetical protein
HIS92_RS04900	6.14943	1.37912	7.01125e-05	NZ_CP051858.1	997509	998096	-	NA	hypothetical protein
HIS92_RS04905	4.48349	1.07273	0.000217794	NZ_CP051858.1	998187	998435	-	NA	hypothetical protein
HIS92_RS04910	5.3441	1.42965	0.00115155	NZ_CP051858.1	998470	998661	-	NA	helix-turn-helix domain-containing protein
HIS92_RS04930	1.38656	0.213355	1.24063e-09	NZ_CP051858.1	1000952	1002499	+	NA	recombinase family protein
HIS92_RS04960	-0.60344	0.238162	0.0376515	NZ_CP051858.1	1006795	1008933	-	pnp	polyribonucleotide nucleotidyltransferase
HIS92_RS04970	0.43227	0.110367	0.000605582	NZ_CP051858.1	1009464	1010435	-	ribF	bifunctional riboflavin kinase/FAD synthetase
HIS92_RS04975	0.640388	0.126101	4.02118e-06	NZ_CP051858.1	1010479	1011402	-	truB	tRNA pseudouridine(55) synthase TruB
HIS92_RS05015	0.355038	0.11635	0.0098945	NZ_CP051858.1	1016734	1021035	-	NA	PolC-type DNA polymerase III
HIS92_RS05025	0.416064	0.111135	0.00113211	NZ_CP051858.1	1022970	1024226	-	rseP	RIP metalloprotease RseP
HIS92_RS05030	0.526383	0.139736	0.00104986	NZ_CP051858.1	1024244	1025386	-	NA	1-deoxy-D-xylulose-5-phosphate reductoisomerase
HIS92_RS05040	0.452945	0.167998	0.0254368	NZ_CP051858.1	1026219	1026995	-	uppS	isoprenyl transferase
HIS92_RS05055	-0.453448	0.172347	0.0298511	NZ_CP051858.1	1028430	1029317	-	NA	elongation factor Ts
HIS92_RS05065	-0.728549	0.196201	0.00124946	NZ_CP051858.1	1030470	1031249	-	codY	GTP-sensing pleiotropic transcriptional regulator CodY
HIS92_RS05070	-0.587139	0.194229	0.0107074	NZ_CP051858.1	1031327	1032718	-	hslU	ATP-dependent protease ATPase subunit HslU
HIS92_RS05090	-0.284795	0.0799088	0.00207146	NZ_CP051858.1	1035644	1037722	-	topA	type I DNA topoisomerase
HIS92_RS05145	-0.705755	0.256798	0.0221708	NZ_CP051858.1	1045598	1045870	-	rpsP	30S ribosomal protein S16
HIS92_RS05160	0.523837	0.165441	0.00704313	NZ_CP051858.1	1047799	1048788	-	ftsY	signal recognition particle-docking protein FtsY
HIS92_RS05165	0.579413	0.215232	0.0256882	NZ_CP051858.1	1048804	1052373	-	smc	chromosome segregation protein SMC
HIS92_RS05175	0.456586	0.153735	0.0124483	NZ_CP051858.1	1053317	1053550	-	acpP	acyl carrier protein
HIS92_RS05200	0.856552	0.239438	0.00198655	NZ_CP051858.1	1056989	1059037	-	recG	ATP-dependent DNA helicase RecG
HIS92_RS05205	-0.484202	0.149526	0.00571859	NZ_CP051858.1	1059328	1061004	-	NA	DAK2 domain-containing protein
HIS92_RS05210	-0.809077	0.272473	0.0124483	NZ_CP051858.1	1061027	1061389	-	NA	Asp23/Gls24 family envelope stress response protein
HIS92_RS05215	0.590153	0.175773	0.00399589	NZ_CP051858.1	1061766	1061954	+	rpmB	50S ribosomal protein L28
HIS92_RS05235	0.340314	0.139705	0.0471157	NZ_CP051858.1	1063571	1064452	-	rsgA	ribosome small subunit-dependent GTPase A
HIS92_RS05240	1.00032	0.204742	1.02207e-05	NZ_CP051858.1	1064700	1066673	-	pknB	Stk1 family PASTA domain-containing Ser/Thr kinase
HIS92_RS05245	0.558728	0.170731	0.00516843	NZ_CP051858.1	1066682	1067434	-	NA	Stp1/IreP family PP2C-type Ser/Thr phosphatase
HIS92_RS05250	0.912005	0.204047	6.70576e-05	NZ_CP051858.1	1067439	1068527	-	rlmN	23S rRNA (adenine(2503)-C(2))-methyltransferase RlmN
HIS92_RS05255	0.58319	0.115884	4.99354e-06	NZ_CP051858.1	1068532	1069866	-	rsmB	16S rRNA (cytosine(967)-C(5))-methyltransferase RsmB
HIS92_RS05260	0.708776	0.168048	0.000188176	NZ_CP051858.1	1069863	1070807	-	NA	methionyl-tRNA formyltransferase
HIS92_RS05270	0.774656	0.2352	0.00483957	NZ_CP051858.1	1071313	1073718	-	priA	primosomal protein N'
HIS92_RS05275	0.981159	0.269989	0.00163729	NZ_CP051858.1	1073715	1074920	-	coaBC	bifunctional phosphopantothenoylcysteine decarboxylase/phosphopantothenate--cysteine ligase CoaBC
HIS92_RS05385	-1.53398	0.243257	4.19806e-09	NZ_CP051858.1	1097758	1098300	-	pyrR	bifunctional pyrimidine operon transcriptional regulator/uracil phosphoribosyltransferase
HIS92_RS05390	-0.431455	0.133081	0.00568193	NZ_CP051858.1	1098505	1099413	-	NA	RluA family pseudouridine synthase
HIS92_RS05395	-0.600082	0.227705	0.0295251	NZ_CP051858.1	1099418	1099876	-	lspA	lipoprotein signal peptidase LspA
HIS92_RS05435	-0.405682	0.15408	0.0297127	NZ_CP051858.1	1106408	1107226	-	pgeF	peptidoglycan editing factor PgeF
HIS92_RS05460	-0.356087	0.121947	0.0143279	NZ_CP051858.1	1110647	1111801	-	ftsZ	cell division protein FtsZ
HIS92_RS05505	0.695663	0.230269	0.0107614	NZ_CP051858.1	1121926	1123842	-	NA	stage V sporulation protein D
HIS92_RS05510	0.496015	0.156922	0.00714545	NZ_CP051858.1	1123924	1126023	-	NA	penicillin-binding protein
HIS92_RS05530	1.46196	0.446049	0.00509443	NZ_CP051858.1	1129468	1130352	-	panE	2-dehydropantoate 2-reductase
HIS92_RS05585	-0.680293	0.221777	0.00944567	NZ_CP051858.1	1138647	1139036	+	NA	hypothetical protein
HIS92_RS05620	-0.858753	0.352111	0.0468047	NZ_CP051858.1	1142821	1143186	+	NA	hypothetical protein
HIS92_RS05655	-0.828444	0.181531	4.51645e-05	NZ_CP051858.1	1149449	1150372	-	ctaB	protoheme IX farnesyltransferase
HIS92_RS05725	2.03952	0.593646	0.00314707	NZ_CP051858.1	1164200	1164388	-	NA	hypothetical protein
HIS92_RS05735	-1.859	0.290856	2.46631e-09	NZ_CP051858.1	1165301	1165570	-	NA	UPF0223 family protein
HIS92_RS05740	-0.88235	0.160957	4.95856e-07	NZ_CP051858.1	1165938	1167410	+	speA	arginine decarboxylase
HIS92_RS05790	0.45705	0.178703	0.0357352	NZ_CP051858.1	1173117	1174094	-	pdhB	pyruvate dehydrogenase complex E1 component subunit beta
HIS92_RS05805	-0.450482	0.186116	0.0486481	NZ_CP051858.1	1176043	1176597	+	NA	peptide deformylase
HIS92_RS05810	-0.618541	0.16026	0.00074532	NZ_CP051858.1	1176658	1177431	-	NA	Cof-type HAD-IIB family hydrolase
HIS92_RS05835	-0.383607	0.153071	0.0400294	NZ_CP051858.1	1181769	1182899	-	NA	N-acetyldiaminopimelate deacetylase
HIS92_RS05840	-0.743974	0.105137	2.45931e-11	NZ_CP051858.1	1182963	1183685	-	dapD	2,3,4,5-tetrahydropyridine-2,6-dicarboxylate N-acetyltransferase
HIS92_RS05880	-0.956327	0.372497	0.0348548	NZ_CP051858.1	1187532	1188020	-	NA	DUF3993 domain-containing protein
HIS92_RS05885	-0.76872	0.257235	0.011788	NZ_CP051858.1	1188203	1189420	-	NA	EAL domain-containing protein
HIS92_RS05960	-1.12908	0.274401	0.000281397	NZ_CP051858.1	1205314	1205748	-	nucA	DNA-entry nuclease
HIS92_RS05980	-0.47623	0.140368	0.00358253	NZ_CP051858.1	1208672	1209835	+	NA	aminotransferase A
HIS92_RS06050	-0.69016	0.235069	0.0136994	NZ_CP051858.1	1223490	1224215	+	NA	AAA family ATPase
HIS92_RS06060	1.41751	0.416115	0.00345032	NZ_CP051858.1	1225560	1226009	-	NA	NUDIX hydrolase
HIS92_RS06105	1.71477	0.395449	0.000118312	NZ_CP051858.1	1230670	1231731	-	mtnA	S-methyl-5-thioribose-1-phosphate isomerase
HIS92_RS06120	-0.828354	0.290993	0.0173877	NZ_CP051858.1	1234091	1235269	+	NA	pyridoxal phosphate-dependent aminotransferase
HIS92_RS06170	-0.766619	0.306249	0.0403175	NZ_CP051858.1	1243196	1243813	+	NA	nitroreductase family protein
HIS92_RS06190	-0.525326	0.196215	0.0266067	NZ_CP051858.1	1246640	1246903	-	ptsH	phosphocarrier protein HPr
HIS92_RS06200	-0.337059	0.134285	0.0397045	NZ_CP051858.1	1249443	1250291	-	glcT	ptsGHI operon transcription antiterminator GlcT
HIS92_RS06230	-0.917789	0.24318	0.00102321	NZ_CP051858.1	1255126	1255698	-	scpB	segregation/condensation protein ScpB
HIS92_RS06235	-0.984072	0.178277	4.06306e-07	NZ_CP051858.1	1255857	1256600	-	scpA	segregation/condensation protein A
HIS92_RS06245	-0.787893	0.219965	0.00195737	NZ_CP051858.1	1256965	1257483	+	NA	DUF309 domain-containing protein
HIS92_RS06260	-1.08523	0.202462	9.59354e-07	NZ_CP051858.1	1258960	1259826	+	NA	DUF1002 domain-containing protein
HIS92_RS06335	-1.51191	0.341925	8.2071e-05	NZ_CP051858.1	1270645	1271064	+	NA	GntR family transcriptional regulator
HIS92_RS06340	-1.1802	0.291706	0.000367447	NZ_CP051858.1	1271030	1271911	+	NA	ABC transporter ATP-binding protein
HIS92_RS06345	-1.3132	0.271907	1.32992e-05	NZ_CP051858.1	1271901	1272968	+	NA	ABC transporter permease
HIS92_RS06350	-0.906677	0.231989	0.000623112	NZ_CP051858.1	1272981	1274066	+	NA	hypothetical protein
HIS92_RS06360	-0.542737	0.20272	0.0266067	NZ_CP051858.1	1274731	1275150	-	NA	MarR family transcriptional regulator
HIS92_RS06415	0.478674	0.193585	0.0431013	NZ_CP051858.1	1284826	1285473	-	spoIIM	stage II sporulation protein M
HIS92_RS06420	-0.517582	0.152723	0.00362159	NZ_CP051858.1	1285599	1286150	+	NA	GNAT family N-acetyltransferase
HIS92_RS06440	0.796047	0.240147	0.0045528	NZ_CP051858.1	1288006	1288833	-	NA	aldo/keto reductase
HIS92_RS06470	-0.88253	0.307861	0.0165182	NZ_CP051858.1	1293459	1294778	+	NA	Na+/H+ antiporter family protein
HIS92_RS06475	1.8533	0.343298	7.81372e-07	NZ_CP051858.1	1294803	1295666	-	NA	LacI family DNA-binding transcriptional regulator
HIS92_RS06570	-0.667753	0.273991	0.0469956	NZ_CP051858.1	1313461	1314240	+	NA	lipase/acylhydrolase
HIS92_RS06575	-0.69348	0.238504	0.0148247	NZ_CP051858.1	1314313	1314759	+	NA	MarR family transcriptional regulator
HIS92_RS06580	-0.878392	0.329414	0.0272494	NZ_CP051858.1	1314784	1314999	-	NA	hypothetical protein
HIS92_RS06620	-0.519557	0.201734	0.0342607	NZ_CP051858.1	1321369	1322163	-	NA	SDR family oxidoreductase
HIS92_RS06625	1.21118	0.428003	0.018132	NZ_CP051858.1	1322173	1323126	-	NA	MBL fold metallo-hydrolase
HIS92_RS06635	-0.530634	0.189555	0.0195365	NZ_CP051858.1	1324178	1325056	-	sdaAA	L-serine ammonia-lyase, iron-sulfur-dependent, subunit alpha
HIS92_RS06645	-0.835493	0.205683	0.000345075	NZ_CP051858.1	1325775	1326045	-	NA	hypothetical protein
HIS92_RS06650	-1.10122	0.180696	1.53415e-08	NZ_CP051858.1	1326407	1327330	-	NA	ribonuclease Z
HIS92_RS06665	-1.57885	0.301575	1.81398e-06	NZ_CP051858.1	1329164	1331869	+	mgtA	magnesium-translocating P-type ATPase
HIS92_RS06670	-1.08056	0.336352	0.00616262	NZ_CP051858.1	1331943	1332644	+	NA	MgtC/SapB family protein
HIS92_RS06675	2.28749	0.167688	2.03403e-40	NZ_CP051858.1	1332685	1333923	-	NA	DNA polymerase IV
HIS92_RS06735	-0.542725	0.201079	0.025256	NZ_CP051858.1	1341384	1341791	-	NA	YjdF family protein
HIS92_RS06750	-0.872571	0.196032	7.22774e-05	NZ_CP051858.1	1343260	1344438	-	NA	FtsW/RodA/SpoVE family cell cycle protein
HIS92_RS06755	1.06115	0.376491	0.0186028	NZ_CP051858.1	1344780	1346075	-	NA	2-oxo acid dehydrogenase subunit E2
HIS92_RS06760	1.37039	0.379841	0.0018002	NZ_CP051858.1	1346091	1347074	-	bfmBAB	3-methyl-2-oxobutanoate dehydrogenase subunit beta
HIS92_RS06765	1.59724	0.454133	0.00243014	NZ_CP051858.1	1347088	1348089	-	bfmBAA	3-methyl-2-oxobutanoate dehydrogenase subunit alpha
HIS92_RS06770	1.43232	0.435534	0.0049147	NZ_CP051858.1	1348117	1349538	-	lpdA	dihydrolipoyl dehydrogenase
HIS92_RS06775	1.43353	0.407131	0.00240057	NZ_CP051858.1	1349543	1350646	-	NA	butyrate kinase
HIS92_RS06835	-1.18196	0.303797	0.000663125	NZ_CP051858.1	1361068	1361886	+	NA	hypothetical protein
HIS92_RS06900	-0.667489	0.205936	0.00568254	NZ_CP051858.1	1376470	1376919	-	argR	arginine repressor ArgR
HIS92_RS06935	-0.646861	0.14291	5.2933e-05	NZ_CP051858.1	1383478	1383870	-	nusB	N utilization substance protein NusB
HIS92_RS06950	-0.568802	0.127232	6.69176e-05	NZ_CP051858.1	1386001	1386489	-	accB	acetyl-CoA carboxylase biotin carboxyl carrier protein
HIS92_RS07015	-0.558813	0.0962359	8.28876e-08	NZ_CP051858.1	1393883	1394440	-	efp	elongation factor P
HIS92_RS07020	-0.319166	0.0985031	0.00569263	NZ_CP051858.1	1394462	1395523	-	pepQ	Xaa-Pro dipeptidase
HIS92_RS07025	1.21579	0.324632	0.00112783	NZ_CP051858.1	1395528	1395968	-	aroQ	type II 3-dehydroquinate dehydratase
HIS92_RS07035	-0.650166	0.151297	0.000138033	NZ_CP051858.1	1396753	1397673	+	NA	DUF1385 domain-containing protein
HIS92_RS07040	-0.462363	0.138703	0.00429236	NZ_CP051858.1	1397753	1398154	+	NA	membrane protein
HIS92_RS07050	-0.619997	0.215739	0.016192	NZ_CP051858.1	1398868	1399296	-	mntR	transcriptional regulator MntR
HIS92_RS07070	-0.893375	0.333257	0.0264193	NZ_CP051858.1	1401818	1402660	+	NA	hypothetical protein
HIS92_RS07075	0.580069	0.154529	0.0010972	NZ_CP051858.1	1402689	1403525	-	NA	lipoate--protein ligase family protein
HIS92_RS07080	-0.820909	0.208634	0.000566024	NZ_CP051858.1	1403696	1404079	+	NA	rhodanese-like domain-containing protein
HIS92_RS07090	0.980961	0.166497	5.04589e-08	NZ_CP051858.1	1405047	1406024	+	NA	LacI family DNA-binding transcriptional regulator
HIS92_RS07100	0.300348	0.124166	0.0488161	NZ_CP051858.1	1406774	1407106	+	NA	multidrug efflux SMR transporter
HIS92_RS07250	-0.603043	0.192489	0.00777525	NZ_CP051858.1	1427018	1427506	-	NA	hypothetical protein
HIS92_RS07290	-1.34894	0.322086	0.000211495	NZ_CP051858.1	1437845	1438357	+	NA	cysteine hydrolase
HIS92_RS07295	-0.878444	0.279026	0.00743121	NZ_CP051858.1	1438791	1439081	+	NA	helix-turn-helix transcriptional regulator
HIS92_RS07330	0.724127	0.202911	0.0020427	NZ_CP051858.1	1443389	1443538	-	rpmG	50S ribosomal protein L33
HIS92_RS07380	-1.26872	0.473764	0.0265961	NZ_CP051858.1	1455648	1455721	-	NA	tRNA-Ile
HIS92_RS07395	-0.514652	0.143669	0.00195737	NZ_CP051858.1	1457318	1458421	+	ispG	flavodoxin-dependent (E)-4-hydroxy-3-methylbut-2-enyl-diphosphate synthase
HIS92_RS07440	-0.566827	0.19582	0.0153662	NZ_CP051858.1	1465378	1466328	+	ispH	4-hydroxy-3-methylbut-2-enyl diphosphate reductase
HIS92_RS07445	-0.56454	0.187225	0.0109348	NZ_CP051858.1	1466369	1467490	-	NA	Nif3-like dinuclear metal center hexameric protein
HIS92_RS07560	0.476392	0.135858	0.00251287	NZ_CP051858.1	1487174	1488112	-	prmA	50S ribosomal protein L11 methyltransferase
HIS92_RS07565	0.408662	0.137054	0.0120122	NZ_CP051858.1	1488141	1489256	-	dnaJ	chaperone protein DnaJ
HIS92_RS07595	-0.73176	0.173231	0.000183787	NZ_CP051858.1	1494850	1496673	-	lepA	elongation factor 4
HIS92_RS07660	0.399417	0.128989	0.00865363	NZ_CP051858.1	1506835	1507404	-	nadD	nicotinate-nucleotide adenylyltransferase
HIS92_RS07745	-1.08662	0.185569	6.25661e-08	NZ_CP051858.1	1521344	1521844	-	NA	DoxX family protein
HIS92_RS07800	-1.16703	0.270196	0.000126654	NZ_CP051858.1	1532623	1533168	+	NA	helix-turn-helix transcriptional regulator
HIS92_RS07820	0.83915	0.33658	0.041122	NZ_CP051858.1	1535198	1535593	-	NA	ankyrin repeat domain-containing protein
HIS92_RS07845	1.6664	0.48269	0.00299698	NZ_CP051858.1	1538858	1541461	-	adhE	bifunctional acetaldehyde-CoA/alcohol dehydrogenase
HIS92_RS07875	-0.69891	0.161682	0.000125104	NZ_CP051858.1	1545603	1546259	-	NA	YrrS family protein
HIS92_RS07885	-1.14906	0.414781	0.0211299	NZ_CP051858.1	1548219	1548899	-	NA	hypothetical protein
HIS92_RS07895	-0.496693	0.20324	0.0462616	NZ_CP051858.1	1549811	1550449	-	udk	uridine kinase
HIS92_RS07915	-0.994305	0.153568	1.45112e-09	NZ_CP051858.1	1553548	1554618	-	mltG	endolytic transglycosylase MltG
HIS92_RS07960	0.582045	0.221414	0.0300075	NZ_CP051858.1	1561076	1561264	-	NA	hypothetical protein
HIS92_RS07965	0.496279	0.150548	0.00480105	NZ_CP051858.1	1561392	1563728	-	NA	ATP-dependent RecD-like DNA helicase
HIS92_RS07970	0.527133	0.207791	0.0374333	NZ_CP051858.1	1563824	1564483	-	NA	tetratricopeptide repeat protein
HIS92_RS08000	-1.21346	0.451958	0.0261547	NZ_CP051858.1	1569955	1570722	-	NA	tRNA threonylcarbamoyladenosine dehydratase
HIS92_RS08035	-0.794697	0.23427	0.00358404	NZ_CP051858.1	1578204	1578716	-	NA	adenine phosphoribosyltransferase
HIS92_RS08050	-0.312396	0.127332	0.0452187	NZ_CP051858.1	1582255	1584519	-	secDF	protein translocase subunit SecDF
HIS92_RS08055	-0.579728	0.158778	0.00154849	NZ_CP051858.1	1584789	1585073	-	NA	post-transcriptional regulator
HIS92_RS08075	-0.78668	0.258593	0.0101356	NZ_CP051858.1	1588070	1588330	-	yajC	preprotein translocase subunit YajC
HIS92_RS08105	-0.720473	0.239483	0.0111653	NZ_CP051858.1	1592592	1593536	+	NA	iron-hydroxamate ABC transporter substrate-binding protein
HIS92_RS08110	-1.75948	0.63731	0.0215322	NZ_CP051858.1	1593548	1594078	-	NA	BofC C-terminal domain-containing protein
HIS92_RS08115	-1.20562	0.370222	0.00543468	NZ_CP051858.1	1594560	1594940	+	NA	hypothetical protein
HIS92_RS08145	-1.08587	0.430966	0.0388999	NZ_CP051858.1	1601777	1602919	+	NA	IscS subfamily cysteine desulfurase
HIS92_RS08150	-0.429172	0.165219	0.032431	NZ_CP051858.1	1602919	1603461	+	NA	transcription repressor NadR
HIS92_RS08175	0.62797	0.258183	0.0474269	NZ_CP051858.1	1607938	1609860	-	NA	ABC transporter permease
HIS92_RS08185	0.854828	0.320013	0.0269147	NZ_CP051858.1	1610705	1611787	-	NA	HAMP domain-containing histidine kinase
HIS92_RS08210	-0.457276	0.188413	0.0479843	NZ_CP051858.1	1614864	1615208	-	NA	ribosomal-processing cysteine protease Prp
HIS92_RS08220	-0.517864	0.203646	0.0369348	NZ_CP051858.1	1615694	1617085	-	NA	Rne/Rng family ribonuclease
HIS92_RS08250	-0.8812	0.263936	0.00423033	NZ_CP051858.1	1620968	1621819	-	mreC	rod shape-determining protein MreC
HIS92_RS08255	-1.13788	0.335002	0.00355217	NZ_CP051858.1	1621861	1622880	-	mreB	rod shape-determining protein MreB
HIS92_RS08280	-0.352166	0.0839771	0.000207897	NZ_CP051858.1	1627080	1629725	-	valS	valine--tRNA ligase
HIS92_RS08325	0.603448	0.115221	1.79934e-06	NZ_CP051858.1	1638949	1639401	+	NA	MarR family transcriptional regulator
HIS92_RS08330	0.390513	0.151362	0.0338666	NZ_CP051858.1	1639404	1639820	+	NA	organic hydroperoxide resistance protein
HIS92_RS08335	0.368342	0.113935	0.00581367	NZ_CP051858.1	1639855	1640451	-	ysxC	ribosome biogenesis GTP-binding protein YsxC
HIS92_RS08340	0.386318	0.102534	0.00104835	NZ_CP051858.1	1640448	1642778	-	lon	endopeptidase La
HIS92_RS08355	-0.264296	0.0863588	0.00964103	NZ_CP051858.1	1646261	1647538	-	NA	trigger factor
HIS92_RS08415	-0.881704	0.267222	0.00476533	NZ_CP051858.1	1656095	1656904	-	racE	glutamate racemase
HIS92_RS08430	-1.03991	0.357648	0.0148247	NZ_CP051858.1	1659689	1660327	-	NA	TetR/AcrR family transcriptional regulator
HIS92_RS08450	2.61295	0.677143	0.000746714	NZ_CP051858.1	1663033	1664274	-	NA	amidohydrolase family protein
HIS92_RS08480	-0.972617	0.207121	2.48672e-05	NZ_CP051858.1	1667763	1668989	-	NA	ABC transporter permease
HIS92_RS08485	-1.31279	0.272437	1.39236e-05	NZ_CP051858.1	1668992	1669876	-	NA	ATP-binding cassette domain-containing protein
HIS92_RS08490	-0.787825	0.12831	1.16703e-08	NZ_CP051858.1	1670220	1671047	+	NA	5'-nucleotidase, lipoprotein e(P4) family
HIS92_RS08505	-1.06942	0.167731	2.7232e-09	NZ_CP051858.1	1672910	1673689	+	NA	M15 family metallopeptidase
HIS92_RS08510	1.83775	0.675157	0.0237477	NZ_CP051858.1	1673726	1674172	-	NA	acyl-CoA thioesterase
HIS92_RS08525	1.9428	0.64649	0.0112657	NZ_CP051858.1	1676824	1677450	-	sdhC	succinate dehydrogenase cytochrome B558
HIS92_RS08535	1.25802	0.203863	9.69447e-09	NZ_CP051858.1	1678315	1680099	-	uvrC	excinuclease ABC subunit C
HIS92_RS08540	0.340955	0.122932	0.0209568	NZ_CP051858.1	1680249	1680563	-	trxA	thioredoxin
HIS92_RS08545	1.73062	0.237587	5.60807e-12	NZ_CP051858.1	1680775	1681752	-	etfA	electron transfer flavoprotein subunit alpha
HIS92_RS08550	1.74983	0.289519	2.07344e-08	NZ_CP051858.1	1681789	1682562	-	etfB	electron transfer flavoprotein subunit beta
HIS92_RS08555	0.860411	0.192107	6.45192e-05	NZ_CP051858.1	1682641	1683417	-	NA	enoyl-CoA hydratase
HIS92_RS08625	-1.44169	0.339931	0.000171651	NZ_CP051858.1	1696751	1696924	+	NA	hypothetical protein
HIS92_RS08630	-0.880405	0.318968	0.0215548	NZ_CP051858.1	1696925	1697119	+	NA	YwbE family protein
HIS92_RS08635	-0.655902	0.212237	0.00880658	NZ_CP051858.1	1697159	1698358	-	NA	class I SAM-dependent rRNA methyltransferase
HIS92_RS08725	-0.543507	0.119121	4.5195e-05	NZ_CP051858.1	1716878	1718269	-	asnS	asparagine--tRNA ligase
HIS92_RS08795	-1.16413	0.328695	0.00224036	NZ_CP051858.1	1731692	1731892	-	rpmI	50S ribosomal protein L35
HIS92_RS08835	-1.18011	0.158326	1.63832e-12	NZ_CP051858.1	1739680	1740063	-	speH1	S-adenosylmethionine decarboxylase proenzyme
HIS92_RS08850	0.583245	0.13706	0.000162771	NZ_CP051858.1	1742243	1742875	-	ytaF	sporulation membrane protein YtaF
HIS92_RS08855	0.63783	0.127096	5.34726e-06	NZ_CP051858.1	1742948	1743778	-	mutM	DNA-formamidopyrimidine glycosylase
HIS92_RS08890	0.954831	0.335904	0.0175797	NZ_CP051858.1	1751659	1752951	-	icd	NADP-dependent isocitrate dehydrogenase
HIS92_RS08895	0.956269	0.285619	0.00411497	NZ_CP051858.1	1753112	1754260	-	citZ	citrate synthase
HIS92_RS08900	-0.878796	0.328457	0.0266811	NZ_CP051858.1	1754648	1755109	-	NA	DUF441 domain-containing protein
HIS92_RS08910	0.835997	0.256444	0.00537411	NZ_CP051858.1	1757315	1757704	-	fxsA	membrane protein FxsA
HIS92_RS08925	0.540494	0.196489	0.0220708	NZ_CP051858.1	1760799	1761773	-	accA	acetyl-CoA carboxylase carboxyl transferase subunit alpha
HIS92_RS08930	0.599061	0.192191	0.00813962	NZ_CP051858.1	1761761	1762630	-	NA	acetyl-CoA carboxylase carboxyltransferase subunit beta
HIS92_RS08945	0.49037	0.196403	0.0408536	NZ_CP051858.1	1764817	1768143	-	dnaE	DNA polymerase III subunit alpha
HIS92_RS08985	0.705908	0.242725	0.0148216	NZ_CP051858.1	1772791	1773474	-	NA	metal-dependent hydrolase
HIS92_RS08990	0.33143	0.126108	0.0300386	NZ_CP051858.1	1773624	1774721	+	pepQ	Xaa-Pro dipeptidase
HIS92_RS09005	-1.11597	0.434295	0.0347084	NZ_CP051858.1	1775695	1776522	+	NA	DUF2785 domain-containing protein
HIS92_RS09045	1.49245	0.281858	1.35144e-06	NZ_CP051858.1	1780751	1781542	-	NA	SDR family oxidoreductase
HIS92_RS09060	2.94361	0.523474	2.33432e-07	NZ_CP051858.1	1783133	1783312	+	NA	hypothetical protein
HIS92_RS09110	-0.796568	0.143643	3.5507e-07	NZ_CP051858.1	1790787	1791980	-	ackA	acetate kinase
HIS92_RS09140	2.55841	0.223665	1.07899e-28	NZ_CP051858.1	1796274	1797842	-	NA	amidohydrolase
HIS92_RS09145	3.3429	0.192652	4.90742e-65	NZ_CP051858.1	1797912	1798343	-	NA	VOC family protein
HIS92_RS09170	-0.466983	0.148734	0.00761934	NZ_CP051858.1	1803081	1804793	-	ezrA	septation ring formation regulator EzrA
HIS92_RS09200	-0.740135	0.287664	0.0344398	NZ_CP051858.1	1809826	1810428	+	rpsD	30S ribosomal protein S4
HIS92_RS09215	-0.600856	0.173311	0.00286697	NZ_CP051858.1	1812134	1813390	-	tyrS	tyrosine--tRNA ligase
HIS92_RS09220	-0.538039	0.215623	0.0409936	NZ_CP051858.1	1813865	1814422	-	NA	maltose O-acetyltransferase
HIS92_RS09225	1.05952	0.303122	0.00260422	NZ_CP051858.1	1814508	1816226	-	acsA	acetate--CoA ligase
HIS92_RS09240	1.59126	0.279606	1.59971e-07	NZ_CP051858.1	1817694	1818860	+	acuC	acetoin utilization protein AcuC
HIS92_RS09245	2.89927	1.00539	0.0157845	NZ_CP051858.1	1818982	1819857	+	NA	alpha/beta hydrolase
HIS92_RS09275	-0.676203	0.19462	0.00279782	NZ_CP051858.1	1824442	1824840	+	mscL	large conductance mechanosensitive channel protein MscL
HIS92_RS09300	-0.598682	0.181273	0.0047284	NZ_CP051858.1	1826323	1827321	-	ccpA	catabolite control protein A
HIS92_RS09320	-0.978822	0.159979	1.32785e-08	NZ_CP051858.1	1828667	1829689	-	NA	CamS family sex pheromone protein
HIS92_RS09365	-0.635228	0.163725	0.000691134	NZ_CP051858.1	1835039	1836349	-	murC	UDP-N-acetylmuramate--L-alanine ligase
HIS92_RS09390	-0.43785	0.151824	0.0157845	NZ_CP051858.1	1843357	1843971	-	NA	DUF4479 domain-containing protein
HIS92_RS09425	-1.25219	0.352731	0.00217654	NZ_CP051858.1	1848652	1849305	-	trmB	tRNA (guanosine(46)-N7)-methyltransferase TrmB
HIS92_RS09430	-1.60596	0.624333	0.034469	NZ_CP051858.1	1849535	1849813	+	NA	YtzH-like family protein
HIS92_RS09435	-0.954059	0.22459	0.000167062	NZ_CP051858.1	1849817	1850614	-	NA	phosphotransferase family protein
HIS92_RS09445	1.42371	0.436443	0.00533986	NZ_CP051858.1	1853195	1853740	-	thpR	RNA 2',3'-cyclic phosphodiesterase
HIS92_RS09460	-0.881812	0.322585	0.0230415	NZ_CP051858.1	1855925	1856653	-	NA	rRNA pseudouridine synthase
HIS92_RS09465	-0.789529	0.266816	0.0128242	NZ_CP051858.1	1856695	1858347	-	NA	polysaccharide biosynthesis protein
HIS92_RS09470	-0.638327	0.154993	0.000277335	NZ_CP051858.1	1858641	1859912	+	NA	NAD(P)/FAD-dependent oxidoreductase
HIS92_RS09485	-0.768863	0.245145	0.00769156	NZ_CP051858.1	1861938	1862369	-	NA	SRPBCC domain-containing protein
HIS92_RS09540	0.985053	0.310663	0.00694925	NZ_CP051858.1	1867718	1869007	-	NA	molybdopterin molybdotransferase MoeA
HIS92_RS09550	1.14224	0.264113	0.000124163	NZ_CP051858.1	1869614	1870627	-	NA	molybdopterin-synthase adenylyltransferase MoeB
HIS92_RS09555	1.11808	0.421538	0.0282809	NZ_CP051858.1	1870644	1871657	-	moaA	GTP 3',8-cyclase MoaA
HIS92_RS09610	-0.724368	0.253783	0.0170822	NZ_CP051858.1	1880741	1881163	+	NA	hypothetical protein
HIS92_RS09640	-0.970291	0.288431	0.00392483	NZ_CP051858.1	1888554	1889120	-	NA	tyrosine-type recombinase/integrase
HIS92_RS09645	-1.26277	0.192227	7.8391e-10	NZ_CP051858.1	1889469	1891320	-	NA	ABC transporter permease
HIS92_RS09650	-1.51476	0.203504	1.7629e-12	NZ_CP051858.1	1891337	1892098	-	NA	ABC transporter ATP-binding protein
HIS92_RS09670	-0.983988	0.347321	0.0179814	NZ_CP051858.1	1894030	1894989	+	NA	TIGR01212 family radical SAM protein
HIS92_RS09675	-0.681298	0.238168	0.0168073	NZ_CP051858.1	1894986	1895558	+	NA	methyltransferase domain-containing protein
HIS92_RS09690	-0.397488	0.131596	0.0107614	NZ_CP051858.1	1898047	1899111	-	NA	tetraprenyl-beta-curcumene synthase family protein
HIS92_RS09735	-0.611957	0.176242	0.00281783	NZ_CP051858.1	1904405	1905604	-	metK	methionine adenosyltransferase
HIS92_RS09805	-0.324109	0.134549	0.0498967	NZ_CP051858.1	1918999	1920219	-	NA	GHKL domain-containing protein
HIS92_RS09810	-0.765283	0.19283	0.000495825	NZ_CP051858.1	1920216	1921469	-	NA	two-component sensor histidine kinase
HIS92_RS09830	-0.637276	0.192745	0.00468276	NZ_CP051858.1	1927077	1928330	+	NA	glycosyltransferase family 39 protein
HIS92_RS09945	1.60459	0.37276	0.00013431	NZ_CP051858.1	1941203	1942552	+	cydA	cytochrome ubiquinol oxidase subunit I
HIS92_RS09950	3.04955	0.491111	7.6908e-09	NZ_CP051858.1	1942542	1943570	+	cydB	cytochrome d ubiquinol oxidase subunit II
HIS92_RS09960	-1.32986	0.309325	0.000137253	NZ_CP051858.1	1944648	1945682	+	NA	YdcF family protein
HIS92_RS09995	-0.669252	0.181505	0.00136974	NZ_CP051858.1	1949459	1950124	-	NA	PspA/IM30 family protein
HIS92_RS10000	-1.96149	0.382168	3.06828e-06	NZ_CP051858.1	1950527	1951105	+	NA	hypothetical protein
HIS92_RS10010	-0.609598	0.242848	0.0397045	NZ_CP051858.1	1951324	1953312	-	feoB	ferrous iron transport protein B
HIS92_RS10045	-0.697955	0.212545	0.00498888	NZ_CP051858.1	1958757	1959089	-	NA	hypothetical protein
HIS92_RS10130	-1.77256	0.201386	3.04217e-17	NZ_CP051858.1	1972631	1974580	-	NA	ABC transporter permease
HIS92_RS10135	-1.77153	0.233685	6.40387e-13	NZ_CP051858.1	1974567	1975337	-	NA	ABC transporter ATP-binding protein
HIS92_RS10170	-0.359275	0.125744	0.0169574	NZ_CP051858.1	1980706	1981401	+	NA	response regulator transcription factor
HIS92_RS10210	-0.696339	0.25407	0.0226027	NZ_CP051858.1	1991117	1991842	-	NA	GntR family transcriptional regulator
HIS92_RS10280	-1.40125	0.263978	1.26083e-06	NZ_CP051858.1	2006996	2007949	+	NA	1,4-dihydroxy-2-naphthoate polyprenyltransferase
HIS92_RS10285	-1.24171	0.272371	4.59151e-05	NZ_CP051858.1	2008214	2008945	+	NA	yteA family sporulation protein
HIS92_RS10300	-0.934303	0.262936	0.00215163	NZ_CP051858.1	2010510	2010647	+	NA	hypothetical protein
HIS92_RS10315	0.720598	0.212387	0.00358253	NZ_CP051858.1	2012859	2015267	-	glgP	glycogen phosphorylase
HIS92_RS10320	1.07576	0.340602	0.00719477	NZ_CP051858.1	2015286	2016716	-	glgA	glycogen synthase GlgA
HIS92_RS10325	2.50459	0.644679	0.000677635	NZ_CP051858.1	2016829	2017863	-	glgD	glucose-1-phosphate adenylyltransferase subunit GlgD
HIS92_RS10330	3.02827	0.577372	1.73526e-06	NZ_CP051858.1	2017882	2019012	-	glgC	glucose-1-phosphate adenylyltransferase
HIS92_RS10335	2.65747	0.473555	2.48767e-07	NZ_CP051858.1	2018960	2020897	-	glgB	1,4-alpha-glucan branching protein GlgB
HIS92_RS10350	0.726762	0.189604	0.000818385	NZ_CP051858.1	2022009	2022953	-	NA	L-lactate dehydrogenase
HIS92_RS10355	1.06556	0.313275	0.0035077	NZ_CP051858.1	2023418	2024017	-	NA	TetR/AcrR family transcriptional regulator
HIS92_RS10370	-1.09807	0.367428	0.011788	NZ_CP051858.1	2025786	2025876	-	NA	tRNA-Ser
HIS92_RS10375	-1.12542	0.428755	0.0303058	NZ_CP051858.1	2025884	2025958	-	NA	tRNA-Asn
HIS92_RS10380	-1.55679	0.479579	0.00561078	NZ_CP051858.1	2025966	2026042	-	NA	tRNA-Ile
HIS92_RS10385	-1.39378	0.562706	0.0427506	NZ_CP051858.1	2026053	2026123	-	NA	tRNA-Gly
HIS92_RS10390	-1.42493	0.451903	0.00731474	NZ_CP051858.1	2026137	2026212	-	NA	tRNA-Lys
HIS92_RS10395	-1.80175	0.438177	0.000284325	NZ_CP051858.1	2026223	2026298	-	NA	tRNA-Thr
HIS92_RS10410	-1.83004	0.575036	0.00670319	NZ_CP051858.1	2026477	2026553	-	NA	tRNA-Met
HIS92_RS10415	-1.46573	0.327072	6.41272e-05	NZ_CP051858.1	2026582	2026674	-	NA	tRNA-Ser
HIS92_RS10420	-1.17907	0.355628	0.00454767	NZ_CP051858.1	2026692	2026768	-	NA	tRNA-Ile
HIS92_RS10425	-1.66682	0.426122	0.00061556	NZ_CP051858.1	2026773	2026849	-	NA	tRNA-Met
HIS92_RS10430	-1.4854	0.399061	0.00121581	NZ_CP051858.1	2026870	2026942	-	NA	tRNA-Ala
HIS92_RS10435	-1.53329	0.554899	0.0214478	NZ_CP051858.1	2026958	2027031	-	NA	tRNA-Pro
HIS92_RS10445	-1.30965	0.460046	0.0173877	NZ_CP051858.1	2027119	2027207	-	NA	tRNA-Leu
HIS92_RS10450	-1.75162	0.432847	0.000366639	NZ_CP051858.1	2027224	2027298	-	NA	tRNA-Gly
HIS92_RS10455	-1.49239	0.320501	2.98854e-05	NZ_CP051858.1	2027328	2027408	-	NA	tRNA-Leu
HIS92_RS10460	-1.21634	0.337825	0.00184664	NZ_CP051858.1	2027431	2027506	-	NA	tRNA-His
HIS92_RS10530	0.764486	0.18412	0.000241916	NZ_CP051858.1	2039714	2040706	+	NA	D-glycerate dehydrogenase
HIS92_RS10555	1.63137	0.584756	0.0200551	NZ_CP051858.1	2044002	2044178	-	NA	hypothetical protein
HIS92_RS10570	-0.80932	0.186662	0.000118365	NZ_CP051858.1	2045682	2047007	+	NA	ArsB/NhaD family transporter
HIS92_RS10585	-0.378081	0.0991213	0.000877788	NZ_CP051858.1	2048732	2050108	+	glyS	glycine--tRNA ligase
HIS92_RS10620	1.02844	0.287485	0.00198655	NZ_CP051858.1	2055710	2057194	-	pepA	cytosol aminopeptidase
HIS92_RS10630	1.25291	0.503592	0.0415692	NZ_CP051858.1	2058054	2058371	-	NA	YuiB family protein
HIS92_RS10640	-1.34095	0.263289	3.74881e-06	NZ_CP051858.1	2058998	2060206	-	NA	NAD(P)/FAD-dependent oxidoreductase
HIS92_RS10650	3.63248	0.189466	2.76835e-79	NZ_CP051858.1	2061783	2062259	+	NA	AraC family transcriptional regulator
HIS92_RS10665	-0.679799	0.247835	0.0224887	NZ_CP051858.1	2064715	2065176	+	NA	DUF523 domain-containing protein
HIS92_RS10670	-1.31461	0.284144	3.41677e-05	NZ_CP051858.1	2065207	2065560	-	NA	YxeA family protein
HIS92_RS10700	-0.538705	0.209381	0.0344398	NZ_CP051858.1	2069062	2069928	-	dapF	diaminopimelate epimerase
HIS92_RS10730	-1.12215	0.291335	0.000766184	NZ_CP051858.1	2073953	2074294	-	phnA	alkylphosphonate utilization operon protein PhnA
HIS92_RS10760	-1.55709	0.236786	7.51577e-10	NZ_CP051858.1	2079665	2080939	-	NA	tripartite tricarboxylate transporter TctB family protein
HIS92_RS10770	1.29649	0.42592	0.010094	NZ_CP051858.1	2082060	2082368	-	NA	YuzD family protein
HIS92_RS10840	-0.712619	0.169117	0.00019116	NZ_CP051858.1	2093591	2094562	+	glpX	class II fructose-bisphosphatase
HIS92_RS10845	-0.519172	0.165032	0.00747594	NZ_CP051858.1	2094579	2094845	+	NA	DUF3055 domain-containing protein
HIS92_RS10915	0.571476	0.114199	5.73145e-06	NZ_CP051858.1	2105660	2107057	-	sufB	Fe-S cluster assembly protein SufB
HIS92_RS10920	0.476133	0.123886	0.000790707	NZ_CP051858.1	2107106	2107537	-	sufU	iron-sulfur cluster assembly scaffold protein SufU
HIS92_RS10925	0.45881	0.138985	0.004743	NZ_CP051858.1	2107527	2108747	-	sufS	cysteine desulfurase SufS
HIS92_RS10930	0.380483	0.138958	0.0227647	NZ_CP051858.1	2108747	2110039	-	sufD	Fe-S cluster assembly protein SufD
HIS92_RS10980	-0.590231	0.166693	0.00224466	NZ_CP051858.1	2117199	2117564	-	NA	arsenate reductase family protein
HIS92_RS10985	2.48171	0.576001	0.000132206	NZ_CP051858.1	2117976	2118503	-	NA	hypothetical protein
HIS92_RS10990	-1.20939	0.320311	0.00101834	NZ_CP051858.1	2118648	2119295	+	NA	phosphatase PAP2 family protein
HIS92_RS10995	2.06607	0.374238	4.05468e-07	NZ_CP051858.1	2119355	2120368	-	NA	PTS sugar transporter subunit IIC
HIS92_RS11000	0.887823	0.35319	0.0394667	NZ_CP051858.1	2120391	2121560	-	NA	L-lactate dehydrogenase
HIS92_RS11025	1.94468	0.516983	0.00106964	NZ_CP051858.1	2125156	2126328	-	NA	acetyl-CoA C-acetyltransferase
HIS92_RS11030	1.39423	0.27024	2.67767e-06	NZ_CP051858.1	2126350	2128731	-	NA	3-hydroxyacyl-CoA dehydrogenase/enoyl-CoA hydratase family protein
HIS92_RS11040	-0.831009	0.226293	0.00144569	NZ_CP051858.1	2129213	2130052	+	NA	D-alanyl-D-alanine carboxypeptidase
HIS92_RS11045	1.26309	0.367202	0.00310512	NZ_CP051858.1	2130075	2130992	-	NA	proline dehydrogenase
HIS92_RS11065	-0.608786	0.226295	0.0257854	NZ_CP051858.1	2134162	2134920	+	NA	TrmB family transcriptional regulator
HIS92_RS11105	-0.69395	0.100606	8.54808e-11	NZ_CP051858.1	2140898	2141791	+	NA	YitT family protein
HIS92_RS11115	0.670574	0.277396	0.0489863	NZ_CP051858.1	2142884	2143270	+	NA	DUF3938 domain-containing protein
HIS92_RS11140	-0.434033	0.160492	0.0249688	NZ_CP051858.1	2145999	2146613	-	NA	DedA family protein
HIS92_RS11185	0.691163	0.26659	0.0328029	NZ_CP051858.1	2155261	2156955	+	NA	methyl-accepting chemotaxis protein
HIS92_RS11240	-0.54682	0.191525	0.0170545	NZ_CP051858.1	2167215	2168648	+	NA	alanine:cation symporter family protein
HIS92_RS11250	1.02698	0.240476	0.000152346	NZ_CP051858.1	2169897	2170094	+	NA	hypothetical protein
HIS92_RS11350	-0.45704	0.100317	4.62776e-05	NZ_CP051858.1	2194919	2195314	-	NA	SET domain-containing protein-lysine N-methyltransferase
HIS92_RS11385	1.44191	0.582361	0.0428329	NZ_CP051858.1	2199949	2201142	-	NA	MFS transporter
HIS92_RS11395	-0.699465	0.17783	0.000567657	NZ_CP051858.1	2203132	2203647	-	speG	spermidine N1-acetyltransferase
HIS92_RS11405	-0.548762	0.227297	0.0492984	NZ_CP051858.1	2204458	2204862	-	psiE	phosphate-starvation-inducible protein PsiE
HIS92_RS11450	-1.5175	0.389845	0.000658875	NZ_CP051858.1	2212089	2213627	-	NA	anthrolysin O/cereolysin O family cholesterol-dependent cytolysin
HIS92_RS11455	0.390867	0.128294	0.0100347	NZ_CP051858.1	2214062	2214814	-	NA	ATP-binding cassette domain-containing protein
HIS92_RS11465	0.362484	0.137419	0.0293841	NZ_CP051858.1	2215872	2216888	-	NA	iron chelate uptake ABC transporter family permease subunit
HIS92_RS11475	0.867322	0.313441	0.0212638	NZ_CP051858.1	2218313	2218990	-	NA	response regulator transcription factor
HIS92_RS11480	-0.654221	0.215886	0.0104665	NZ_CP051858.1	2219390	2219744	-	NA	transfer-messenger RNA
HIS92_RS11490	0.640898	0.125609	3.57893e-06	NZ_CP051858.1	2220588	2223026	-	rnr	ribonuclease R
HIS92_RS11520	0.961016	0.229605	0.000213576	NZ_CP051858.1	2226809	2228104	-	eno	phosphopyruvate hydratase
HIS92_RS11525	1.85878	0.248226	1.26957e-12	NZ_CP051858.1	2228135	2229664	-	gpmI	2,3-bisphosphoglycerate-independent phosphoglycerate mutase
HIS92_RS11530	1.97345	0.269809	4.52046e-12	NZ_CP051858.1	2229661	2230416	-	NA	triose-phosphate isomerase
HIS92_RS11535	1.9866	0.274486	7.79619e-12	NZ_CP051858.1	2230449	2231633	-	NA	phosphoglycerate kinase
HIS92_RS11540	0.832706	0.222662	0.00114699	NZ_CP051858.1	2231773	2232777	-	gap	type I glyceraldehyde-3-phosphate dehydrogenase
HIS92_RS11545	0.576	0.156221	0.00136974	NZ_CP051858.1	2232804	2233832	-	cggR	gapA transcriptional regulator CggR
HIS92_RS11550	1.26341	0.379853	0.00438838	NZ_CP051858.1	2233969	2234214	-	NA	glutaredoxin family protein
HIS92_RS11555	0.825967	0.317943	0.032431	NZ_CP051858.1	2234224	2235531	-	NA	RNA polymerase factor sigma-54
HIS92_RS11605	1.03509	0.313159	0.00469398	NZ_CP051858.1	2241203	2241451	-	NA	HPr family phosphocarrier protein
HIS92_RS11610	2.0372	0.412363	7.86105e-06	NZ_CP051858.1	2241475	2242425	-	whiA	DNA-binding protein WhiA
HIS92_RS11615	0.832417	0.211376	0.000559976	NZ_CP051858.1	2242514	2243467	-	NA	YvcK family protein
HIS92_RS11620	0.587913	0.179569	0.00514765	NZ_CP051858.1	2243471	2244352	-	rapZ	RNase adapter RapZ
HIS92_RS11625	0.493474	0.174619	0.0183023	NZ_CP051858.1	2244373	2244831	-	NA	8-oxo-dGTP diphosphatase
HIS92_RS11655	-0.815829	0.115151	2.32041e-11	NZ_CP051858.1	2249990	2250802	-	NA	prolipoprotein diacylglyceryl transferase
HIS92_RS11660	-0.908505	0.119352	5.07847e-13	NZ_CP051858.1	2250827	2251756	-	hprK	HPr(Ser) kinase/phosphatase
HIS92_RS11670	3.15508	0.374896	8.37943e-16	NZ_CP051858.1	2252405	2252857	-	NA	DUF4275 family protein
HIS92_RS11675	3.50798	0.212287	5.08396e-59	NZ_CP051858.1	2252917	2255793	-	uvrA	excinuclease ABC subunit UvrA
HIS92_RS11680	2.99128	0.215817	1.05144e-41	NZ_CP051858.1	2255799	2257775	-	uvrB	excinuclease ABC subunit B
HIS92_RS11690	1.36869	0.460083	0.0122729	NZ_CP051858.1	2258402	2259022	-	NA	hypothetical protein
HIS92_RS11740	0.508952	0.163619	0.00831013	NZ_CP051858.1	2264581	2266296	-	NA	ABC transporter ATP-binding protein
HIS92_RS11750	0.678293	0.182531	0.0012408	NZ_CP051858.1	2267817	2269301	-	NA	peptidoglycan-binding protein
HIS92_RS11755	-1.0782	0.288038	0.00113289	NZ_CP051858.1	2269372	2270265	-	ftsX	cell division ABC transporter permease FtsX
HIS92_RS11760	-1.19732	0.32634	0.00146077	NZ_CP051858.1	2270255	2270941	-	ftsE	cell division ATP-binding protein FtsE
HIS92_RS11775	0.322866	0.119392	0.0249688	NZ_CP051858.1	2273232	2275739	-	secA	preprotein translocase subunit SecA
HIS92_RS11780	0.895458	0.308553	0.0150314	NZ_CP051858.1	2276012	2276554	-	raiA	ribosome-associated translation inhibitor RaiA
HIS92_RS11800	-1.81179	0.291902	7.79568e-09	NZ_CP051858.1	2279381	2280766	-	NA	C40 family peptidase
HIS92_RS11805	0.55475	0.152355	0.00160145	NZ_CP051858.1	2280915	2281229	-	NA	helix-turn-helix transcriptional regulator
HIS92_RS11810	-0.626996	0.185171	0.00364861	NZ_CP051858.1	2281402	2282244	-	NA	DegV family protein
HIS92_RS11815	-0.657515	0.22266	0.0130484	NZ_CP051858.1	2282481	2283116	+	NA	YigZ family protein
HIS92_RS11820	-0.530426	0.21156	0.039931	NZ_CP051858.1	2283199	2284317	+	NA	LCP family protein
HIS92_RS11825	-0.324352	0.125559	0.0335726	NZ_CP051858.1	2284355	2285470	-	wecB	UDP-N-acetylglucosamine 2-epimerase (non-hydrolyzing)
HIS92_RS11835	-1.08181	0.147318	3.69664e-12	NZ_CP051858.1	2287410	2288483	+	NA	undecaprenyl/decaprenyl-phosphate alpha-N-acetylglucosaminyl 1-phosphate transferase
HIS92_RS11910	-1.30223	0.428946	0.0102977	NZ_CP051858.1	2302850	2304067	+	NA	dicarboxylate/amino acid:cation symporter
HIS92_RS11935	0.924264	0.272926	0.00364675	NZ_CP051858.1	2308918	2310003	-	NA	hypothetical protein
HIS92_RS11940	5.28584	0.465285	2.53087e-28	NZ_CP051858.1	2310095	2310244	-	NA	hypothetical protein
HIS92_RS11975	2.75568	0.17085	3.03193e-56	NZ_CP051858.1	2319203	2319694	-	NA	metal-binding protein
HIS92_RS11980	2.6454	0.221523	3.37467e-31	NZ_CP051858.1	2319745	2320110	-	NA	DUF1232 domain-containing protein
HIS92_RS11995	-0.352065	0.141191	0.041122	NZ_CP051858.1	2324224	2325966	+	NA	SH3 domain-containing protein
HIS92_RS12000	-1.13436	0.30511	0.0012336	NZ_CP051858.1	2326334	2327545	+	NA	NupC/NupG family nucleoside CNT transporter
HIS92_RS12020	-2.20967	0.524608	0.000192277	NZ_CP051858.1	2332639	2333523	+	NA	SH3 domain-containing protein
HIS92_RS12040	-0.753903	0.306517	0.0445766	NZ_CP051858.1	2337037	2337525	-	NA	zinc ribbon domain-containing protein
HIS92_RS12090	0.623209	0.255288	0.0465378	NZ_CP051858.1	2345975	2347174	-	NA	ABC transporter permease
HIS92_RS12095	0.835327	0.332676	0.0396906	NZ_CP051858.1	2347171	2347851	-	NA	ABC transporter ATP-binding protein
HIS92_RS12105	-1.34292	0.292347	3.97144e-05	NZ_CP051858.1	2349424	2349615	+	NA	helix-turn-helix transcriptional regulator
HIS92_RS12110	-1.27125	0.22832	3.15871e-07	NZ_CP051858.1	2349616	2350128	+	NA	DUF3278 domain-containing protein
HIS92_RS12135	1.62664	0.462026	0.00240088	NZ_CP051858.1	2354914	2355585	-	NA	response regulator transcription factor
HIS92_RS12140	-0.474812	0.186358	0.0365237	NZ_CP051858.1	2355699	2356517	-	NA	SGNH/GDSL hydrolase family protein
HIS92_RS12160	-0.95919	0.27401	0.00256028	NZ_CP051858.1	2360219	2361001	-	NA	glycosyltransferase family 2 protein
HIS92_RS12165	-1.01872	0.178288	1.40734e-07	NZ_CP051858.1	2361200	2362297	-	NA	glycosyltransferase
HIS92_RS12170	-0.738189	0.204278	0.00176425	NZ_CP051858.1	2362297	2363502	-	NA	O-antigen ligase family protein
HIS92_RS12175	-1.24736	0.267958	3.00197e-05	NZ_CP051858.1	2363551	2364801	-	NA	oligosaccharide flippase family protein
HIS92_RS12180	-1.40646	0.270351	2.15119e-06	NZ_CP051858.1	2364878	2365537	-	NA	exopolysaccharide biosynthesis polyprenyl glycosylphosphotransferase
HIS92_RS12185	-1.40984	0.357555	0.00054947	NZ_CP051858.1	2365556	2366434	-	galU	UTP--glucose-1-phosphate uridylyltransferase GalU
HIS92_RS12190	-0.956823	0.313108	0.00976919	NZ_CP051858.1	2366674	2367441	-	NA	tyrosine protein phosphatase
HIS92_RS12195	-0.814262	0.268131	0.0102767	NZ_CP051858.1	2367553	2368254	-	NA	CpsD/CapB family tyrosine-protein kinase
HIS92_RS12200	-0.812149	0.273471	0.0124483	NZ_CP051858.1	2368244	2368987	-	NA	capsular polysaccharide biosynthesis protein
HIS92_RS12215	-0.668158	0.202238	0.00471407	NZ_CP051858.1	2371133	2372134	-	NA	rod shape-determining protein
HIS92_RS12255	-0.786656	0.224455	0.00252673	NZ_CP051858.1	2378285	2379589	-	murA	UDP-N-acetylglucosamine 1-carboxyvinyltransferase
HIS92_RS12270	1.06125	0.349422	0.0102742	NZ_CP051858.1	2380824	2382344	-	nuoN	NADH-quinone oxidoreductase subunit NuoN
HIS92_RS12275	1.53299	0.446224	0.00314707	NZ_CP051858.1	2382346	2383848	-	NA	NADH-quinone oxidoreductase subunit M
HIS92_RS12280	1.90093	0.624603	0.0101026	NZ_CP051858.1	2383845	2385707	-	nuoL	NADH-quinone oxidoreductase subunit L
HIS92_RS12335	-0.996248	0.27571	0.00176425	NZ_CP051858.1	2395020	2395805	-	NA	DUF975 family protein
HIS92_RS12415	1.55159	0.575412	0.0254312	NZ_CP051858.1	2407657	2408097	-	NA	low molecular weight protein arginine phosphatase
HIS92_RS12440	0.528579	0.172388	0.00947568	NZ_CP051858.1	2412106	2412384	-	NA	DUF3935 domain-containing protein
HIS92_RS12445	0.446407	0.158301	0.0185495	NZ_CP051858.1	2412617	2413165	-	NA	manganese efflux pump
HIS92_RS12490	1.11922	0.384393	0.0147027	NZ_CP051858.1	2421068	2422033	-	glpX	class II fructose-bisphosphatase
HIS92_RS12495	1.20549	0.352741	0.00334236	NZ_CP051858.1	2422150	2423439	-	murA	UDP-N-acetylglucosamine 1-carboxyvinyltransferase
HIS92_RS12515	-0.564877	0.20421	0.0212719	NZ_CP051858.1	2426124	2427731	-	pyrG	CTP synthase
HIS92_RS12520	-0.277066	0.112425	0.0440403	NZ_CP051858.1	2427989	2428522	-	NA	DNA-directed RNA polymerase subunit delta
HIS92_RS12540	2.15009	0.80354	0.0266811	NZ_CP051858.1	2431739	2432590	-	NA	3-hydroxybutyryl-CoA dehydrogenase
HIS92_RS12550	1.17487	0.365116	0.00607426	NZ_CP051858.1	2433933	2436044	-	NA	(Fe-S)-binding protein
HIS92_RS12580	-0.625697	0.141463	8.17317e-05	NZ_CP051858.1	2440016	2440720	+	NA	hypothetical protein
HIS92_RS12595	-1.38864	0.137264	1.2857e-22	NZ_CP051858.1	2441469	2442380	+	NA	S8/S53 family peptidase
HIS92_RS12600	-1.20447	0.216722	3.33833e-07	NZ_CP051858.1	2442405	2442839	+	NA	disulfide bond formation protein B
HIS92_RS12605	-1.44574	0.190991	6.9481e-13	NZ_CP051858.1	2442836	2443297	+	NA	thioredoxin family protein
HIS92_RS12655	-0.752094	0.284396	0.0288522	NZ_CP051858.1	2455814	2458495	+	NA	DUF4084 domain-containing protein
HIS92_RS12665	-0.493841	0.170918	0.0155985	NZ_CP051858.1	2458747	2459604	-	NA	helix-turn-helix transcriptional regulator
HIS92_RS12670	-0.823792	0.257978	0.00650553	NZ_CP051858.1	2459773	2461524	+	NA	M4 family metallopeptidase
HIS92_RS12695	-0.418417	0.114414	0.00152382	NZ_CP051858.1	2465086	2465880	+	map	type I methionyl aminopeptidase
HIS92_RS12735	-1.01824	0.318917	0.0065089	NZ_CP051858.1	2482329	2482766	-	NA	DUF1934 domain-containing protein
HIS92_RS12760	-0.685545	0.196351	0.00263951	NZ_CP051858.1	2486959	2487786	-	speE	spermidine synthase
HIS92_RS12795	0.726593	0.258544	0.0190488	NZ_CP051858.1	2493915	2494100	+	NA	4-oxalocrotonate tautomerase
HIS92_RS12800	0.564352	0.224638	0.0396004	NZ_CP051858.1	2494140	2495444	-	NA	HD domain-containing protein
HIS92_RS12805	-0.5481	0.185934	0.0132482	NZ_CP051858.1	2495590	2496528	-	NA	ABC transporter substrate-binding protein
HIS92_RS12835	-0.417305	0.167573	0.0413574	NZ_CP051858.1	2501258	2502103	+	NA	lipoate--protein ligase family protein
HIS92_RS12845	0.564942	0.143497	0.00056176	NZ_CP051858.1	2503403	2504146	+	NA	heme-dependent peroxidase
HIS92_RS12875	0.771613	0.233892	0.00476856	NZ_CP051858.1	2507580	2508572	-	NA	potassium channel protein
HIS92_RS12885	0.324828	0.10693	0.010264	NZ_CP051858.1	2510180	2511001	+	NA	Cof-type HAD-IIB family hydrolase
HIS92_RS12895	0.858888	0.202807	0.000175788	NZ_CP051858.1	2511543	2512220	-	NA	uracil-DNA glycosylase
HIS92_RS12900	1.11449	0.278848	0.000444417	NZ_CP051858.1	2512240	2513232	-	NA	ABC transporter permease subunit
HIS92_RS12905	1.242	0.261704	1.97045e-05	NZ_CP051858.1	2513225	2514142	-	NA	ABC transporter ATP-binding protein
HIS92_RS12910	1.15128	0.238842	1.38438e-05	NZ_CP051858.1	2514139	2515020	-	NA	SGNH/GDSL hydrolase family protein
HIS92_RS12965	0.548308	0.194326	0.0184743	NZ_CP051858.1	2525473	2526297	+	pdxK	pyridoxine/pyridoxal/pyridoxamine kinase
HIS92_RS12975	1.71779	0.68636	0.0403175	NZ_CP051858.1	2527589	2527792	-	NA	YbdD/YjiX family protein
HIS92_RS12980	2.09525	0.368529	1.64837e-07	NZ_CP051858.1	2527785	2529863	-	cstA	carbon starvation protein CstA
HIS92_RS13000	-0.78011	0.217015	0.00187812	NZ_CP051858.1	2533098	2534207	-	NA	glycosyltransferase family 4 protein
HIS92_RS13005	-1.26225	0.307953	0.000299876	NZ_CP051858.1	2534303	2535775	-	NA	O-antigen ligase family protein
HIS92_RS13015	-1.21305	0.205231	4.52622e-08	NZ_CP051858.1	2537007	2538308	+	NA	chemotaxis protein
HIS92_RS13020	-0.701503	0.239152	0.0138058	NZ_CP051858.1	2538397	2539710	-	NA	glycosyltransferase family 39 protein
HIS92_RS13030	-1.44209	0.336085	0.000140602	NZ_CP051858.1	2540739	2541467	+	NA	glycosyltransferase family 2 protein
HIS92_RS13035	-1.44952	0.339258	0.000151243	NZ_CP051858.1	2541474	2541830	+	NA	DUF2304 domain-containing protein
HIS92_RS13045	-1.2477	0.312194	0.000444417	NZ_CP051858.1	2543410	2544390	+	NA	glycosyltransferase
HIS92_RS13050	-0.639587	0.170529	0.00110798	NZ_CP051858.1	2544488	2545909	+	NA	oligosaccharide flippase family protein
HIS92_RS13055	-0.767682	0.24523	0.00782374	NZ_CP051858.1	2546219	2548885	+	NA	YfhO family protein
HIS92_RS13080	-0.594881	0.188072	0.00710751	NZ_CP051858.1	2553305	2554180	-	NA	TetR/AcrR family transcriptional regulator
HIS92_RS13090	0.709866	0.184389	0.000771111	NZ_CP051858.1	2557466	2558431	-	msrB	peptide-methionine (R)-S-oxide reductase MsrB
HIS92_RS13130	1.25524	0.363214	0.00296458	NZ_CP051858.1	2567275	2568345	-	NA	nitric oxide synthase oxygenase
HIS92_RS13160	1.19818	0.339269	0.00231225	NZ_CP051858.1	2573401	2574048	-	NA	hemolysin III family protein
HIS92_RS13165	-1.23026	0.382958	0.00616262	NZ_CP051858.1	2574213	2574773	+	NA	DUF1836 domain-containing protein
HIS92_RS13170	-0.395483	0.133376	0.0126068	NZ_CP051858.1	2574814	2576259	-	NA	DEAD/DEAH box helicase
HIS92_RS13180	1.76347	0.385837	4.38877e-05	NZ_CP051858.1	2577858	2579675	+	pepF	oligoendopeptidase F
HIS92_RS13225	-1.30819	0.41826	0.00788922	NZ_CP051858.1	2588158	2588373	+	NA	helix-turn-helix transcriptional regulator
HIS92_RS13235	-1.76889	0.170286	8.69976e-24	NZ_CP051858.1	2589300	2590799	-	NA	AlwI family type II restriction endonuclease
HIS92_RS13240	-0.306696	0.114762	0.0268797	NZ_CP051858.1	2590867	2592183	-	NA	modification methylase
HIS92_RS13250	-0.521594	0.185943	0.0192742	NZ_CP051858.1	2593675	2595264	-	NA	recombinase family protein
HIS92_RS13280	2.55896	0.626678	0.000317955	NZ_CP051858.1	2599757	2600212	-	NA	hypothetical protein
HIS92_RS13285	-0.431101	0.139461	0.00879253	NZ_CP051858.1	2601061	2602878	-	NA	hypothetical protein
HIS92_RS13290	-0.821276	0.244525	0.00398328	NZ_CP051858.1	2602897	2603202	-	NA	hypothetical protein
HIS92_RS13295	-1.04331	0.214577	1.14739e-05	NZ_CP051858.1	2603204	2604109	-	NA	radical SAM protein
HIS92_RS13300	-1.04853	0.164853	2.97099e-09	NZ_CP051858.1	2604096	2605082	-	NA	thymidylate kinase
HIS92_RS13315	1.26598	0.251771	5.09256e-06	NZ_CP051858.1	2606113	2607288	-	NA	serine protease
HIS92_RS13320	1.26978	0.297164	0.000151243	NZ_CP051858.1	2607352	2608146	-	NA	MBL fold metallo-hydrolase
HIS92_RS13325	1.3128	0.287722	4.5195e-05	NZ_CP051858.1	2608130	2608972	-	NA	two-component system regulatory protein YycI
HIS92_RS13330	1.13908	0.27402	0.000238076	NZ_CP051858.1	2608953	2610269	-	NA	hypothetical protein
HIS92_RS13335	0.80234	0.230893	0.0027965	NZ_CP051858.1	2610266	2612107	-	walK	cell wall metabolism sensor histidine kinase WalK
HIS92_RS13340	0.686609	0.156443	9.42423e-05	NZ_CP051858.1	2612111	2612818	-	walR	cell wall metabolism DNA-binding response regulator WalR
HIS92_RS13350	-2.35178	0.926296	0.0372991	NZ_CP051858.1	2613214	2613289	-	NA	tRNA-Asp
HIS92_RS13365	-0.348879	0.120212	0.0150314	NZ_CP051858.1	2613612	2614901	-	NA	adenylosuccinate synthase
HIS92_RS13370	1.05997	0.197486	9.24442e-07	NZ_CP051858.1	2615117	2616466	-	dnaB	replicative DNA helicase
HIS92_RS13375	0.870979	0.144605	2.34357e-08	NZ_CP051858.1	2616494	2616940	-	rplI	50S ribosomal protein L9
HIS92_RS13380	0.716159	0.157383	4.74193e-05	NZ_CP051858.1	2616937	2618910	-	NA	DHH family phosphoesterase
HIS92_RS13400	-0.819287	0.307426	0.0273302	NZ_CP051858.1	2620831	2621121	-	rpsF	30S ribosomal protein S6
HIS92_RS13410	0.834659	0.2209	0.00100854	NZ_CP051858.1	2622529	2622726	-	NA	DUF951 domain-containing protein
HIS92_RS13425	0.495922	0.0896314	3.80402e-07	NZ_CP051858.1	2624508	2625359	-	spo0J	stage 0 sporulation protein Spo0J
HIS92_RS13430	0.333733	0.125192	0.0272888	NZ_CP051858.1	2625352	2626113	-	soj	sporulation initiation inhibitor protein Soj
HIS92_RS13435	0.528955	0.129322	0.000309221	NZ_CP051858.1	2626304	2627176	-	noc	nucleoid occlusion protein
HIS92_RS13440	0.756725	0.156295	1.26012e-05	NZ_CP051858.1	2627282	2628001	-	rsmG	16S rRNA (guanine(527)-N(7))-methyltransferase RsmG
HIS92_RS13455	-0.364723	0.130375	0.0196338	NZ_CP051858.1	2631562	2632179	-	NA	protein jag
HIS92_RS13460	-0.659373	0.229341	0.0161569	NZ_CP051858.1	2632176	2632943	-	SpoIIIJ	YidC family membrane integrase SpoIIIJ
HIS92_RS13475	-0.524833	0.185011	0.0178224	NZ_CP051858.1	2634119	2635459	+	dnaA	chromosomal replication initiator protein DnaA
HIS92_RS13480	-0.452666	0.157288	0.0160406	NZ_CP051858.1	2635638	2636783	+	dnaN	DNA polymerase III subunit beta
HIS92_RS13490	0.704798	0.114341	1.00975e-08	NZ_CP051858.1	2637136	2638263	+	recF	DNA replication/repair protein RecF
HIS92_RS13495	0.491365	0.135814	0.00173826	NZ_CP051858.1	2638303	2640225	+	gyrB	DNA topoisomerase (ATP-hydrolyzing) subunit B
HIS92_RS13500	0.67098	0.11467	6.39714e-08	NZ_CP051858.1	2640314	2642785	+	gyrA	DNA gyrase subunit A
HIS92_RS13570	-0.88924	0.239788	0.00126824	NZ_CP051858.1	2656175	2656843	-	NA	deoxynucleoside kinase
HIS92_RS13575	-1.11439	0.197016	1.94208e-07	NZ_CP051858.1	2656846	2657481	-	NA	deoxynucleoside kinase
HIS92_RS13595	0.609996	0.207703	0.0136863	NZ_CP051858.1	2659231	2660919	+	dnaX	DNA polymerase III subunit gamma/tau
HIS92_RS13600	0.503054	0.1933	0.0320521	NZ_CP051858.1	2660945	2661271	+	NA	YbaB/EbfC family nucleoid-associated protein
HIS92_RS13605	0.675322	0.224921	0.0113424	NZ_CP051858.1	2661286	2661882	+	recR	recombination protein RecR
HIS92_RS13610	0.699868	0.220058	0.00674486	NZ_CP051858.1	2661897	2662118	+	NA	YaaL family protein
HIS92_RS13615	1.63624	0.478314	0.00330532	NZ_CP051858.1	2662280	2662549	+	NA	pro-sigmaK processing inhibitor BofA family protein
HIS92_RS13670	0.337468	0.118407	0.0172782	NZ_CP051858.1	2672135	2672485	+	yabA	DNA replication initiation control protein YabA
HIS92_RS13750	-0.62189	0.150282	0.000255819	NZ_CP051858.1	2684733	2686112	+	glmU	bifunctional UDP-N-acetylglucosamine diphosphorylase/glucosamine-1-phosphate N-acetyltransferase GlmU
HIS92_RS13755	-0.396421	0.13397	0.0128242	NZ_CP051858.1	2686131	2687084	+	NA	ribose-phosphate diphosphokinase
HIS92_RS13760	0.423614	0.139077	0.0100501	NZ_CP051858.1	2687094	2687717	+	NA	aminoacyl-tRNA hydrolase
HIS92_RS13770	0.642343	0.140134	4.14454e-05	NZ_CP051858.1	2688118	2691648	+	mfd	transcription-repair coupling factor
HIS92_RS13775	0.701665	0.143581	1.01841e-05	NZ_CP051858.1	2691785	2692321	+	spoVT	stage V sporulation protein T
HIS92_RS13785	0.698832	0.1607	0.000112442	NZ_CP051858.1	2694166	2695626	+	mazG	nucleoside triphosphate pyrophosphohydrolase
HIS92_RS13795	0.959396	0.29737	0.00591842	NZ_CP051858.1	2695975	2696283	+	yabP	sporulation protein YabP
HIS92_RS13810	-0.28079	0.102173	0.0221708	NZ_CP051858.1	2697377	2697862	+	NA	RNA-binding protein S1
HIS92_RS13830	0.336267	0.122894	0.0228756	NZ_CP051858.1	2701140	2702570	+	tilS	tRNA lysidine(34) synthetase TilS
HIS92_RS13835	0.362095	0.149154	0.0479296	NZ_CP051858.1	2702567	2703109	+	hpt	hypoxanthine phosphoribosyltransferase
HIS92_RS13840	0.504284	0.125566	0.000412434	NZ_CP051858.1	2703195	2705096	+	ftsH	ATP-dependent zinc metalloprotease FtsH
HIS92_RS13845	0.959636	0.239857	0.000437779	NZ_CP051858.1	2705341	2706129	+	NA	type III pantothenate kinase
HIS92_RS13850	0.630702	0.161889	0.000650887	NZ_CP051858.1	2706136	2707011	+	hslO	redox-regulated molecular chaperone HslO
HIS92_RS13860	1.26548	0.261179	1.24295e-05	NZ_CP051858.1	2708262	2709659	+	pabB	aminodeoxychorismate synthase, component I
HIS92_RS13865	1.75578	0.348089	4.73488e-06	NZ_CP051858.1	2709665	2710252	+	pabA	aminodeoxychorismate/anthranilate synthase component II
HIS92_RS13870	1.93589	0.455961	0.000168464	NZ_CP051858.1	2710246	2711118	+	pabC	aminodeoxychorismate lyase
HIS92_RS13875	2.66208	0.550567	1.29898e-05	NZ_CP051858.1	2711093	2711953	+	folP	dihydropteroate synthase
HIS92_RS13880	2.35378	0.54147	0.000113087	NZ_CP051858.1	2711954	2712316	+	folB	dihydroneopterin aldolase
HIS92_RS13885	1.64547	0.535213	0.00923723	NZ_CP051858.1	2712313	2712828	+	folK	2-amino-4-hydroxy-6-hydroxymethyldihydropteridine diphosphokinase
HIS92_RS13895	1.02492	0.280358	0.00152937	NZ_CP051858.1	2713007	2714005	+	dusB	tRNA dihydrouridine synthase DusB
HIS92_RS13920	1.20209	0.26937	6.90662e-05	NZ_CP051858.1	2721030	2721491	+	ctsR	transcriptional regulator CtsR
HIS92_RS13925	1.16735	0.262713	7.47869e-05	NZ_CP051858.1	2721662	2722210	+	NA	UvrB/UvrC motif-containing protein
HIS92_RS13930	1.33627	0.259365	2.77483e-06	NZ_CP051858.1	2722215	2723279	+	NA	protein arginine kinase
HIS92_RS13935	1.31806	0.267105	8.07458e-06	NZ_CP051858.1	2723302	2725737	+	NA	ATP-dependent Clp protease ATP-binding subunit
HIS92_RS13940	1.13438	0.215153	1.50961e-06	NZ_CP051858.1	2725833	2727209	+	radA	DNA repair protein RadA
HIS92_RS13945	0.924574	0.120883	3.87572e-13	NZ_CP051858.1	2727213	2728286	+	disA	DNA integrity scanning protein DisA
HIS92_RS13950	0.38565	0.151149	0.0362043	NZ_CP051858.1	2728449	2729552	+	NA	PIN/TRAM domain-containing protein
HIS92_RS13970	1.75977	0.479569	0.00145958	NZ_CP051858.1	2732821	2733486	+	cysE	serine O-acetyltransferase
HIS92_RS13975	0.896687	0.280552	0.00646808	NZ_CP051858.1	2733467	2734864	+	cysS	cysteine--tRNA ligase
HIS92_RS13985	1.00374	0.270254	0.00124888	NZ_CP051858.1	2735271	2736014	+	rlmB	23S rRNA (guanosine(2251)-2'-O)-methyltransferase RlmB
HIS92_RS13990	0.452435	0.148017	0.00975415	NZ_CP051858.1	2736018	2736530	+	NA	NYN domain-containing protein
HIS92_RS14000	-1.06508	0.283345	0.00107625	NZ_CP051858.1	2737394	2737540	+	rpmG	50S ribosomal protein L33
HIS92_RS14035	0.672778	0.19147	0.00245813	NZ_CP051858.1	2741118	2741717	+	NA	class I SAM-dependent methyltransferase
HIS92_RS14040	0.449947	0.128572	0.00256658	NZ_CP051858.1	2742009	2745542	+	rpoB	DNA-directed RNA polymerase subunit beta
HIS92_RS14045	0.66577	0.110033	1.99501e-08	NZ_CP051858.1	2745580	2749191	+	rpoC	DNA-directed RNA polymerase subunit beta'
HIS92_RS14080	0.431527	0.161288	0.0266811	NZ_CP051858.1	2754923	2755555	+	rplC	50S ribosomal protein L3
HIS92_RS14085	0.580894	0.178866	0.00558762	NZ_CP051858.1	2755581	2756204	+	rplD	50S ribosomal protein L4
HIS92_RS14090	0.545862	0.12559	0.000113199	NZ_CP051858.1	2756204	2756494	+	rplW	50S ribosomal protein L23
HIS92_RS14095	0.561514	0.131335	0.000149869	NZ_CP051858.1	2756523	2757353	+	rplB	50S ribosomal protein L2
HIS92_RS14100	0.965921	0.161027	2.68612e-08	NZ_CP051858.1	2757414	2757692	+	rpsS	30S ribosomal protein S19
HIS92_RS14110	0.933533	0.190487	9.51201e-06	NZ_CP051858.1	2758055	2758714	+	rpsC	30S ribosomal protein S3
HIS92_RS14115	1.13535	0.185623	1.3406e-08	NZ_CP051858.1	2758716	2759150	+	rplP	50S ribosomal protein L16
HIS92_RS14120	1.20478	0.16869	1.53911e-11	NZ_CP051858.1	2759140	2759340	+	rpmC	50S ribosomal protein L29
HIS92_RS14125	1.23978	0.170323	5.80519e-12	NZ_CP051858.1	2759361	2759624	+	rpsQ	30S ribosomal protein S17
HIS92_RS14130	1.25085	0.141407	2.06496e-17	NZ_CP051858.1	2759668	2760036	+	rplN	50S ribosomal protein L14
HIS92_RS14135	1.28862	0.166164	1.7351e-13	NZ_CP051858.1	2760075	2760386	+	rplX	50S ribosomal protein L24
HIS92_RS14140	1.20526	0.162774	2.35545e-12	NZ_CP051858.1	2760413	2760952	+	rplE	50S ribosomal protein L5
HIS92_RS14145	0.931583	0.207903	6.41588e-05	NZ_CP051858.1	2760986	2761171	+	rpsN	30S ribosomal protein S14
HIS92_RS14150	1.2471	0.161318	2.09343e-13	NZ_CP051858.1	2761201	2761599	+	rpsH	30S ribosomal protein S8
HIS92_RS14155	1.0989	0.205969	1.09784e-06	NZ_CP051858.1	2761632	2762171	+	rplF	50S ribosomal protein L6
HIS92_RS14160	1.39609	0.210232	4.87016e-10	NZ_CP051858.1	2762205	2762567	+	rplR	50S ribosomal protein L18
HIS92_RS14165	1.09593	0.181994	2.34842e-08	NZ_CP051858.1	2762589	2763089	+	rpsE	30S ribosomal protein S5
HIS92_RS14170	1.19463	0.172532	7.12279e-11	NZ_CP051858.1	2763103	2763285	+	rpmD	50S ribosomal protein L30
HIS92_RS14175	0.82776	0.150831	4.82967e-07	NZ_CP051858.1	2763319	2763759	+	rplO	50S ribosomal protein L15
HIS92_RS14180	0.931539	0.15565	2.91307e-08	NZ_CP051858.1	2763759	2765060	+	secY	preprotein translocase subunit SecY
HIS92_RS14185	1.06153	0.17014	6.42867e-09	NZ_CP051858.1	2765115	2765765	+	NA	adenylate kinase
HIS92_RS14190	0.97302	0.14392	2.1632e-10	NZ_CP051858.1	2765765	2766511	+	map	type I methionyl aminopeptidase
HIS92_RS14195	1.03149	0.162154	2.96489e-09	NZ_CP051858.1	2766580	2766798	+	infA	translation initiation factor IF-1
HIS92_RS14200	0.714214	0.141352	4.54653e-06	NZ_CP051858.1	2766834	2766947	+	rpmJ	50S ribosomal protein L36
HIS92_RS14205	0.93436	0.142588	8.71361e-10	NZ_CP051858.1	2766969	2767334	+	rpsM	30S ribosomal protein S13
HIS92_RS14210	0.666395	0.122293	5.91663e-07	NZ_CP051858.1	2767359	2767748	+	rpsK	30S ribosomal protein S11
HIS92_RS14215	0.752829	0.107949	5.08042e-11	NZ_CP051858.1	2767929	2768873	+	rpoA	DNA-directed RNA polymerase subunit alpha
HIS92_RS14220	0.527327	0.148671	0.00219897	NZ_CP051858.1	2768909	2769271	+	rplQ	50S ribosomal protein L17
HIS92_RS14225	1.41423	0.308674	4.17884e-05	NZ_CP051858.1	2769375	2770217	+	NA	energy-coupling factor ABC transporter ATP-binding protein
HIS92_RS14230	1.28476	0.281867	4.60076e-05	NZ_CP051858.1	2770193	2771074	+	NA	energy-coupling factor ABC transporter ATP-binding protein
HIS92_RS14245	-0.865562	0.310063	0.0199789	NZ_CP051858.1	2772767	2773204	+	rplM	50S ribosomal protein L13
HIS92_RS14265	0.788135	0.237232	0.00444398	NZ_CP051858.1	2775133	2776200	+	NA	Mrp/NBP35 family ATP-binding protein
HIS92_RS14275	2.11183	0.197677	3.93012e-25	NZ_CP051858.1	2777126	2777737	+	kbaA	KinB signaling pathway activation protein KbaA
HIS92_RS14310	-1.56838	0.331796	2.13954e-05	NZ_CP051858.1	2784150	2784222	+	NA	tRNA-Thr
HIS92_RS14315	-1.44198	0.385035	0.00112783	NZ_CP051858.1	2784244	2784318	+	NA	tRNA-Glu
HIS92_RS14325	-1.64549	0.441557	0.0011984	NZ_CP051858.1	2784416	2784499	+	NA	tRNA-Tyr
HIS92_RS14330	-2.44186	0.551785	8.10092e-05	NZ_CP051858.1	2784565	2784639	+	NA	tRNA-Gln
HIS92_RS14335	-2.63224	0.719471	0.00151683	NZ_CP051858.1	2784645	2784720	+	NA	tRNA-Lys
HIS92_RS14340	-2.65581	0.785737	0.00372514	NZ_CP051858.1	2784726	2784797	+	NA	tRNA-Gly
HIS92_RS14355	2.45299	0.554966	8.25475e-05	NZ_CP051858.1	2786354	2787247	+	rocF	arginase
HIS92_RS14370	-0.396558	0.149164	0.0278145	NZ_CP051858.1	2789790	2791136	+	glmM	phosphoglucosamine mutase
HIS92_RS14375	-2.13343	0.441965	1.34337e-05	NZ_CP051858.1	2791425	2791610	+	NA	hypothetical protein
HIS92_RS14380	-2.13397	0.579104	0.00137897	NZ_CP051858.1	2791623	2793425	+	glmS	glutamine--fructose-6-phosphate transaminase (isomerizing)
HIS92_RS14390	-0.421959	0.148086	0.0172989	NZ_CP051858.1	2795758	2796324	+	NA	DUF4256 domain-containing protein
HIS92_RS14410	2.81834	0.874935	0.00601755	NZ_CP051858.1	2798757	2799797	-	NA	ATP-binding cassette domain-containing protein
HIS92_RS14440	-0.430893	0.168834	0.0361571	NZ_CP051858.1	2804842	2806560	+	NA	DUF3981 domain-containing protein
HIS92_RS14450	-1.72447	0.378396	4.60754e-05	NZ_CP051858.1	2807971	2808417	-	NA	hypothetical protein
HIS92_RS14500	1.62666	0.392447	0.000248781	NZ_CP051858.1	2816051	2817691	-	NA	peptide ABC transporter substrate-binding protein
HIS92_RS14505	-0.887975	0.220086	0.000383546	NZ_CP051858.1	2818096	2819736	-	NA	peptide ABC transporter substrate-binding protein
HIS92_RS14510	0.935835	0.167169	2.66793e-07	NZ_CP051858.1	2820126	2820959	-	NA	aldo/keto reductase
HIS92_RS14515	0.7716	0.225109	0.00323104	NZ_CP051858.1	2820961	2821764	-	NA	pyrroline-5-carboxylate reductase
HIS92_RS14540	-1.05061	0.274321	0.000827867	NZ_CP051858.1	2825876	2825944	-	NA	DUF3948 family protein
HIS92_RS14560	-1.80793	0.426633	0.000174022	NZ_CP051858.1	2828567	2828662	-	NA	DUF3948 family protein
HIS92_RS14575	2.19542	0.342119	2.1067e-09	NZ_CP051858.1	2830079	2831056	+	NA	LacI family DNA-binding transcriptional regulator
HIS92_RS14600	-1.41555	0.224053	3.89996e-09	NZ_CP051858.1	2834616	2836265	-	NA	DUF2334 domain-containing protein
HIS92_RS14610	-1.84749	0.568313	0.00553137	NZ_CP051858.1	2837077	2837838	-	NA	DUF4931 domain-containing protein
HIS92_RS14620	2.41431	0.578445	0.000222591	NZ_CP051858.1	2838732	2840663	+	abc-f	ABC-F type ribosomal protection protein
HIS92_RS14665	0.645161	0.173791	0.00125242	NZ_CP051858.1	2848810	2848926	+	NA	DUF3948 family protein
HIS92_RS14670	0.706374	0.27762	0.0368308	NZ_CP051858.1	2848970	2849077	+	NA	DUF3948 family protein
HIS92_RS14675	1.33934	0.296343	5.44412e-05	NZ_CP051858.1	2849121	2849231	+	NA	DUF3948 family protein
HIS92_RS14680	2.38447	0.483473	8.16684e-06	NZ_CP051858.1	2849651	2850769	+	hppD	4-hydroxyphenylpyruvate dioxygenase
HIS92_RS14685	1.84929	0.536748	0.00305748	NZ_CP051858.1	2850836	2851792	+	NA	fumarylacetoacetate hydrolase family protein
HIS92_RS14690	1.0412	0.310693	0.00407311	NZ_CP051858.1	2851758	2852930	+	NA	homogentisate 1,2-dioxygenase
HIS92_RS14695	2.07953	0.393639	1.43167e-06	NZ_CP051858.1	2853163	2854578	+	NA	amino acid permease
HIS92_RS14705	-0.516252	0.181877	0.0177438	NZ_CP051858.1	2856203	2857288	+	NA	D-alanine--D-alanine ligase
HIS92_RS14715	-0.641113	0.242801	0.0291747	NZ_CP051858.1	2859034	2860599	+	NA	DEAD/DEAH box helicase
HIS92_RS14755	0.443304	0.175934	0.0388999	NZ_CP051858.1	2866087	2868255	+	NA	RNA-binding transcriptional accessory protein
HIS92_RS14785	-1.73072	0.473689	0.0015375	NZ_CP051858.1	2869453	2869528	+	NA	tRNA-Val
HIS92_RS14790	-1.08332	0.391393	0.0212333	NZ_CP051858.1	2869555	2869631	+	NA	tRNA-Met
HIS92_RS14795	-1.64509	0.329903	6.25135e-06	NZ_CP051858.1	2869635	2869710	+	NA	tRNA-Asp
HIS92_RS14800	-1.70164	0.32799	2.31124e-06	NZ_CP051858.1	2869797	2869871	+	NA	tRNA-Gln
HIS92_RS14810	-1.2737	0.316707	0.000403996	NZ_CP051858.1	2869968	2870050	+	NA	tRNA-Leu
HIS92_RS14815	-1.4765	0.39815	0.00126824	NZ_CP051858.1	2870147	2870223	+	NA	tRNA-Arg
HIS92_RS14820	-2.42424	0.876235	0.0212638	NZ_CP051858.1	2870228	2870304	+	NA	tRNA-Pro
HIS92_RS14905	-0.432765	0.165919	0.0315609	NZ_CP051858.1	2884832	2886010	-	NA	site-specific integrase
HIS92_RS14910	-0.996172	0.187482	1.22815e-06	NZ_CP051858.1	2886059	2886643	-	NA	helix-turn-helix transcriptional regulator
HIS92_RS14930	0.779105	0.278191	0.0194782	NZ_CP051858.1	2887862	2890414	+	NA	DUF927 domain-containing protein
HIS92_RS14995	-0.615823	0.182401	0.00376838	NZ_CP051858.1	2901165	2901680	+	NA	hypothetical protein
HIS92_RS15000	-0.735952	0.148791	7.64372e-06	NZ_CP051858.1	2901677	2902393	+	NA	hypothetical protein
HIS92_RS15005	-0.652332	0.206324	0.00713351	NZ_CP051858.1	2902396	2903415	+	NA	hypothetical protein
HIS92_RS15020	-1.36124	0.455949	0.011877	NZ_CP051858.1	2904534	2904806	+	NA	hypothetical protein
HIS92_RS15090	-1.20548	0.308666	0.000628254	NZ_CP051858.1	2920561	2921520	+	NA	alpha/beta hydrolase
HIS92_RS15145	-3.24551	1.34012	0.0484978	NZ_CP051858.1	2933215	2934766	+	NA	16S ribosomal RNA
HIS92_RS15225	2.34222	0.9232	0.0374333	NZ_CP051858.1	2954230	2955270	+	purM	phosphoribosylformylglycinamidine cyclo-ligase
HIS92_RS15255	2.65536	0.863279	0.00920064	NZ_CP051858.1	2960503	2960880	-	NA	DUF2892 domain-containing protein
HIS92_RS15260	2.58381	0.175962	1.19413e-46	NZ_CP051858.1	2961162	2961851	+	NA	heptaprenylglyceryl phosphate synthase
HIS92_RS15265	2.06822	0.18111	1.30542e-28	NZ_CP051858.1	2961864	2964113	+	pcrA	DNA helicase PcrA
HIS92_RS15270	1.80618	0.145275	1.04042e-33	NZ_CP051858.1	2964128	2966137	+	ligA	NAD-dependent DNA ligase LigA
HIS92_RS15275	1.7359	0.124039	1.74866e-42	NZ_CP051858.1	2966154	2967347	+	NA	CamS family sex pheromone protein
HIS92_RS15390	-0.918575	0.132578	6.92866e-11	NZ_CP051858.1	2989374	2990456	-	NA	polysaccharide deacetylase family protein
HIS92_RS15395	-1.96325	0.480934	0.000319108	NZ_CP051858.1	2990994	2991701	+	NA	hypothetical protein
HIS92_RS15400	-1.58318	0.440214	0.00186867	NZ_CP051858.1	2991748	2992944	-	NA	NupC family nucleoside transporter
HIS92_RS15405	-0.890403	0.26217	0.00355237	NZ_CP051858.1	2993370	2994746	+	rlmD	23S rRNA (uracil(1939)-C(5))-methyltransferase RlmD
HIS92_RS15410	-0.486264	0.200669	0.0483457	NZ_CP051858.1	2994907	2995896	+	NA	tRNA-dihydrouridine synthase
HIS92_RS15415	-1.14675	0.406	0.0183554	NZ_CP051858.1	2996248	2996766	+	NA	DUF1456 family protein
HIS92_RS15445	1.26739	0.380599	0.00433648	NZ_CP051858.1	3002675	3003790	+	NA	amidohydrolase
HIS92_RS15455	0.421757	0.100305	0.00019826	NZ_CP051858.1	3004622	3006148	-	ahpF	alkyl hydroperoxide reductase subunit F
HIS92_RS15535	0.704617	0.224616	0.00768284	NZ_CP051858.1	3020713	3021939	+	NA	GHKL domain-containing protein
HIS92_RS15570	-1.27873	0.205671	7.33958e-09	NZ_CP051858.1	3029239	3030324	+	NA	acyl-CoA desaturase
HIS92_RS15650	-0.522498	0.193543	0.0252328	NZ_CP051858.1	3048005	3050866	+	NA	YhgE/Pip domain-containing protein
HIS92_RS15735	-0.555144	0.210604	0.0295006	NZ_CP051858.1	3071489	3072070	+	NA	TetR family transcriptional regulator
HIS92_RS15750	-0.523387	0.191831	0.0233494	NZ_CP051858.1	3073747	3075030	-	NA	MFS transporter
HIS92_RS15755	-0.506528	0.177935	0.0173877	NZ_CP051858.1	3075139	3076452	-	NA	alkaline phosphatase family protein
HIS92_RS15810	1.28877	0.271734	1.9962e-05	NZ_CP051858.1	3086324	3088990	-	NA	cation-translocating P-type ATPase
HIS92_RS15865	-1.2961	0.51879	0.0407044	NZ_CP051858.1	3100229	3100657	-	NA	EamA family transporter
HIS92_RS15885	1.45927	0.40923	0.00206192	NZ_CP051858.1	3102900	3103697	+	NA	YfkD family protein
HIS92_RS15890	-0.740665	0.176668	0.000208622	NZ_CP051858.1	3103733	3104860	-	yfkAB	radical SAM/CxCxxxxC motif protein YfkAB
HIS92_RS15925	-0.457465	0.13736	0.00433507	NZ_CP051858.1	3111461	3112198	+	truA	tRNA pseudouridine(38-40) synthase TruA
HIS92_RS16000	3.14275	0.941462	0.00423033	NZ_CP051858.1	3124664	3126244	+	NA	glycosyltransferase
HIS92_RS16025	1.42047	0.269972	1.59351e-06	NZ_CP051858.1	3130319	3132568	+	pflB	formate C-acetyltransferase
HIS92_RS16030	3.6942	0.42007	3.23762e-17	NZ_CP051858.1	3132638	3133369	+	pflA	pyruvate formate lyase-activating protein
HIS92_RS16035	-0.738727	0.176248	0.000209179	NZ_CP051858.1	3133783	3134949	+	NA	diglucosyl diacylglycerol synthase
HIS92_RS16045	-0.697633	0.216803	0.00607426	NZ_CP051858.1	3135547	3136104	-	NA	GNAT family N-acetyltransferase
HIS92_RS16085	1.27047	0.27441	3.37031e-05	NZ_CP051858.1	3140592	3141572	-	NA	metal-dependent hydrolase
HIS92_RS16115	0.628456	0.218651	0.0161851	NZ_CP051858.1	3144871	3146631	+	NA	ABC transporter ATP-binding protein
HIS92_RS16125	0.765174	0.221967	0.00304278	NZ_CP051858.1	3148091	3152527	-	NA	glutamate synthase
HIS92_RS16135	1.65084	0.40824	0.000370105	NZ_CP051858.1	3154152	3155165	+	NA	ATP-binding cassette domain-containing protein
HIS92_RS16140	1.45985	0.42742	0.00335459	NZ_CP051858.1	3155158	3155949	+	NA	ABC-2 family transporter protein
HIS92_RS16145	1.41589	0.360277	0.000574674	NZ_CP051858.1	3155954	3156739	+	NA	ABC-2 family transporter protein
HIS92_RS16150	1.38092	0.324592	0.000162981	NZ_CP051858.1	3156812	3157216	+	NA	two pore domain potassium channel family protein
HIS92_RS16155	0.584135	0.14569	0.000423531	NZ_CP051858.1	3157261	3157716	+	bcp	thioredoxin-dependent thiol peroxidase
HIS92_RS16175	-3.27407	1.33836	0.0459804	NZ_CP051858.1	3159902	3161453	+	NA	16S ribosomal RNA
HIS92_RS16195	-1.33368	0.310409	0.000138033	NZ_CP051858.1	3164823	3164914	+	NA	tRNA-Ser
HIS92_RS16200	-1.53684	0.421006	0.00154916	NZ_CP051858.1	3164932	3165006	+	NA	tRNA-Glu
HIS92_RS16205	-1.66294	0.448614	0.00127429	NZ_CP051858.1	3165011	3165086	+	NA	tRNA-Val
HIS92_RS16210	-1.71659	0.493248	0.00274593	NZ_CP051858.1	3165113	3165189	+	NA	tRNA-Met
HIS92_RS16215	-2.17639	0.526872	0.000263725	NZ_CP051858.1	3165193	3165268	+	NA	tRNA-Asp
HIS92_RS16220	-1.00889	0.374649	0.0256444	NZ_CP051858.1	3165278	3165353	+	NA	tRNA-Phe
HIS92_RS16225	-1.56468	0.296188	1.43167e-06	NZ_CP051858.1	3165372	3165447	+	NA	tRNA-Thr
HIS92_RS16230	-1.24118	0.387192	0.00627276	NZ_CP051858.1	3165458	3165541	+	NA	tRNA-Tyr
HIS92_RS16235	-1.19086	0.432646	0.0219818	NZ_CP051858.1	3165549	3165622	+	NA	tRNA-Trp
HIS92_RS16245	-1.02431	0.307905	0.00438285	NZ_CP051858.1	3165781	3165855	+	NA	tRNA-Gln
HIS92_RS16250	-1.35503	0.411114	0.00480377	NZ_CP051858.1	3165861	3165935	+	NA	tRNA-Gly
HIS92_RS16255	-1.07814	0.416118	0.0328592	NZ_CP051858.1	3165950	3166020	+	NA	tRNA-Cys
HIS92_RS16280	1.97497	0.246846	2.55601e-14	NZ_CP051858.1	3168879	3169655	+	NA	transglycosylase domain-containing protein
HIS92_RS16305	-0.545278	0.123456	8.34931e-05	NZ_CP051858.1	3173018	3173506	+	trmL	tRNA (uridine(34)/cytosine(34)/5-carboxymethylaminomethyluridine(34)-2'-O)-methyltransferase TrmL
HIS92_RS16310	-0.909086	0.213994	0.000167062	NZ_CP051858.1	3173634	3175703	+	NA	phosphodiesterase
HIS92_RS16330	0.947306	0.185417	3.46222e-06	NZ_CP051858.1	3182943	3184502	-	opuD	glycine betaine transporter OpuD
HIS92_RS16350	-1.0726	0.263638	0.000336241	NZ_CP051858.1	3190294	3192270	+	NA	methyl-accepting chemotaxis protein
HIS92_RS16375	-1.82019	0.663812	0.0225334	NZ_CP051858.1	3196713	3197216	+	NA	nitrous oxide reductase accessory protein NosL
HIS92_RS16420	1.73165	0.650348	0.0274983	NZ_CP051858.1	3205929	3206600	+	NA	response regulator transcription factor
HIS92_RS16515	1.08127	0.268614	0.00039837	NZ_CP051858.1	3228144	3231080	+	fdhF	formate dehydrogenase subunit alpha
HIS92_RS16520	1.09509	0.263474	0.000238254	NZ_CP051858.1	3231093	3231575	+	NA	DUF1641 domain-containing protein
HIS92_RS16525	-0.599425	0.189073	0.00695325	NZ_CP051858.1	3231731	3233602	+	NA	glycerophosphoryl diester phosphodiesterase membrane domain-containing protein
HIS92_RS16570	-1.78851	0.319757	2.7351e-07	NZ_CP051858.1	3244898	3245446	-	NA	TVP38/TMEM64 family protein
HIS92_RS16575	-0.773306	0.272873	0.0179487	NZ_CP051858.1	3245847	3246365	+	NA	hypothetical protein
HIS92_RS16590	-1.55152	0.370741	0.000213725	NZ_CP051858.1	3248194	3249210	-	NA	LCP family protein
HIS92_RS16600	-1.54715	0.433015	0.00201732	NZ_CP051858.1	3250812	3251198	+	NA	VOC family protein
HIS92_RS16605	-1.69203	0.314346	8.50975e-07	NZ_CP051858.1	3251307	3252605	+	NA	HlyC/CorC family transporter
HIS92_RS16630	0.79922	0.273179	0.0140977	NZ_CP051858.1	3257515	3258864	-	NA	peptide MFS transporter
HIS92_RS16635	0.40681	0.144076	0.0183753	NZ_CP051858.1	3259245	3260213	-	NA	iron-siderophore ABC transporter substrate-binding protein
HIS92_RS16675	0.741765	0.172543	0.000137253	NZ_CP051858.1	3266976	3268859	-	NA	VWA domain-containing protein
HIS92_RS16680	0.374636	0.14993	0.0406845	NZ_CP051858.1	3268863	3269756	-	NA	MoxR family ATPase
HIS92_RS16685	0.402828	0.140026	0.0160836	NZ_CP051858.1	3269884	3271413	-	NA	cardiolipin synthase
HIS92_RS16735	1.05143	0.422001	0.0412749	NZ_CP051858.1	3283919	3284740	+	NA	phosphotransferase
HIS92_RS16820	-1.30856	0.51079	0.0353856	NZ_CP051858.1	3299651	3300181	+	NA	DUF4352 domain-containing protein
HIS92_RS16845	-1.20625	0.460499	0.0307412	NZ_CP051858.1	3303348	3304697	-	glpT	glycerol-3-phosphate transporter
HIS92_RS16945	-1.19368	0.382206	0.00800492	NZ_CP051858.1	3325097	3326248	-	NA	VanZ family protein
HIS92_RS16960	-1.21806	0.375719	0.00568193	NZ_CP051858.1	3327218	3328030	-	NA	undecaprenyl-diphosphate phosphatase
HIS92_RS16965	-1.3599	0.30127	5.5696e-05	NZ_CP051858.1	3328167	3329108	-	NA	chemotaxis protein
HIS92_RS16970	-1.51074	0.371104	0.000333232	NZ_CP051858.1	3329329	3330603	+	NA	3D domain-containing protein
HIS92_RS16975	-1.83131	0.528331	0.00287102	NZ_CP051858.1	3330721	3330933	+	NA	helix-turn-helix domain-containing protein
HIS92_RS16980	-0.828859	0.310178	0.0268797	NZ_CP051858.1	3330926	3331399	+	NA	hypothetical protein
HIS92_RS17070	0.952588	0.31855	0.0117338	NZ_CP051858.1	3350515	3351924	-	NA	amino acid permease
HIS92_RS17075	-1.01301	0.358311	0.0182507	NZ_CP051858.1	3352300	3353010	+	NA	C39 family peptidase
HIS92_RS17115	1.56746	0.297521	1.53916e-06	NZ_CP051858.1	3360053	3361453	-	NA	ferrous iron transporter B
HIS92_RS17120	1.17367	0.351042	0.00417062	NZ_CP051858.1	3361431	3362153	-	NA	50S ribosome-binding GTPase
HIS92_RS17180	-1.49058	0.377107	0.000528555	NZ_CP051858.1	3375133	3375207	+	NA	tRNA-Gln
HIS92_RS17185	-1.5651	0.424758	0.00137897	NZ_CP051858.1	3375212	3375287	+	NA	tRNA-Lys
HIS92_RS17190	-1.98317	0.455416	0.00010963	NZ_CP051858.1	3375303	3375383	+	NA	tRNA-Leu
HIS92_RS17195	-2.03563	0.471533	0.000127669	NZ_CP051858.1	3375413	3375487	+	NA	tRNA-Gly
HIS92_RS17200	-1.46311	0.436114	0.00402418	NZ_CP051858.1	3375504	3375592	+	NA	tRNA-Leu
HIS92_RS17205	-1.34235	0.392357	0.00330446	NZ_CP051858.1	3375596	3375669	+	NA	tRNA-Arg
HIS92_RS17215	-1.05963	0.38896	0.0236027	NZ_CP051858.1	3375769	3375841	+	NA	tRNA-Ala
HIS92_RS17220	-1.4174	0.347606	0.000324907	NZ_CP051858.1	3375862	3375954	+	NA	tRNA-Ser
HIS92_RS17225	-1.17365	0.339431	0.0029488	NZ_CP051858.1	3376009	3376101	+	NA	tRNA-Ser
HIS92_RS17240	-1.2109	0.392074	0.00884455	NZ_CP051858.1	3376286	3376361	+	NA	tRNA-Phe
HIS92_RS17245	-1.25549	0.435204	0.0157651	NZ_CP051858.1	3376372	3376444	+	NA	tRNA-Thr
HIS92_RS17250	-1.50247	0.450081	0.00423033	NZ_CP051858.1	3376451	3376521	+	NA	tRNA-Trp
HIS92_RS17365	1.35082	0.356322	0.000961671	NZ_CP051858.1	3392221	3394311	+	kdpB	potassium-transporting ATPase subunit KdpB
HIS92_RS17370	0.906202	0.353845	0.0354412	NZ_CP051858.1	3394328	3394909	+	kdpC	K(+)-transporting ATPase subunit C
HIS92_RS17400	-1.60334	0.603926	0.0280967	NZ_CP051858.1	3399337	3400638	-	NA	NCS2 family permease
HIS92_RS17430	-0.77048	0.169951	5.12675e-05	NZ_CP051858.1	3403676	3404095	-	NA	disulfide bond formation protein B
HIS92_RS17465	-1.38647	0.289932	1.6538e-05	NZ_CP051858.1	3409862	3410422	+	NA	nitroreductase
HIS92_RS17530	-0.61896	0.219605	0.0186028	NZ_CP051858.1	3419451	3419891	-	NA	hypothetical protein
HIS92_RS17535	-0.827844	0.210412	0.000566024	NZ_CP051858.1	3420040	3421239	-	NA	LCP family protein
HIS92_RS17540	0.779667	0.273503	0.0172618	NZ_CP051858.1	3421467	3422552	+	NA	YhdH/YhfP family quinone oxidoreductase
HIS92_RS17550	0.726357	0.210274	0.00297833	NZ_CP051858.1	3424596	3425798	-	NA	MFS transporter
HIS92_RS17595	-2.10404	0.465837	5.50752e-05	NZ_CP051858.1	3433921	3435327	-	NA	SH3 domain-containing protein
HIS92_RS17600	-1.21809	0.265662	4.12698e-05	NZ_CP051858.1	3435785	3436960	-	NA	ABC transporter permease
HIS92_RS17605	-1.32005	0.227525	8.51053e-08	NZ_CP051858.1	3436963	3437637	-	NA	ABC transporter ATP-binding protein
HIS92_RS17610	-1.39926	0.249416	2.50336e-07	NZ_CP051858.1	3437634	3438740	-	NA	efflux RND transporter periplasmic adaptor subunit
HIS92_RS17690	1.32266	0.422227	0.00777525	NZ_CP051858.1	3449299	3451761	+	NA	metallophosphoesterase
HIS92_RS17695	-0.632562	0.185377	0.00338777	NZ_CP051858.1	3451841	3452044	+	NA	hypothetical protein
HIS92_RS17720	0.667624	0.264064	0.0382112	NZ_CP051858.1	3455513	3456376	+	NA	MurR/RpiR family transcriptional regulator
HIS92_RS17725	1.46897	0.579471	0.0375709	NZ_CP051858.1	3456532	3457416	+	murQ	N-acetylmuramic acid 6-phosphate etherase
HIS92_RS17730	1.53233	0.538763	0.0175075	NZ_CP051858.1	3457441	3458805	+	NA	PTS transporter subunit EIIC
HIS92_RS17735	1.13711	0.454936	0.0406303	NZ_CP051858.1	3458854	3459927	+	NA	DUF871 domain-containing protein
HIS92_RS17770	-0.956141	0.34359	0.0204556	NZ_CP051858.1	3463822	3464592	-	NA	SDR family NAD(P)-dependent oxidoreductase
HIS92_RS17800	-1.049	0.36349	0.0157257	NZ_CP051858.1	3468337	3468675	-	NA	helix-turn-helix transcriptional regulator
HIS92_RS17835	-1.6479	0.550955	0.0117219	NZ_CP051858.1	3474588	3476012	-	NA	amino acid permease
HIS92_RS17915	1.00929	0.336544	0.0114405	NZ_CP051858.1	3493573	3494331	+	alsD	alpha-acetolactate decarboxylase
HIS92_RS17935	0.434923	0.157514	0.0215313	NZ_CP051858.1	3496767	3500084	+	NA	choice-of-anchor A family protein
HIS92_RS17945	-0.715978	0.247562	0.015476	NZ_CP051858.1	3502110	3503597	+	NA	coproporphyrinogen III oxidase
HIS92_RS17955	-1.26501	0.271588	2.97462e-05	NZ_CP051858.1	3505452	3505916	-	NA	hypothetical protein
HIS92_RS17965	-0.963146	0.272478	0.0022885	NZ_CP051858.1	3507908	3509460	+	NA	polysaccharide biosynthesis protein
HIS92_RS17975	-1.57278	0.260531	2.15992e-08	NZ_CP051858.1	3510835	3512697	+	NA	S-layer homology domain-containing protein
HIS92_RS17980	-1.22711	0.253105	1.22732e-05	NZ_CP051858.1	3512744	3514138	-	NA	O-antigen ligase family protein
HIS92_RS18010	-1.09914	0.191161	1.14528e-07	NZ_CP051858.1	3517706	3519313	+	NA	N-acetylmuramoyl-L-alanine amidase
HIS92_RS18015	-0.643067	0.251925	0.0361571	NZ_CP051858.1	3519466	3520419	+	NA	RsmD family RNA methyltransferase
HIS92_RS18085	-1.34796	0.165139	6.8472e-15	NZ_CP051858.1	3540264	3541619	+	purB	adenylosuccinate lyase
HIS92_RS18090	2.60049	0.353402	3.31588e-12	NZ_CP051858.1	3541655	3543556	-	NA	FAD/NAD(P)-binding protein
HIS92_RS18095	-0.936621	0.339067	0.0214846	NZ_CP051858.1	3543679	3544479	+	NA	isocitrate lyase/phosphoenolpyruvate mutase family protein
HIS92_RS18100	-1.1621	0.27523	0.00018502	NZ_CP051858.1	3544772	3545887	+	NA	ThiF family adenylyltransferase
HIS92_RS18105	-1.45277	0.236486	1.14766e-08	NZ_CP051858.1	3545899	3547131	+	NA	MFS transporter
HIS92_RS18110	-1.81069	0.265216	1.3852e-10	NZ_CP051858.1	3547159	3547638	+	NA	DinB family protein
HIS92_RS18115	-0.903057	0.182075	7.14472e-06	NZ_CP051858.1	3547919	3548152	+	NA	hypothetical protein
HIS92_RS18120	-0.636454	0.224058	0.0176425	NZ_CP051858.1	3548234	3548567	+	NA	DDE-type integrase/transposase/recombinase
HIS92_RS18155	-1.3261	0.236865	2.66793e-07	NZ_CP051858.1	3552634	3554176	+	NA	HNH endonuclease
HIS92_RS18160	-1.79927	0.311956	1.03605e-07	NZ_CP051858.1	3554191	3554646	+	NA	SMI1/KNR4 family protein
HIS92_RS18250	-1.16565	0.170263	1.2181e-10	NZ_CP051858.1	3568124	3569041	-	NA	hypothetical protein
HIS92_RS18265	-1.67254	0.333832	5.57198e-06	NZ_CP051858.1	3572076	3573062	+	NA	HNH endonuclease
HIS92_RS18270	-0.826975	0.2113	0.000611975	NZ_CP051858.1	3573259	3575286	+	NA	AAA family ATPase
HIS92_RS18275	-1.11902	0.186538	2.68612e-08	NZ_CP051858.1	3575342	3577303	+	NA	ATP-dependent helicase
HIS92_RS18280	-0.630456	0.256576	0.0448095	NZ_CP051858.1	3577452	3578732	+	NA	hypothetical protein
HIS92_RS18300	1.34789	0.347741	0.000700688	NZ_CP051858.1	3581828	3582676	+	NA	hypothetical protein
HIS92_RS18310	0.805533	0.250353	0.00607426	NZ_CP051858.1	3583712	3584479	+	NA	TSUP family transporter
HIS92_RS18345	-1.70225	0.177248	1.96472e-20	NZ_CP051858.1	3589419	3589991	+	NA	excalibur calcium-binding domain-containing protein
HIS92_RS18350	-1.16522	0.270286	0.000130931	NZ_CP051858.1	3590048	3590710	+	NA	class D sortase
HIS92_RS18370	-0.664509	0.208211	0.0065244	NZ_CP051858.1	3592182	3592505	+	NA	hypothetical protein
HIS92_RS18380	-1.07446	0.405849	0.0286505	NZ_CP051858.1	3593260	3593643	-	NA	hypothetical protein
HIS92_RS18385	-0.900414	0.232986	0.000732888	NZ_CP051858.1	3593645	3594808	-	NA	hypothetical protein
HIS92_RS18390	-1.08655	0.319578	0.00352176	NZ_CP051858.1	3594867	3595250	+	NA	DUF1433 domain-containing protein
HIS92_RS18395	-0.82217	0.305087	0.0255123	NZ_CP051858.1	3595327	3595710	+	NA	DUF1433 domain-containing protein
HIS92_RS18400	-1.43857	0.335029	0.000139195	NZ_CP051858.1	3595787	3596170	+	NA	DUF1433 domain-containing protein
HIS92_RS18405	-1.46444	0.351108	0.000225044	NZ_CP051858.1	3596247	3596630	+	NA	DUF1433 domain-containing protein
HIS92_RS18440	-0.808039	0.270465	0.0118074	NZ_CP051858.1	3602289	3602828	-	NA	DUF4352 domain-containing protein
HIS92_RS18450	-0.973043	0.198444	9.40765e-06	NZ_CP051858.1	3603948	3604502	+	NA	HPP family protein
HIS92_RS18485	-0.456379	0.160939	0.0178652	NZ_CP051858.1	3609562	3609873	-	NA	helix-turn-helix transcriptional regulator
HIS92_RS18565	-1.67532	0.207478	1.406e-14	NZ_CP051858.1	3624222	3625955	+	NA	S-layer homology domain-containing protein
HIS92_RS18585	-1.13356	0.314964	0.00185484	NZ_CP051858.1	3628556	3628720	+	NA	hypothetical protein
HIS92_RS18735	0.552013	0.219161	0.0389661	NZ_CP051858.1	3649938	3652862	+	NA	AAA family ATPase
HIS92_RS18840	-1.06054	0.32799	0.00580904	NZ_CP051858.1	3673552	3674328	+	NA	VanZ family protein
HIS92_RS18870	-0.85305	0.183795	3.1953e-05	NZ_CP051858.1	3680115	3680984	-	prsA	peptidylprolyl isomerase PrsA
HIS92_RS18880	-0.738228	0.225832	0.00522949	NZ_CP051858.1	3681719	3682054	+	NA	DUF1878 family protein
HIS92_RS18895	-0.614003	0.19222	0.00648976	NZ_CP051858.1	3683460	3683894	-	NA	HIT family protein
HIS92_RS18985	0.675171	0.210395	0.00623057	NZ_CP051858.1	3704535	3705032	-	hmoB	heme-degrading monooxygenase HmoB
HIS92_RS19010	-0.610647	0.232114	0.0298511	NZ_CP051858.1	3710949	3712301	-	NA	DUF4026 domain-containing protein
HIS92_RS19025	-0.701067	0.254076	0.0215949	NZ_CP051858.1	3715390	3716235	-	NA	hypothetical protein
HIS92_RS19030	-0.781024	0.213681	0.00153135	NZ_CP051858.1	3716563	3717135	+	NA	TetR/AcrR family transcriptional regulator
HIS92_RS19070	-0.484161	0.167902	0.0157845	NZ_CP051858.1	3723111	3723845	+	NA	MBL fold metallo-hydrolase
HIS92_RS19105	-2.33997	0.954708	0.0454576	NZ_CP051858.1	3730504	3730944	+	NA	hypothetical protein
HIS92_RS19110	-3.36881	1.00835	0.00420298	NZ_CP051858.1	3731021	3731338	+	NA	ribonuclease E inhibitor RraB
HIS92_RS19135	-0.741752	0.28777	0.0340758	NZ_CP051858.1	3733898	3734908	-	cytK	beta-channel forming cytolysin CytK
HIS92_RS19150	1.29104	0.315609	0.000309202	NZ_CP051858.1	3736962	3738068	+	NA	metallophosphoesterase
HIS92_RS19160	-0.790572	0.285585	0.0212264	NZ_CP051858.1	3739224	3740348	-	NA	anti sigma factor C-terminal domain-containing protein
HIS92_RS19190	-0.442361	0.174982	0.0382112	NZ_CP051858.1	3745346	3746194	+	NA	CPBP family intramembrane metalloprotease
HIS92_RS19210	-1.12183	0.420522	0.0271763	NZ_CP051858.1	3748649	3750376	+	NA	methyl-accepting chemotaxis protein
HIS92_RS19245	-1.11637	0.336877	0.00456282	NZ_CP051858.1	3756439	3756933	-	NA	hypothetical protein
HIS92_RS19280	1.9935	0.161325	2.64332e-33	NZ_CP051858.1	3760985	3764500	+	addB	helicase-exonuclease AddAB subunit AddB
HIS92_RS19285	2.1683	0.156258	8.57965e-42	NZ_CP051858.1	3764497	3768222	+	addA	helicase-exonuclease AddAB subunit AddA
HIS92_RS19290	1.77659	0.152299	8.50464e-30	NZ_CP051858.1	3768235	3768522	+	NA	RNA polymerase alpha subunit C-terminal domain-containing protein
HIS92_RS19330	1.07899	0.359103	0.0112722	NZ_CP051858.1	3771168	3772067	+	NA	fumarylacetoacetate hydrolase family protein
HIS92_RS19345	0.560632	0.20743	0.0250184	NZ_CP051858.1	3773839	3774204	+	NA	YisL family protein
HIS92_RS19360	1.61707	0.489685	0.00472946	NZ_CP051858.1	3777234	3778193	+	hemH	ferrochelatase
HIS92_RS19365	2.02335	0.34951	9.15059e-08	NZ_CP051858.1	3778253	3779719	+	katB	catalase
HIS92_RS19370	-0.767469	0.282362	0.0239918	NZ_CP051858.1	3779984	3781216	-	NA	ammonium transporter
HIS92_RS19380	-1.92513	0.316718	1.68422e-08	NZ_CP051858.1	3783028	3783924	+	NA	helix-turn-helix transcriptional regulator
HIS92_RS19385	-0.439928	0.171333	0.0348484	NZ_CP051858.1	3784776	3785267	-	NA	YajQ family cyclic di-GMP-binding protein
HIS92_RS19390	-0.749795	0.304471	0.0442333	NZ_CP051858.1	3785498	3786352	+	NA	hypothetical protein
HIS92_RS19430	-1.30743	0.515621	0.0375337	NZ_CP051858.1	3796843	3797223	+	NA	hypothetical protein
HIS92_RS19440	-1.02038	0.300384	0.00355217	NZ_CP051858.1	3797908	3798765	-	prsA	peptidylprolyl isomerase PrsA
HIS92_RS19460	-0.836856	0.28341	0.0130484	NZ_CP051858.1	3800208	3800348	-	NA	hypothetical protein
HIS92_RS19475	0.894757	0.178877	5.78211e-06	NZ_CP051858.1	3802145	3804745	+	clpB	ATP-dependent chaperone ClpB
HIS92_RS19520	-0.426938	0.114978	0.00124946	NZ_CP051858.1	3811488	3812477	-	trpS	tryptophan--tRNA ligase
HIS92_RS19530	1.48204	0.312846	2.04227e-05	NZ_CP051858.1	3813575	3815230	+	NA	peptide ABC transporter substrate-binding protein
HIS92_RS19535	1.30667	0.320489	0.000325057	NZ_CP051858.1	3815359	3816288	+	NA	ABC transporter permease
HIS92_RS19540	1.10937	0.249774	7.53217e-05	NZ_CP051858.1	3816285	3817301	+	NA	ABC transporter permease
HIS92_RS19555	0.498151	0.174996	0.0173877	NZ_CP051858.1	3819351	3820793	-	NA	MATE family efflux transporter
HIS92_RS19595	0.423724	0.136488	0.00843269	NZ_CP051858.1	3828756	3830582	+	pepF	oligoendopeptidase F
HIS92_RS19615	-0.630149	0.178274	0.0022885	NZ_CP051858.1	3832577	3833155	-	NA	CYTH domain-containing protein
HIS92_RS19625	0.732491	0.296212	0.0431013	NZ_CP051858.1	3833704	3834342	+	NA	GTP pyrophosphokinase family protein
HIS92_RS19750	-0.682537	0.182541	0.00114845	NZ_CP051858.1	3854459	3856525	-	NA	ATP-dependent helicase
HIS92_RS19785	-0.372581	0.12674	0.0135739	NZ_CP051858.1	3860568	3862046	-	putP	sodium/proline symporter PutP
HIS92_RS19790	1.84054	0.710348	0.0328592	NZ_CP051858.1	3863080	3864498	+	trpE	anthranilate synthase component I
HIS92_RS19795	1.68487	0.675811	0.041122	NZ_CP051858.1	3864495	3865082	+	NA	aminodeoxychorismate/anthranilate synthase component II
HIS92_RS19800	2.16847	0.697435	0.00833229	NZ_CP051858.1	3865079	3866104	+	trpD	anthranilate phosphoribosyltransferase
HIS92_RS19805	2.70436	0.7574	0.00203326	NZ_CP051858.1	3866106	3866867	+	trpC	indole-3-glycerol phosphate synthase TrpC
HIS92_RS19840	-1.73544	0.436493	0.000483358	NZ_CP051858.1	3872283	3873116	-	NA	hypothetical protein
HIS92_RS19860	1.16853	0.194186	2.40301e-08	NZ_CP051858.1	3876026	3877360	+	NA	CoA-disulfide reductase
HIS92_RS19870	-0.999879	0.296134	0.00376838	NZ_CP051858.1	3878246	3878656	+	NA	DUF3908 family protein
HIS92_RS19925	-1.42045	0.258573	4.69683e-07	NZ_CP051858.1	3892300	3892461	+	NA	SDR family oxidoreductase
HIS92_RS19930	-1.77857	0.21646	4.41327e-15	NZ_CP051858.1	3892494	3893393	+	NA	ABC transporter ATP-binding protein
HIS92_RS19935	-1.70528	0.153745	4.91143e-27	NZ_CP051858.1	3893386	3894627	+	NA	ABC transporter permease
HIS92_RS19995	-0.523394	0.208543	0.0397045	NZ_CP051858.1	3903841	3904164	-	NA	helix-turn-helix domain-containing protein
HIS92_RS20010	0.992333	0.178894	3.52846e-07	NZ_CP051858.1	3907280	3908647	+	NA	aldehyde dehydrogenase
HIS92_RS20015	-0.859388	0.334478	0.0347084	NZ_CP051858.1	3908887	3909870	+	potA	spermidine/putrescine ABC transporter ATP-binding protein PotA
HIS92_RS20020	-0.787291	0.316904	0.0419342	NZ_CP051858.1	3909867	3910715	+	potB	spermidine/putrescine ABC transporter permease PotB
HIS92_RS20025	-0.912069	0.302502	0.0109348	NZ_CP051858.1	3910722	3911522	+	potC	spermidine/putrescine ABC transporter permease PotC
HIS92_RS20065	0.904967	0.207546	0.000107025	NZ_CP051858.1	3919170	3920498	-	NA	(Fe-S)-binding protein
HIS92_RS20100	1.26626	0.517218	0.0457733	NZ_CP051858.1	3927509	3928228	+	NA	(Fe-S)-binding protein
HIS92_RS20145	1.30139	0.234557	3.51358e-07	NZ_CP051858.1	3935476	3935919	-	NA	MaoC family dehydratase
HIS92_RS20150	0.749204	0.206869	0.00171578	NZ_CP051858.1	3936021	3936545	-	phaP	polyhydroxyalkanoic acid inclusion protein PhaP
HIS92_RS20155	0.727528	0.298812	0.0472062	NZ_CP051858.1	3936588	3937040	-	phaQ	poly-beta-hydroxybutyrate-responsive repressor
HIS92_RS20170	1.15415	0.478907	0.0498157	NZ_CP051858.1	3938697	3939782	+	phaC	class III poly(R)-hydroxyalkanoic acid synthase subunit PhaC
HIS92_RS20205	2.17642	0.821754	0.0285839	NZ_CP051858.1	3945445	3947202	+	NA	putative 2-aminoethylphosphonate ABC transporter permease subunit
HIS92_RS20255	-0.618724	0.211703	0.0142222	NZ_CP051858.1	3957267	3958763	-	NA	DUF3149 domain-containing protein
HIS92_RS20260	-0.589407	0.149028	0.000524237	NZ_CP051858.1	3958959	3959405	+	NA	MarR family transcriptional regulator
HIS92_RS20265	-0.493685	0.112065	8.78536e-05	NZ_CP051858.1	3959565	3961259	+	NA	M3 family oligoendopeptidase
HIS92_RS20355	-1.67601	0.417156	0.000410267	NZ_CP051858.1	3974235	3975026	+	NA	hypothetical protein
HIS92_RS20360	-0.687197	0.212182	0.00571532	NZ_CP051858.1	3975041	3975943	+	NA	ABC transporter ATP-binding protein
HIS92_RS20365	-1.04938	0.221489	2.04091e-05	NZ_CP051858.1	3975943	3976719	+	NA	ABC transporter permease
HIS92_RS20370	-0.659612	0.243984	0.0250035	NZ_CP051858.1	3976967	3977980	+	NA	CPBP family intramembrane metalloprotease
HIS92_RS20380	-0.64452	0.228234	0.0183709	NZ_CP051858.1	3978293	3978745	-	NA	Lrp/AsnC family transcriptional regulator
HIS92_RS20420	-0.492097	0.159288	0.00882945	NZ_CP051858.1	3983985	3985160	-	dltB	D-alanyl-lipoteichoic acid biosynthesis protein DltB
HIS92_RS20425	-0.415992	0.12021	0.0029251	NZ_CP051858.1	3985157	3986671	-	dltA	D-alanine--poly(phosphoribitol) ligase subunit DltA
HIS92_RS20430	-0.96157	0.317481	0.0105136	NZ_CP051858.1	3986684	3986830	-	NA	teichoic acid D-Ala incorporation-associated protein DltX
HIS92_RS20485	-0.950017	0.186648	3.80317e-06	NZ_CP051858.1	3993933	3994724	+	uppP	bacitracin resistance undecaprenyl-diphosphatase
HIS92_RS20490	0.394757	0.131579	0.0114081	NZ_CP051858.1	3994755	3995342	-	NA	thioredoxin family protein
HIS92_RS20515	0.92403	0.259156	0.00206201	NZ_CP051858.1	3999142	4000485	+	NA	Ktr system potassium transporter B
HIS92_RS20530	-1.84659	0.533456	0.00291747	NZ_CP051858.1	4001660	4001749	+	NA	hypothetical protein
HIS92_RS20550	2.09981	0.490732	0.000148067	NZ_CP051858.1	4004297	4005997	+	ilvB	acetolactate synthase large subunit
HIS92_RS20640	0.661803	0.176441	0.00110798	NZ_CP051858.1	4020346	4021317	+	NA	2-hydroxyacid dehydrogenase
HIS92_RS20645	-0.60413	0.137519	9.27952e-05	NZ_CP051858.1	4021347	4022048	-	pssA	CDP-diacylglycerol--serine O-phosphatidyltransferase
HIS92_RS20650	-0.804449	0.148864	7.60252e-07	NZ_CP051858.1	4022237	4024123	-	NA	LTA synthase family protein
HIS92_RS20720	-1.11234	0.371779	0.011697	NZ_CP051858.1	4035768	4037042	-	NA	M23 family metallopeptidase
HIS92_RS20725	-0.734102	0.147233	6.25639e-06	NZ_CP051858.1	4037537	4038811	+	gltP	glutamate/aspartate:proton symporter GltP
HIS92_RS20730	-0.840714	0.270698	0.00841374	NZ_CP051858.1	4038880	4039398	+	NA	DUF402 domain-containing protein
HIS92_RS20735	-0.928695	0.265213	0.00255263	NZ_CP051858.1	4039719	4041035	+	NA	Na+/H+ antiporter NhaC family protein
HIS92_RS20745	-0.997506	0.384919	0.0328592	NZ_CP051858.1	4041621	4042283	+	NA	PspA/IM30 family protein
HIS92_RS20770	-1.17301	0.339905	0.00300458	NZ_CP051858.1	4045237	4046583	-	brnQ	branched-chain amino acid transport system II carrier protein
HIS92_RS20850	-0.6277	0.187525	0.00411693	NZ_CP051858.1	4060479	4061744	-	NA	PAS domain-containing protein
HIS92_RS20865	-1.463	0.258026	1.79926e-07	NZ_CP051858.1	4063272	4063802	-	NA	tyrosine-type recombinase/integrase
HIS92_RS20870	-0.84972	0.203336	0.000218025	NZ_CP051858.1	4063910	4065724	-	NA	HAMP domain-containing sensor histidine kinase
HIS92_RS20880	0.685599	0.242688	0.0183418	NZ_CP051858.1	4066912	4067700	+	NA	hypothetical protein
HIS92_RS20885	-0.47536	0.149284	0.00666892	NZ_CP051858.1	4067705	4070284	-	mprF	bifunctional lysylphosphatidylglycerol flippase/synthetase MprF
HIS92_RS20930	1.16838	0.240309	1.14739e-05	NZ_CP051858.1	4076511	4078136	+	resB	cytochrome c biogenesis protein ResB
HIS92_RS20960	-1.13379	0.280942	0.000382518	NZ_CP051858.1	4083673	4084359	-	NA	hypothetical protein
HIS92_RS20980	0.79542	0.236783	0.00397902	NZ_CP051858.1	4087207	4088736	+	recQ	ATP-dependent DNA helicase RecQ
HIS92_RS21005	0.378521	0.123468	0.00948148	NZ_CP051858.1	4091598	4092206	+	NA	genetic competence negative regulator
HIS92_RS21020	4.04037	0.255981	6.77488e-54	NZ_CP051858.1	4094189	4094425	+	NA	DUF3961 domain-containing protein
HIS92_RS21025	4.21043	0.25242	3.99942e-60	NZ_CP051858.1	4094505	4095035	+	NA	N-acetylmuramoyl-L-alanine amidase
HIS92_RS21030	1.73913	0.226586	3.16603e-13	NZ_CP051858.1	4095144	4096124	+	NA	YpdA family putative bacillithiol disulfide reductase
HIS92_RS21035	-0.757119	0.132741	1.48938e-07	NZ_CP051858.1	4096160	4097134	-	ansA	asparaginase
HIS92_RS21045	-1.1198	0.243448	3.86349e-05	NZ_CP051858.1	4097617	4098294	+	NA	(d)CMP kinase
HIS92_RS21080	-0.700329	0.216893	0.00587665	NZ_CP051858.1	4103183	4104493	+	engA	ribosome-associated GTPase EngA
HIS92_RS21115	0.443128	0.155976	0.017635	NZ_CP051858.1	4109563	4110132	+	folE	GTP cyclohydrolase I FolE
HIS92_RS21120	-0.370381	0.147472	0.0396523	NZ_CP051858.1	4110316	4111050	+	NA	heptaprenyl diphosphate synthase component 1
HIS92_RS21160	0.566161	0.196053	0.0156466	NZ_CP051858.1	4118939	4119475	+	NA	YpiB family protein
HIS92_RS21175	1.06017	0.374251	0.0179829	NZ_CP051858.1	4120740	4121414	+	qcrB	menaquinol-cytochrome c reductase cytochrome b subunit
HIS92_RS21190	-0.664097	0.260376	0.0362728	NZ_CP051858.1	4122960	4123646	+	NA	TIGR01906 family membrane protein
HIS92_RS21215	1.2545	0.398694	0.00746722	NZ_CP051858.1	4127343	4127684	+	NA	nucleotide pyrophosphohydrolase
HIS92_RS21220	0.963201	0.264972	0.00163297	NZ_CP051858.1	4127684	4128484	+	dapB	dihydrodipicolinate reductase
HIS92_RS21225	1.43465	0.345419	0.000240991	NZ_CP051858.1	4128499	4128894	+	mgsA	methylglyoxal synthase
HIS92_RS21230	1.41882	0.314397	5.57507e-05	NZ_CP051858.1	4128906	4129610	+	bshB1	bacillithiol biosynthesis deacetylase BshB1
HIS92_RS21235	1.66002	0.31818	1.99546e-06	NZ_CP051858.1	4129607	4130752	+	bshA	N-acetyl-alpha-D-glucosaminyl L-malate synthase BshA
HIS92_RS21240	1.89257	0.373244	4.17933e-06	NZ_CP051858.1	4130739	4131932	+	NA	CCA tRNA nucleotidyltransferase
HIS92_RS21245	1.40812	0.249758	2.15547e-07	NZ_CP051858.1	4131917	4132897	+	NA	biotin--[acetyl-CoA-carboxylase] ligase
HIS92_RS21255	-0.513074	0.209108	0.0452187	NZ_CP051858.1	4133935	4134771	+	panB	3-methyl-2-oxobutanoate hydroxymethyltransferase
HIS92_RS21265	-0.61731	0.253692	0.0473251	NZ_CP051858.1	4135632	4136015	+	panD	aspartate 1-decarboxylase
HIS92_RS21345	-1.21138	0.324939	0.00119495	NZ_CP051858.1	4150283	4150837	+	NA	DUF1273 domain-containing protein
HIS92_RS21350	-0.491415	0.153536	0.00637467	NZ_CP051858.1	4150935	4151270	+	gpsB	cell division regulator GpsB
HIS92_RS21355	-0.518463	0.20391	0.0369348	NZ_CP051858.1	4151357	4151747	+	NA	RNase P RNA component class B
HIS92_RS21385	-2.41869	0.542628	7.03581e-05	NZ_CP051858.1	4157564	4158460	-	mphL	macrolide 2'-phosphotransferase MphL
HIS92_RS21405	-1.72785	0.238691	7.74756e-12	NZ_CP051858.1	4162070	4163233	-	NA	DUF418 domain-containing protein
HIS92_RS21450	-1.38594	0.348851	0.000488709	NZ_CP051858.1	4169931	4170380	-	NA	hypothetical protein
HIS92_RS21465	1.76284	0.52466	0.00397384	NZ_CP051858.1	4172010	4172396	+	NA	DUF350 domain-containing protein
HIS92_RS21475	-1.09373	0.36208	0.0107614	NZ_CP051858.1	4173968	4174834	+	NA	5'-3' exonuclease
HIS92_RS21565	-1.85019	0.666911	0.0209277	NZ_CP051858.1	4204640	4205125	+	NA	QueT transporter family protein
HIS92_RS21655	-1.15091	0.295341	0.00064921	NZ_CP051858.1	4220022	4220600	+	NA	YdcF family protein
HIS92_RS21660	-1.38461	0.32233	0.000138355	NZ_CP051858.1	4220749	4221066	+	NA	DUF4870 domain-containing protein
HIS92_RS21665	0.708798	0.233801	0.0104342	NZ_CP051858.1	4221216	4221950	+	nfsA	oxygen-insensitive NADPH nitroreductase
HIS92_RS21700	-0.603139	0.187999	0.0062383	NZ_CP051858.1	4225013	4225615	-	NA	HD domain-containing protein
HIS92_RS21730	0.862572	0.307632	0.0193138	NZ_CP051858.1	4231808	4233196	+	NA	hypothetical protein
HIS92_RS21740	-0.515661	0.179019	0.0159263	NZ_CP051858.1	4233972	4234754	-	cheR	protein-glutamate O-methyltransferase CheR
HIS92_RS21745	-0.925839	0.207702	7.03581e-05	NZ_CP051858.1	4234794	4235291	-	NA	flagellar motor switch protein FliG
HIS92_RS21830	0.760994	0.277078	0.0222655	NZ_CP051858.1	4248346	4248924	+	NA	flagellar hook assembly protein FlgD
HIS92_RS21835	0.76218	0.237603	0.0062383	NZ_CP051858.1	4248941	4250164	+	flgE	flagellar hook protein FlgE
HIS92_RS21840	1.13628	0.312449	0.00162516	NZ_CP051858.1	4250214	4250549	+	NA	DUF3964 family protein
HIS92_RS21845	0.96252	0.335349	0.0163487	NZ_CP051858.1	4250860	4251345	+	NA	hypothetical protein
HIS92_RS21875	1.30843	0.501571	0.0315511	NZ_CP051858.1	4261403	4262188	+	NA	lytic transglycosylase domain-containing protein
HIS92_RS21985	-1.24148	0.327944	0.000981188	NZ_CP051858.1	4279492	4280706	-	NA	helix-turn-helix transcriptional regulator
HIS92_RS22055	-2.11202	0.752719	0.0192482	NZ_CP051858.1	4292662	4293237	+	NA	histidine phosphatase family protein
HIS92_RS22075	-1.3815	0.548283	0.0388999	NZ_CP051858.1	4294926	4295336	-	NA	MarR family transcriptional regulator
HIS92_RS22145	-0.334825	0.13113	0.036115	NZ_CP051858.1	4307600	4309003	+	nhaC	Na+/H+ antiporter NhaC
HIS92_RS22165	-1.18684	0.369374	0.00616262	NZ_CP051858.1	4311826	4312248	-	NA	PH domain-containing protein
HIS92_RS22180	-0.590306	0.244569	0.0493493	NZ_CP051858.1	4313932	4315341	+	NA	MATE family efflux transporter
HIS92_RS22195	-0.927894	0.380992	0.0471446	NZ_CP051858.1	4316996	4317409	+	NA	BlaI/MecI/CopY family transcriptional regulator
HIS92_RS22235	-1.03494	0.333187	0.00840925	NZ_CP051858.1	4321980	4322525	-	NA	helix-turn-helix transcriptional regulator
HIS92_RS22280	-1.79266	0.666453	0.0257931	NZ_CP051858.1	4330544	4331482	+	NA	ABC transporter ATP-binding protein
HIS92_RS22320	0.798642	0.305477	0.0310988	NZ_CP051858.1	4340860	4342158	+	NA	sensor histidine kinase
HIS92_RS22325	0.870093	0.274283	0.00692216	NZ_CP051858.1	4342161	4343093	+	NA	DNA-binding domain-containing protein
HIS92_RS22340	-0.901628	0.175678	3.06828e-06	NZ_CP051858.1	4347377	4348360	+	asnA	aspartate--ammonia ligase
HIS92_RS22415	1.32238	0.440705	0.0114018	NZ_CP051858.1	4365018	4366229	+	NA	MFS transporter
HIS92_RS22430	3.49944	1.04015	0.00392483	NZ_CP051858.1	4367843	4368670	+	NA	DUF4037 domain-containing protein
HIS92_RS22440	-0.985861	0.281029	0.00250514	NZ_CP051858.1	4370032	4371369	+	NA	sodium-dependent transporter
HIS92_RS22445	-1.95956	0.387167	4.37793e-06	NZ_CP051858.1	4371413	4372117	-	NA	polysaccharide deacetylase family protein
HIS92_RS22450	-0.989711	0.219297	5.57507e-05	NZ_CP051858.1	4372442	4372705	+	NA	hypothetical protein
HIS92_RS22460	0.59508	0.21569	0.0215985	NZ_CP051858.1	4373657	4374298	+	NA	elongation factor G-binding protein
HIS92_RS22530	1.74345	0.723588	0.0498519	NZ_CP051858.1	4387557	4388408	+	NA	GNAT family N-acetyltransferase
HIS92_RS22535	1.08967	0.2975	0.00149428	NZ_CP051858.1	4388576	4389790	+	NA	multidrug efflux MFS transporter
HIS92_RS22580	-0.918178	0.282294	0.00550386	NZ_CP051858.1	4397364	4398992	+	NA	peptide ABC transporter substrate-binding protein
HIS92_RS22605	1.04436	0.286891	0.00160488	NZ_CP051858.1	4402474	4403769	-	NA	Nramp family divalent metal transporter
HIS92_RS22610	-0.74302	0.256098	0.0150567	NZ_CP051858.1	4404249	4405208	+	NA	rhodanese-related sulfurtransferase
HIS92_RS22625	-0.451716	0.128056	0.00234592	NZ_CP051858.1	4408586	4410412	+	NA	APC family permease
HIS92_RS22630	-1.04089	0.326113	0.0065244	NZ_CP051858.1	4411011	4412171	+	nheA	non-hemolytic enterotoxin NHE subunit A
HIS92_RS22635	-0.740741	0.30479	0.0476458	NZ_CP051858.1	4412209	4413417	+	nheB	non-hemolytic enterotoxin NHE subunit B
HIS92_RS22640	-0.735965	0.290082	0.0374333	NZ_CP051858.1	4413525	4414604	+	nheC	non-hemolytic enterotoxin NHE subunit C
HIS92_RS22665	-1.11742	0.402315	0.0207572	NZ_CP051858.1	4419957	4420268	-	NA	heavy metal-binding domain-containing protein
HIS92_RS22670	-1.44206	0.465943	0.00869113	NZ_CP051858.1	4420360	4421013	-	NA	CPBP family intramembrane metalloprotease
HIS92_RS22675	-0.761912	0.275947	0.0215313	NZ_CP051858.1	4421653	4422243	+	NA	TetR/AcrR family transcriptional regulator
HIS92_RS22685	0.873392	0.265631	0.00492063	NZ_CP051858.1	4423760	4424431	+	deoC	deoxyribose-phosphate aldolase
HIS92_RS22745	-0.639863	0.227709	0.0190518	NZ_CP051858.1	4432587	4433870	+	NA	aminopeptidase P family protein
HIS92_RS22765	-0.670678	0.20099	0.00424495	NZ_CP051858.1	4437492	4439636	+	topB	DNA topoisomerase III
HIS92_RS22790	-1.04461	0.200275	2.00529e-06	NZ_CP051858.1	4444928	4445347	+	NA	VOC family protein
HIS92_RS22830	-1.18741	0.468634	0.0376515	NZ_CP051858.1	4452199	4453809	+	NA	amidase
HIS92_RS22850	-0.880818	0.161136	5.38617e-07	NZ_CP051858.1	4457781	4458704	+	NA	GTP-binding protein
HIS92_RS22960	-1.56287	0.213921	4.79311e-12	NZ_CP051858.1	4480787	4481125	-	NA	EamA family transporter
HIS92_RS22965	-2.09465	0.359889	7.68844e-08	NZ_CP051858.1	4481118	4481459	-	NA	EamA family transporter
HIS92_RS22975	-1.06234	0.311912	0.0034544	NZ_CP051858.1	4482932	4483885	+	NA	D-alanyl-D-alanine carboxypeptidase
HIS92_RS22980	0.816452	0.259696	0.00751989	NZ_CP051858.1	4484132	4484734	+	NA	nitroreductase family protein
HIS92_RS22990	-0.751456	0.223917	0.004013	NZ_CP051858.1	4485550	4486842	+	NA	C40 family peptidase
HIS92_RS22995	-1.22327	0.311886	0.00059277	NZ_CP051858.1	4486942	4487706	-	NA	alpha/beta hydrolase
HIS92_RS23050	1.25657	0.369828	0.00354633	NZ_CP051858.1	4496502	4497140	+	NA	pyridoxamine 5'-phosphate oxidase family protein
HIS92_RS23080	-1.52105	0.221733	1.11113e-10	NZ_CP051858.1	4504517	4505518	+	NA	LCP family protein
HIS92_RS23090	-0.478116	0.136146	0.00247325	NZ_CP051858.1	4506939	4507595	+	NA	YkyA family protein
HIS92_RS23110	1.71847	0.42879	0.000425928	NZ_CP051858.1	4511252	4513090	+	NA	siderophore biosynthesis protein
HIS92_RS23115	1.20332	0.471457	0.0361571	NZ_CP051858.1	4513077	4514315	+	NA	AMP-binding protein
HIS92_RS23125	0.569424	0.173818	0.00511775	NZ_CP051858.1	4514611	4515594	+	NA	hypothetical protein
HIS92_RS23130	0.594825	0.208008	0.016843	NZ_CP051858.1	4515632	4516474	+	NA	sugar phosphate isomerase/epimerase
HIS92_RS23170	-0.935784	0.271912	0.00309289	NZ_CP051858.1	4522208	4522960	+	NA	DUF1963 domain-containing protein
HIS92_RS23175	-1.08562	0.233881	3.19483e-05	NZ_CP051858.1	4523111	4524271	+	NA	peptidase
HIS92_RS23265	0.728863	0.286648	0.0369348	NZ_CP051858.1	4539374	4539817	+	NA	DNA starvation/stationary phase protection protein
HIS92_RS23280	0.563112	0.232133	0.0481045	NZ_CP051858.1	4541579	4542580	-	NA	LLM class flavin-dependent oxidoreductase
HIS92_RS23310	-2.10744	0.445342	2.0897e-05	NZ_CP051858.1	4547342	4547812	-	NA	GNAT family N-acetyltransferase
HIS92_RS23315	-1.30348	0.296933	9.40191e-05	NZ_CP051858.1	4547951	4548901	-	NA	zinc ABC transporter substrate-binding protein
HIS92_RS23325	-0.65474	0.179226	0.00153883	NZ_CP051858.1	4549433	4550092	+	NA	oxidoreductase
HIS92_RS23330	0.966254	0.25069	0.000759185	NZ_CP051858.1	4550122	4551159	-	namA	NADPH dehydrogenase NamA
HIS92_RS23380	-1.19179	0.2361	4.65322e-06	NZ_CP051858.1	4558854	4559456	+	NA	DedA family protein
HIS92_RS23390	-0.719416	0.149505	1.43666e-05	NZ_CP051858.1	4561122	4562063	+	NA	magnesium transporter CorA family protein
HIS92_RS23395	-0.818375	0.262345	0.00808867	NZ_CP051858.1	4562262	4563158	+	NA	permease
HIS92_RS23400	-0.510729	0.147965	0.00300036	NZ_CP051858.1	4563162	4564031	+	NA	TIGR03943 family protein
HIS92_RS23405	1.1821	0.472306	0.0403175	NZ_CP051858.1	4564151	4564657	+	NA	acyl-CoA thioesterase
HIS92_RS23435	0.626239	0.163665	0.000838511	NZ_CP051858.1	4567861	4568343	-	NA	DUF456 family protein
HIS92_RS23525	0.635383	0.249514	0.0366388	NZ_CP051858.1	4583293	4584261	+	NA	SPFH/Band 7/PHB domain protein
HIS92_RS23560	-1.10324	0.361988	0.0100083	NZ_CP051858.1	4589664	4590839	+	alr	alanine racemase
HIS92_RS23585	1.49937	0.605969	0.0429985	NZ_CP051858.1	4595144	4595989	+	NA	YitT family protein
HIS92_RS23590	0.785928	0.317248	0.0427325	NZ_CP051858.1	4596079	4597494	-	NA	PLP-dependent aminotransferase family protein
HIS92_RS23645	1.06246	0.412723	0.034351	NZ_CP051858.1	4603361	4607125	+	esaA	type VII secretion protein EsaA
HIS92_RS23665	0.727535	0.212969	0.00335458	NZ_CP051858.1	4609169	4613674	+	essC	type VII secretion protein EssC
HIS92_RS23815	0.841209	0.28382	0.0126475	NZ_CP051858.1	4634878	4636629	+	NA	formate--tetrahydrofolate ligase
HIS92_RS23820	-0.525952	0.17056	0.00897252	NZ_CP051858.1	4636720	4637247	+	NA	hypothetical protein
HIS92_RS23825	-0.675841	0.248543	0.0239263	NZ_CP051858.1	4637267	4638436	+	NA	DEAD/DEAH box helicase
HIS92_RS23850	1.71188	0.692015	0.0430356	NZ_CP051858.1	4641779	4642357	+	NA	sigma-70 family RNA polymerase sigma factor
HIS92_RS23880	1.03558	0.26518	0.000628254	NZ_CP051858.1	4647216	4647698	+	bsaA	glutathione peroxidase
HIS92_RS23920	-0.80869	0.22742	0.00213336	NZ_CP051858.1	4659277	4659969	-	NA	Crp/Fnr family transcriptional regulator
HIS92_RS23930	2.09051	0.779916	0.0264213	NZ_CP051858.1	4661326	4662339	+	NA	molybdopterin-synthase adenylyltransferase MoeB
HIS92_RS23935	5.22905	0.955479	5.20942e-07	NZ_CP051858.1	4662382	4663671	+	NA	molybdopterin molybdotransferase MoeA
HIS92_RS23940	5.04157	1.35262	0.0011969	NZ_CP051858.1	4663716	4664186	+	NA	molybdenum cofactor biosynthesis protein MoaE
HIS92_RS23950	1.33788	0.530423	0.038752	NZ_CP051858.1	4664497	4665666	+	narK	nitrate transporter NarK
HIS92_RS23965	4.71959	1.32225	0.00203998	NZ_CP051858.1	4668084	4668557	-	NA	precorrin-2 dehydrogenase
HIS92_RS23970	3.10403	0.746323	0.000236611	NZ_CP051858.1	4668550	4669260	-	NA	sirohydrochlorin chelatase
HIS92_RS23975	3.92815	0.666215	4.92574e-08	NZ_CP051858.1	4669257	4670681	-	NA	uroporphyrin-III C-methyltransferase
HIS92_RS23980	7.67902	1.33263	1.0666e-07	NZ_CP051858.1	4670740	4671057	-	nirD	nitrite reductase small subunit NirD
HIS92_RS23985	1.25677	0.518607	0.0483457	NZ_CP051858.1	4671073	4673478	-	nirB	NADPH-nitrite reductase large subunit
HIS92_RS24095	0.746339	0.180026	0.000248331	NZ_CP051858.1	4691599	4691982	+	NA	DUF393 domain-containing protein
HIS92_RS24165	-1.6076	0.348347	3.60643e-05	NZ_CP051858.1	4711994	4712569	-	NA	nucleotidyltransferase family protein
HIS92_RS24170	-0.940859	0.309086	0.010094	NZ_CP051858.1	4712594	4713391	-	NA	DUF2837 family protein
HIS92_RS24225	-1.17906	0.420028	0.01919	NZ_CP051858.1	4721238	4721948	+	NA	ABC transporter ATP-binding protein
HIS92_RS24230	-1.00132	0.262435	0.000874879	NZ_CP051858.1	4721941	4723140	+	NA	ABC transporter permease
HIS92_RS24260	-0.706538	0.14799	1.71552e-05	NZ_CP051858.1	4727791	4728747	+	thyA	thymidylate synthase
HIS92_RS24265	-0.389594	0.158459	0.0446617	NZ_CP051858.1	4728767	4729255	+	dfrA	dihydrofolate reductase
HIS92_RS24295	1.88824	0.553383	0.00338777	NZ_CP051858.1	4734258	4734983	+	tatC	twin-arginine translocase subunit TatC
HIS92_RS24325	-0.329807	0.112561	0.0139261	NZ_CP051858.1	4739447	4741348	+	asnB	asparagine synthase (glutamine-hydrolyzing)
HIS92_RS24330	-0.773981	0.205816	0.00107249	NZ_CP051858.1	4741442	4741801	+	NA	GNAT family N-acetyltransferase
HIS92_RS24355	-0.482831	0.149557	0.00588053	NZ_CP051858.1	4745577	4746224	+	NA	nitroreductase family protein
HIS92_RS24360	-1.02107	0.240005	0.000162981	NZ_CP051858.1	4746467	4746955	+	NA	hypothetical protein
HIS92_RS24400	0.863208	0.332343	0.032431	NZ_CP051858.1	4753861	4754898	+	adhP	alcohol dehydrogenase AdhP
HIS92_RS24465	0.592465	0.20351	0.014709	NZ_CP051858.1	4768314	4769825	+	NA	ABC transporter permease/substrate-binding protein
HIS92_RS24505	0.446618	0.133418	0.00411693	NZ_CP051858.1	4778922	4780346	+	NA	aldehyde dehydrogenase family protein
HIS92_RS24595	0.513078	0.197327	0.0322431	NZ_CP051858.1	4794996	4795751	+	NA	sporulation protein
HIS92_RS24600	0.530138	0.196113	0.0250035	NZ_CP051858.1	4795829	4796464	+	NA	phosphatase PAP2 family protein
HIS92_RS24605	-0.88874	0.341416	0.0320173	NZ_CP051858.1	4796454	4797335	-	NA	cation transporter
HIS92_RS24650	-1.77472	0.294704	2.34842e-08	NZ_CP051858.1	4804192	4805043	+	NA	peptidylprolyl isomerase
HIS92_RS24665	2.66419	0.321505	2.49158e-15	NZ_CP051858.1	4806661	4806996	+	NA	YolD-like family protein
HIS92_RS24680	1.19632	0.447747	0.0268862	NZ_CP051858.1	4808007	4808208	+	NA	hypothetical protein
HIS92_RS24705	-0.558097	0.229267	0.0472334	NZ_CP051858.1	4810942	4813440	+	NA	PBP1A family penicillin-binding protein
HIS92_RS24765	0.87749	0.338304	0.0327159	NZ_CP051858.1	4826376	4826633	+	NA	hypothetical protein
HIS92_RS24810	1.0752	0.438449	0.0453246	NZ_CP051858.1	4835599	4836798	+	dhbC	isochorismate synthase DhbC
HIS92_RS24815	1.01075	0.376493	0.0261547	NZ_CP051858.1	4836811	4838427	+	NA	(2,3-dihydroxybenzoyl)adenylate synthase
HIS92_RS24820	0.914407	0.358092	0.036115	NZ_CP051858.1	4838452	4839345	+	NA	isochorismatase family protein
HIS92_RS24825	1.25115	0.343085	0.00156912	NZ_CP051858.1	4839379	4846536	+	NA	non-ribosomal peptide synthetase
HIS92_RS24830	2.00273	0.327276	1.32401e-08	NZ_CP051858.1	4846533	4846757	+	NA	MbtH family protein
HIS92_RS24835	1.45346	0.371985	0.00062466	NZ_CP051858.1	4846757	4848187	+	NA	multidrug efflux MFS transporter
HIS92_RS24855	-0.867351	0.348177	0.0412914	NZ_CP051858.1	4850077	4850844	+	NA	DUF3891 family protein
HIS92_RS24875	-1.46218	0.275012	1.20903e-06	NZ_CP051858.1	4854699	4855274	-	NA	hypothetical protein
HIS92_RS24890	-0.850351	0.201585	0.000187984	NZ_CP051858.1	4856955	4857662	+	rluF	23S rRNA pseudouridine(2604) synthase RluF
HIS92_RS24900	-2.69997	0.774825	0.00270417	NZ_CP051858.1	4860483	4861250	+	NA	ABC transporter ATP-binding protein
pBtic235 genes
Gene ID	log2FoldChange	lfcSE	padj	seqnames	start	end	strand	gene	annotation
HIS92_RS24925,0	4.21941	0.407729	1.29312e-23	NZ_CP051859.1	234994	235425	+	NA	hypothetical protein
HIS92_RS24925,1	4.00864	0.356492	9.06238e-28	NZ_CP051859.1	1	759	+	NA	hypothetical protein
HIS92_RS24930	4.02484	0.377787	5.3606e-25	NZ_CP051859.1	819	1694	+	NA	ThiF family adenylyltransferase
HIS92_RS24935	4.06452	0.419367	8.45564e-21	NZ_CP051859.1	1708	2364	+	NA	reverse transcriptase-like protein
HIS92_RS24940	4.45696	0.440207	1.19886e-22	NZ_CP051859.1	2355	2774	+	NA	hypothetical protein
HIS92_RS24945	5.45514	0.335348	3.36678e-57	NZ_CP051859.1	3435	3683	+	NA	hypothetical protein
HIS92_RS24950	5.08328	0.369301	3.80244e-41	NZ_CP051859.1	3709	4503	+	NA	hypothetical protein
HIS92_RS24955	4.60718	0.389115	1.12863e-30	NZ_CP051859.1	4572	5216	+	NA	hypothetical protein
HIS92_RS24960	4.79685	0.392511	1.30065e-32	NZ_CP051859.1	5219	6754	+	NA	PHP domain-containing protein
HIS92_RS24965	4.58568	0.361146	4.24439e-35	NZ_CP051859.1	6897	7664	+	NA	LAGLIDADG family homing endonuclease
HIS92_RS24970	4.50043	0.359164	3.14746e-34	NZ_CP051859.1	7727	9826	+	dnaE	DNA polymerase III subunit alpha
HIS92_RS24975	4.07867	0.376766	8.65959e-26	NZ_CP051859.1	9866	10333	+	NA	hypothetical protein
HIS92_RS24980	3.41597	0.475479	1.13926e-11	NZ_CP051859.1	10383	10622	+	NA	hypothetical protein
HIS92_RS24985	1.83582	0.270805	1.92052e-10	NZ_CP051859.1	10684	12654	+	ligA	NAD-dependent DNA ligase LigA
HIS92_RS24990	5.09646	0.418147	1.8975e-32	NZ_CP051859.1	12872	13741	+	NA	reverse transcriptase
HIS92_RS24995	3.98878	0.364447	2.37444e-26	NZ_CP051859.1	14264	15526	+	ltrA	group II intron reverse transcriptase/maturase
HIS92_RS25000	4.60085	0.406215	3.68186e-28	NZ_CP051859.1	16033	17019	+	NA	DUF1273 family protein
HIS92_RS25005	3.26277	0.367871	1.68044e-17	NZ_CP051859.1	17037	18188	+	NA	GIY-YIG nuclease family protein
HIS92_RS25010	3.2846	0.320092	3.11529e-23	NZ_CP051859.1	18192	18929	+	NA	tRNA(His) guanylyltransferase Thg1 family protein
HIS92_RS25015	2.92388	0.380329	2.89174e-13	NZ_CP051859.1	18926	19246	+	NA	hypothetical protein
HIS92_RS25020	2.76308	0.787738	0.00250601	NZ_CP051859.1	19632	20087	+	NA	hypothetical protein
HIS92_RS25025	3.69128	0.619609	3.4353e-08	NZ_CP051859.1	20089	20496	+	NA	hypothetical protein
HIS92_RS25035	3.1801	0.658207	1.32043e-05	NZ_CP051859.1	21422	21910	+	NA	hypothetical protein
HIS92_RS25040	-0.634805	0.203545	0.0081001	NZ_CP051859.1	21992	23089	+	NA	hypothetical protein
HIS92_RS25050	4.86154	0.367352	4.37049e-38	NZ_CP051859.1	23604	24026	+	NA	hypothetical protein
HIS92_RS25055	3.81449	0.75681	4.80777e-06	NZ_CP051859.1	24123	24269	+	NA	hypothetical protein
HIS92_RS25060	4.07842	0.788988	2.54525e-06	NZ_CP051859.1	24290	24565	+	NA	hypothetical protein
HIS92_RS25065	3.82269	0.534336	1.41486e-11	NZ_CP051859.1	24606	25004	+	NA	hypothetical protein
HIS92_RS25070	2.01689	0.725783	0.0206842	NZ_CP051859.1	25001	25648	+	NA	hypothetical protein
HIS92_RS25075	3.09629	1.0475	0.0129429	NZ_CP051859.1	25642	26196	+	NA	hypothetical protein
HIS92_RS25095	4.61533	0.398533	2.15255e-29	NZ_CP051859.1	28544	31111	+	NA	hypothetical protein
HIS92_RS25100	1.99148	0.263138	7.00106e-13	NZ_CP051859.1	31185	32168	+	NA	N-acetylmuramoyl-L-alanine amidase
HIS92_RS25105	5.03092	0.670124	1.10136e-12	NZ_CP051859.1	32388	32462	+	NA	tRNA-Asn
HIS92_RS25110	4.81613	0.911697	1.43167e-06	NZ_CP051859.1	32469	32548	+	NA	tRNA-Leu
HIS92_RS25115	4.78511	0.330701	2.4313e-45	NZ_CP051859.1	32557	32644	+	NA	tRNA-Ser
HIS92_RS25120	4.83573	0.355495	3.37866e-40	NZ_CP051859.1	32842	32916	+	NA	tRNA-Cys
HIS92_RS25125	4.31862	0.646347	3.70115e-10	NZ_CP051859.1	32923	32994	+	NA	tRNA-Gly
HIS92_RS25130	4.02123	0.396655	1.06808e-22	NZ_CP051859.1	33001	33070	+	NA	tRNA-OTHER
HIS92_RS25135	4.1192	0.400808	2.6619e-23	NZ_CP051859.1	33276	33352	+	NA	tRNA-Glu
HIS92_RS25140	3.44336	0.406929	5.71355e-16	NZ_CP051859.1	33431	33505	+	NA	tRNA-Leu
HIS92_RS25145	5.95851	0.638892	2.74604e-19	NZ_CP051859.1	33509	33582	+	NA	tRNA-Met
HIS92_RS25150	5.002	0.45554	1.62659e-26	NZ_CP051859.1	33593	33667	+	NA	tRNA-Gln
HIS92_RS25155	4.19942	0.361849	1.6624e-29	NZ_CP051859.1	33767	33840	+	NA	tRNA-Arg
HIS92_RS25160	3.97073	0.497962	3.16294e-14	NZ_CP051859.1	33851	33924	+	NA	tRNA-Pro
HIS92_RS25165	4.02393	0.428629	1.55089e-19	NZ_CP051859.1	33954	34026	+	NA	tRNA-Arg
HIS92_RS25170	2.93361	0.256972	1.3482e-28	NZ_CP051859.1	34075	34605	+	NA	hypothetical protein
HIS92_RS25175	4.20182	0.809326	2.27194e-06	NZ_CP051859.1	34637	34713	+	NA	tRNA-Asp
HIS92_RS25180	4.15993	0.358481	1.66734e-29	NZ_CP051859.1	34722	34794	+	NA	tRNA-Thr
HIS92_RS25185	4.30514	0.300181	1.45984e-44	NZ_CP051859.1	35071	35154	+	NA	tRNA-Tyr
HIS92_RS25190	4.02147	0.363654	6.93658e-27	NZ_CP051859.1	35158	35231	+	NA	tRNA-Trp
HIS92_RS25195	4.833	0.300094	4.30041e-56	NZ_CP051859.1	35323	35411	+	NA	tRNA-Ser
HIS92_RS25200	5.11798	0.434572	2.3648e-30	NZ_CP051859.1	35631	36071	+	NA	hypothetical protein
HIS92_RS25205	5.25193	0.358121	1.52255e-46	NZ_CP051859.1	36097	36681	+	NA	thymidine kinase
HIS92_RS25210	4.96725	0.392536	7.14763e-35	NZ_CP051859.1	36695	37195	+	NA	hypothetical protein
HIS92_RS25215	4.4406	0.400466	5.04036e-27	NZ_CP051859.1	37216	37752	+	NA	single-stranded DNA-binding protein
HIS92_RS25220	3.90966	0.423075	5.91191e-19	NZ_CP051859.1	37783	38115	+	NA	hypothetical protein
HIS92_RS25225	4.57039	0.374948	1.89236e-32	NZ_CP051859.1	38112	39200	+	NA	recombinase RecA
HIS92_RS25230	4.88227	0.405354	1.02167e-31	NZ_CP051859.1	39288	39527	+	NA	hypothetical protein
HIS92_RS25235	5.43184	0.180925	1.08968e-194	NZ_CP051859.1	39714	40820	+	NA	hypothetical protein
HIS92_RS25240	4.93689	0.450614	2.11527e-26	NZ_CP051859.1	40869	41024	+	NA	hypothetical protein
HIS92_RS25245	5.61748	0.253724	9.48908e-106	NZ_CP051859.1	41085	42701	+	NA	hypothetical protein
HIS92_RS25250	5.2878	0.292854	2.2106e-70	NZ_CP051859.1	42813	43892	+	NA	ATP-binding protein
HIS92_RS25255	6.12497	1.35495	5.43286e-05	NZ_CP051859.1	43957	44331	+	NA	hypothetical protein
HIS92_RS25260	4.63239	0.382033	3.98467e-32	NZ_CP051859.1	44400	45260	+	thyA	thymidylate synthase
HIS92_RS25265	4.72077	0.391542	8.89078e-32	NZ_CP051859.1	45257	45775	+	NA	dihydrofolate reductase
HIS92_RS25270	4.13922	0.367008	6.23954e-28	NZ_CP051859.1	45778	45987	+	NA	hypothetical protein
HIS92_RS25275	4.25054	0.372145	1.28669e-28	NZ_CP051859.1	46081	46971	+	NA	DUF1071 domain-containing protein
HIS92_RS25280	1.2082	0.27962	0.000125952	NZ_CP051859.1	47101	47298	+	NA	hypothetical protein
HIS92_RS25285	5.55239	0.412793	2.56756e-39	NZ_CP051859.1	47448	49409	+	NA	UvrD-helicase domain-containing protein
HIS92_RS25290	5.38838	0.461734	8.12605e-30	NZ_CP051859.1	49440	49922	+	NA	dUTP diphosphatase
HIS92_RS25295	5.30404	0.43087	4.55201e-33	NZ_CP051859.1	49919	50533	+	tmk	dTMP kinase
HIS92_RS25300	4.74077	0.414353	1.05432e-28	NZ_CP051859.1	50537	51016	+	NA	hypothetical protein
HIS92_RS25305	4.85503	0.46069	1.80832e-24	NZ_CP051859.1	51041	51319	+	NA	hypothetical protein
HIS92_RS25310	4.87757	0.418644	9.95787e-30	NZ_CP051859.1	51312	52061	+	NA	hypothetical protein
HIS92_RS25315	5.72295	0.185552	3.06769e-205	NZ_CP051859.1	52175	52897	+	NA	hypothetical protein
HIS92_RS25320	5.5234	0.219709	1.60869e-136	NZ_CP051859.1	52890	53048	+	NA	hypothetical protein
HIS92_RS25325	5.71332	0.21786	1.51947e-148	NZ_CP051859.1	53435	54028	+	NA	hypothetical protein
HIS92_RS25330	4.53549	0.312488	1.3509e-45	NZ_CP051859.1	54167	54388	+	NA	hypothetical protein
HIS92_RS25335	3.60884	0.357911	1.79913e-22	NZ_CP051859.1	54518	55303	+	NA	membrane protein
HIS92_RS25340	3.75008	0.346913	1.01134e-25	NZ_CP051859.1	55328	57115	+	NA	DEAD/DEAH box helicase
HIS92_RS25360	0.655368	0.252896	0.0328592	NZ_CP051859.1	60367	61893	+	NA	HAMP domain-containing histidine kinase
HIS92_RS25365	5.03762	0.347206	1.41137e-45	NZ_CP051859.1	61973	62269	+	NA	hypothetical protein
HIS92_RS25370	5.21022	0.369305	3.61677e-43	NZ_CP051859.1	62266	62640	+	NA	hypothetical protein
HIS92_RS25375	4.54414	0.362255	2.68405e-34	NZ_CP051859.1	62643	62993	+	NA	hypothetical protein
HIS92_RS25380	5.00025	0.398521	2.62231e-34	NZ_CP051859.1	62990	63649	+	NA	deoxynucleoside kinase
HIS92_RS25385	2.91402	0.382873	5.09875e-13	NZ_CP051859.1	63646	64089	-	NA	hypothetical protein
HIS92_RS25390	4.5445	0.371123	9.75673e-33	NZ_CP051859.1	64120	65028	+	NA	Dna2/Cas4 domain-containing protein
HIS92_RS25395	4.34412	0.435381	5.19407e-22	NZ_CP051859.1	65059	65790	+	NA	ribonuclease Z
HIS92_RS25400	2.66126	0.348358	4.12216e-13	NZ_CP051859.1	65809	66486	+	NA	HD domain-containing protein
HIS92_RS25405	3.33285	0.381539	5.40903e-17	NZ_CP051859.1	66502	67311	-	NA	hypothetical protein
HIS92_RS25410	2.76446	0.228978	7.38881e-32	NZ_CP051859.1	67301	67570	-	NA	hypothetical protein
HIS92_RS25415	2.98984	0.259126	3.50287e-29	NZ_CP051859.1	67567	68049	-	NA	crossover junction endodeoxyribonuclease RuvC
HIS92_RS25420	4.52151	0.395704	1.22849e-28	NZ_CP051859.1	68100	68636	-	NA	hypothetical protein
HIS92_RS25425	5.29793	0.419274	8.88475e-35	NZ_CP051859.1	68633	69199	-	NA	hypothetical protein
HIS92_RS25430	4.3734	0.529969	3.30984e-15	NZ_CP051859.1	69192	69383	-	NA	hypothetical protein
HIS92_RS25435	-1.04244	0.233244	6.70576e-05	NZ_CP051859.1	69526	69861	+	NA	hypothetical protein
HIS92_RS25450	4.96795	0.549526	3.67808e-18	NZ_CP051859.1	71636	71779	+	NA	hypothetical protein
HIS92_RS25455	4.8121	0.49703	9.30165e-21	NZ_CP051859.1	71785	72057	+	NA	hypothetical protein
HIS92_RS25460	5.00786	0.48922	4.00701e-23	NZ_CP051859.1	72083	72718	+	NA	hypothetical protein
HIS92_RS25465	4.94654	0.488264	1.13264e-22	NZ_CP051859.1	72731	73054	+	NA	hypothetical protein
HIS92_RS25470	5.13256	0.503497	6.09453e-23	NZ_CP051859.1	73029	73262	+	NA	hypothetical protein
HIS92_RS25475	5.42176	0.482422	9.62509e-28	NZ_CP051859.1	73262	73516	+	NA	hypothetical protein
HIS92_RS25480	4.57917	0.244819	1.53963e-75	NZ_CP051859.1	73859	74293	+	NA	hypothetical protein
HIS92_RS25485	4.4709	0.235461	8.56058e-78	NZ_CP051859.1	74334	74525	+	NA	hypothetical protein
HIS92_RS25490	4.11642	0.201617	6.46604e-90	NZ_CP051859.1	74636	74923	+	NA	hypothetical protein
HIS92_RS25495	4.28427	0.193759	1.53746e-105	NZ_CP051859.1	74985	75413	+	NA	nucleoside 2-deoxyribosyltransferase
HIS92_RS25500	4.10248	0.237622	2.111e-64	NZ_CP051859.1	75464	75673	+	NA	hypothetical protein
HIS92_RS25505	4.00411	0.196239	7.45764e-90	NZ_CP051859.1	75696	76523	+	NA	metallophosphoesterase
HIS92_RS25510	4.37236	0.245596	1.95393e-68	NZ_CP051859.1	76634	76825	+	NA	hypothetical protein
HIS92_RS25515	3.20148	0.354683	4.16225e-18	NZ_CP051859.1	76864	77289	-	NA	hypothetical protein
HIS92_RS25520	3.09239	0.347699	1.36174e-17	NZ_CP051859.1	77315	78118	-	NA	PD-(D/E)XK nuclease family protein
HIS92_RS25525	3.14509	0.40554	1.7351e-13	NZ_CP051859.1	78363	78617	-	NA	hypothetical protein
HIS92_RS25530	3.72433	0.414789	6.38055e-18	NZ_CP051859.1	78954	79394	+	NA	hypothetical protein
HIS92_RS25535	5.40766	0.388671	5.36748e-42	NZ_CP051859.1	79515	80237	+	NA	hypothetical protein
HIS92_RS25540	5.00029	0.371224	2.02676e-39	NZ_CP051859.1	80212	81327	+	NA	hypothetical protein
HIS92_RS25545	4.83855	0.367131	8.72071e-38	NZ_CP051859.1	81354	82559	+	NA	AAA family ATPase
HIS92_RS25550	4.66724	0.441023	1.13804e-24	NZ_CP051859.1	82577	82825	+	NA	hypothetical protein
HIS92_RS25555	4.5213	0.385606	4.32463e-30	NZ_CP051859.1	82828	83265	+	NA	hypothetical protein
HIS92_RS25560	4.24872	0.336996	1.23547e-34	NZ_CP051859.1	83287	83721	+	NA	GatB/YqeY domain-containing protein
HIS92_RS25565	4.33807	0.397379	3.20952e-26	NZ_CP051859.1	83776	84741	+	NA	hypothetical protein
HIS92_RS25570	3.89837	0.352227	6.30769e-27	NZ_CP051859.1	84768	86303	+	NA	nicotinate phosphoribosyltransferase
HIS92_RS25575	5.35205	0.372589	1.08245e-44	NZ_CP051859.1	86411	87292	+	NA	nucleotide excision repair endonuclease
HIS92_RS25580	6.42424	0.449857	3.3331e-44	NZ_CP051859.1	87423	87884	+	NA	hypothetical protein
HIS92_RS25585	6.04086	0.425116	8.71845e-44	NZ_CP051859.1	87881	88090	+	NA	hypothetical protein
HIS92_RS25590	5.70005	0.376857	1.66876e-49	NZ_CP051859.1	88106	88756	+	NA	TerD family protein
HIS92_RS25595	5.40353	0.377934	2.68525e-44	NZ_CP051859.1	88808	89410	+	NA	TerD family protein
HIS92_RS25600	4.99389	0.490031	6.23396e-23	NZ_CP051859.1	89415	89642	+	NA	hypothetical protein
HIS92_RS25605	4.69153	0.337896	7.83098e-42	NZ_CP051859.1	89776	90525	+	NA	hypothetical protein
HIS92_RS25610	4.42904	0.367796	1.03947e-31	NZ_CP051859.1	90545	91615	+	NA	phosphoesterase
HIS92_RS25615	4.44862	0.360178	2.76918e-33	NZ_CP051859.1	91635	92360	+	NA	NAD-dependent protein deacylase
HIS92_RS25620	0.961549	0.381058	0.0386632	NZ_CP051859.1	92570	93091	+	NA	hypothetical protein
HIS92_RS25625	4.18069	0.345766	5.99933e-32	NZ_CP051859.1	93177	94361	+	NA	NupC family nucleoside transporter
HIS92_RS25635	3.7088	0.342953	9.70915e-26	NZ_CP051859.1	95621	96259	+	NA	sigma-70 region 4 domain-containing protein
HIS92_RS25640	2.44877	0.510961	1.5803e-05	NZ_CP051859.1	96588	96974	+	NA	helix-turn-helix transcriptional regulator
HIS92_RS25645	0.739656	0.198923	0.00123321	NZ_CP051859.1	96992	97270	+	NA	hypothetical protein
HIS92_RS25655	5.21398	0.522951	5.5645e-22	NZ_CP051859.1	98591	98953	+	nrdI	class Ib ribonucleoside-diphosphate reductase assembly flavoprotein NrdI
HIS92_RS25660	4.93002	0.374353	9.77524e-38	NZ_CP051859.1	98935	101019	+	nrdE	class 1b ribonucleoside-diphosphate reductase subunit alpha
HIS92_RS25665	4.407	0.376581	5.58173e-30	NZ_CP051859.1	101038	102066	+	nrdF	class 1b ribonucleoside-diphosphate reductase subunit beta
HIS92_RS25670	4.5967	0.453582	1.10167e-22	NZ_CP051859.1	102099	102350	+	NA	thioredoxin family protein
HIS92_RS25675	4.2206	0.53644	7.32624e-14	NZ_CP051859.1	102350	102532	+	NA	hypothetical protein
HIS92_RS25680	5.25867	0.77698	2.06527e-10	NZ_CP051859.1	102627	102779	+	NA	hypothetical protein
HIS92_RS25685	6.3231	0.505443	4.00644e-34	NZ_CP051859.1	102798	103103	+	NA	hypothetical protein
HIS92_RS25690	5.16343	0.386572	8.59652e-39	NZ_CP051859.1	103078	103386	+	NA	hypothetical protein
HIS92_RS25695	4.41461	0.436372	1.2857e-22	NZ_CP051859.1	103388	103642	+	NA	hypothetical protein
HIS92_RS25700	3.54787	0.305882	1.76176e-29	NZ_CP051859.1	103639	104400	+	NA	nucleotidyltransferase domain-containing protein
HIS92_RS25710	-0.792631	0.165416	1.58271e-05	NZ_CP051859.1	105765	106217	+	NA	SMI1/KNR4 family protein
HIS92_RS25725	0.889173	0.166837	1.12962e-06	NZ_CP051859.1	107919	108104	+	NA	hypothetical protein
HIS92_RS25735	0.715711	0.171182	0.00021677	NZ_CP051859.1	108822	109121	+	NA	hypothetical protein
HIS92_RS25745	4.17159	0.970914	0.000138033	NZ_CP051859.1	109640	109789	+	NA	ribosome alternative rescue factor ArfA
HIS92_RS25750	-1.04436	0.307828	0.00358253	NZ_CP051859.1	110146	110814	-	NA	hypothetical protein
HIS92_RS25760	2.75412	0.375699	4.03231e-12	NZ_CP051859.1	111295	112542	-	NA	hypothetical protein
HIS92_RS25765	2.86287	0.37301	3.16603e-13	NZ_CP051859.1	112556	113329	-	NA	hypothetical protein
HIS92_RS25770	3.36137	0.346216	7.21132e-21	NZ_CP051859.1	113344	115398	-	NA	hypothetical protein
HIS92_RS25775	3.66612	0.393548	3.00506e-19	NZ_CP051859.1	115402	117183	-	NA	hypothetical protein
HIS92_RS25780	3.84922	0.421217	1.51945e-18	NZ_CP051859.1	117196	118410	-	NA	hypothetical protein
HIS92_RS25785	4.04707	0.396788	5.82056e-23	NZ_CP051859.1	118425	119372	-	NA	hypothetical protein
HIS92_RS25790	4.26773	0.461802	5.91191e-19	NZ_CP051859.1	119388	120137	-	NA	hypothetical protein
HIS92_RS25795	4.08547	0.41598	2.39285e-21	NZ_CP051859.1	120140	120514	-	NA	hypothetical protein
HIS92_RS25800	3.3148	0.475424	5.11967e-11	NZ_CP051859.1	120612	120839	-	NA	hypothetical protein
HIS92_RS25805	3.91544	0.397256	1.71175e-21	NZ_CP051859.1	120915	121577	-	NA	hypothetical protein
HIS92_RS25810	3.16184	0.339764	3.27037e-19	NZ_CP051859.1	121594	124368	-	NA	hypothetical protein
HIS92_RS25815	3.52584	0.328598	2.39095e-25	NZ_CP051859.1	124401	130673	-	NA	carbohydrate binding domain-containing protein
HIS92_RS25820	2.35582	0.367663	2.22755e-09	NZ_CP051859.1	130774	134292	-	NA	hypothetical protein
HIS92_RS25825	3.52811	0.643362	4.91728e-07	NZ_CP051859.1	134387	134584	-	NA	hypothetical protein
HIS92_RS25830	3.59918	0.348049	1.38957e-23	NZ_CP051859.1	134590	139104	-	NA	hypothetical protein
HIS92_RS25835	4.20223	0.3723	5.68533e-28	NZ_CP051859.1	139085	141562	-	NA	hypothetical protein
HIS92_RS25840	2.48994	0.317376	8.718e-14	NZ_CP051859.1	141664	144963	-	NA	LysM peptidoglycan-binding domain-containing protein
HIS92_RS25845	2.77801	0.313094	1.63766e-17	NZ_CP051859.1	145009	147192	-	NA	hypothetical protein
HIS92_RS25850	2.55406	0.348302	3.982e-12	NZ_CP051859.1	147210	148325	-	NA	hypothetical protein
HIS92_RS25855	3.07236	0.388703	5.50166e-14	NZ_CP051859.1	148343	149926	-	NA	hypothetical protein
HIS92_RS25860	3.44267	0.457024	9.10995e-13	NZ_CP051859.1	149943	150743	-	NA	baseplate J/gp47 family protein
HIS92_RS25865	3.68792	0.355796	1.09361e-23	NZ_CP051859.1	150743	151231	-	NA	hypothetical protein
HIS92_RS25870	3.95926	0.380838	8.02484e-24	NZ_CP051859.1	151235	151804	-	NA	hypothetical protein
HIS92_RS25875	3.50537	0.407055	1.57236e-16	NZ_CP051859.1	151819	152184	-	NA	hypothetical protein
HIS92_RS25880	3.21074	0.442684	7.01385e-12	NZ_CP051859.1	152181	152420	-	NA	hypothetical protein
HIS92_RS25885	2.77272	0.35409	9.72304e-14	NZ_CP051859.1	152417	153739	-	NA	M23 family metallopeptidase
HIS92_RS25890	2.79708	0.388151	9.77947e-12	NZ_CP051859.1	153714	155765	-	NA	N-acetylmuramoyl-L-alanine amidase
HIS92_RS25895	2.82999	0.284386	6.69924e-22	NZ_CP051859.1	155842	163215	-	NA	hypothetical protein
HIS92_RS25900	2.94489	0.317799	4.71029e-19	NZ_CP051859.1	163281	170549	-	NA	hypothetical protein
HIS92_RS25905	2.83185	0.32433	5.57069e-17	NZ_CP051859.1	170610	177092	-	NA	hypothetical protein
HIS92_RS25910	3.9694	0.457125	8.42e-17	NZ_CP051859.1	177107	177682	-	NA	hypothetical protein
HIS92_RS25915	4.12304	0.320727	5.87008e-36	NZ_CP051859.1	177736	178173	-	NA	hypothetical protein
HIS92_RS25920	3.40947	0.342666	6.75321e-22	NZ_CP051859.1	178254	178970	-	NA	hypothetical protein
HIS92_RS25925	3.31579	0.430494	2.59256e-13	NZ_CP051859.1	178976	179473	-	NA	hypothetical protein
HIS92_RS25930	0.978119	0.272918	0.0019473	NZ_CP051859.1	179579	180181	-	NA	hypothetical protein
HIS92_RS25935	1.36783	0.260687	1.72009e-06	NZ_CP051859.1	180253	181968	-	NA	hypothetical protein
HIS92_RS25940	2.4273	0.309446	8.77348e-14	NZ_CP051859.1	182015	182635	-	NA	hypothetical protein
HIS92_RS25945	1.972	0.420232	2.52114e-05	NZ_CP051859.1	182629	184125	-	NA	hypothetical protein
HIS92_RS25950	1.59725	0.430988	0.00127671	NZ_CP051859.1	184128	184667	-	NA	hypothetical protein
HIS92_RS25955	1.76706	0.258963	1.41543e-10	NZ_CP051859.1	184679	186292	-	NA	Ig-like domain-containing protein
HIS92_RS25960	1.63381	0.364693	6.43055e-05	NZ_CP051859.1	186307	186720	-	NA	hypothetical protein
HIS92_RS25965	2.40971	0.335369	1.13542e-11	NZ_CP051859.1	186819	187922	-	NA	phage major capsid protein
HIS92_RS25970	2.64698	0.342812	2.24259e-13	NZ_CP051859.1	188122	189378	-	NA	hypothetical protein
HIS92_RS25975	2.81365	0.334262	8.30618e-16	NZ_CP051859.1	189410	190807	-	NA	hypothetical protein
HIS92_RS25980	2.88621	0.368755	9.96431e-14	NZ_CP051859.1	190810	192909	-	NA	phage portal protein
HIS92_RS25985	3.79548	0.478972	4.70311e-14	NZ_CP051859.1	192931	194286	-	NA	hypothetical protein
HIS92_RS25990	2.06113	0.347806	4.13365e-08	NZ_CP051859.1	195903	197243	-	NA	hypothetical protein
HIS92_RS25995	1.73779	0.508764	0.00335459	NZ_CP051859.1	197259	197705	-	NA	hypothetical protein
HIS92_RS26000	2.33257	0.483877	1.38438e-05	NZ_CP051859.1	197711	198157	-	NA	hypothetical protein
HIS92_RS26005	2.4045	0.4349	3.88221e-07	NZ_CP051859.1	198168	199004	-	NA	hypothetical protein
HIS92_RS26010	2.62518	0.548382	1.61587e-05	NZ_CP051859.1	199018	199602	-	NA	hypothetical protein
HIS92_RS26015	2.92703	0.504074	8.28876e-08	NZ_CP051859.1	199754	200458	-	NA	hypothetical protein
HIS92_RS26020	2.77304	0.447159	8.04053e-09	NZ_CP051859.1	200499	200771	-	NA	DUF2829 domain-containing protein
HIS92_RS26025	2.29604	0.49284	2.96685e-05	NZ_CP051859.1	200904	201161	-	NA	hypothetical protein
HIS92_RS26040	4.38785	0.470705	2.84751e-19	NZ_CP051859.1	206695	208092	+	NA	AAA family ATPase
HIS92_RS26055	4.71528	0.511608	7.38683e-19	NZ_CP051859.1	209603	209893	+	NA	hypothetical protein
HIS92_RS26060	6.87213	1.41897	1.25408e-05	NZ_CP051859.1	210057	210398	+	NA	hypothetical protein
HIS92_RS26080	5.74355	0.365044	1.43966e-53	NZ_CP051859.1	212105	212515	+	NA	hypothetical protein
HIS92_RS26085	6.06487	0.386733	3.12862e-53	NZ_CP051859.1	212802	213047	+	NA	hypothetical protein
HIS92_RS26090	5.39299	0.425165	4.93939e-35	NZ_CP051859.1	213127	213381	+	NA	hypothetical protein
HIS92_RS26095	5.74546	0.465125	2.76005e-33	NZ_CP051859.1	213394	213666	+	NA	hypothetical protein
HIS92_RS26100	6.36501	0.547303	1.2625e-29	NZ_CP051859.1	214279	214428	+	NA	hypothetical protein
HIS92_RS26105	6.63834	0.711358	2.61949e-19	NZ_CP051859.1	214441	214617	+	NA	hypothetical protein
HIS92_RS26110	5.89007	0.466602	1.02776e-34	NZ_CP051859.1	214619	214834	+	NA	hypothetical protein
HIS92_RS26115	6.68483	0.497504	3.04685e-39	NZ_CP051859.1	214865	215140	+	NA	hypothetical protein
HIS92_RS26120	6.02738	0.472179	1.84733e-35	NZ_CP051859.1	215154	215483	+	NA	hypothetical protein
HIS92_RS26125	6.60365	0.600042	1.24348e-26	NZ_CP051859.1	215499	215705	+	NA	hypothetical protein
HIS92_RS26130	5.94162	0.429164	1.2783e-41	NZ_CP051859.1	215812	216318	+	NA	hypothetical protein
HIS92_RS26135	5.00078	0.450532	4.52163e-27	NZ_CP051859.1	216479	216736	+	NA	hypothetical protein
HIS92_RS26140	5.31641	0.443578	2.022e-31	NZ_CP051859.1	216929	217384	+	NA	hypothetical protein
HIS92_RS26145	4.02966	0.571295	2.88519e-11	NZ_CP051859.1	217381	217536	+	NA	hypothetical protein
HIS92_RS26150	4.962	0.40422	6.80498e-33	NZ_CP051859.1	217551	218102	+	NA	type II toxin-antitoxin system RnlB family antitoxin
HIS92_RS26155	4.86269	0.472765	2.4561e-23	NZ_CP051859.1	218102	218407	+	NA	hypothetical protein
HIS92_RS26160	4.24315	0.487194	6.7321e-17	NZ_CP051859.1	218407	218628	+	NA	hypothetical protein
HIS92_RS26165	4.58077	0.341243	3.56184e-39	NZ_CP051859.1	218615	220138	+	NA	HD domain-containing protein
HIS92_RS26170	4.60648	0.362633	4.02916e-35	NZ_CP051859.1	220135	220863	+	NA	hypothetical protein
HIS92_RS26175	4.3641	0.378334	3.59865e-29	NZ_CP051859.1	221346	221639	+	NA	hypothetical protein
HIS92_RS26180	4.53347	0.377887	1.77686e-31	NZ_CP051859.1	221704	223278	+	NA	hypothetical protein
HIS92_RS26185	2.84171	0.445974	2.78343e-09	NZ_CP051859.1	223592	223810	+	NA	hypothetical protein
HIS92_RS26190	2.89223	0.317657	2.05764e-18	NZ_CP051859.1	224327	225052	+	NA	hypothetical protein
HIS92_RS26205	1.46912	0.0871249	1.9689e-61	NZ_CP051859.1	226461	226985	-	NA	hypothetical protein
HIS92_RS26210	1.17671	0.112492	4.11359e-24	NZ_CP051859.1	226991	227932	-	NA	hypothetical protein
HIS92_RS26215	4.56665	0.165322	8.67199e-165	NZ_CP051859.1	228075	229226	-	NA	replication initiator protein A
HIS92_RS26220	4.90947	0.308287	7.45196e-55	NZ_CP051859.1	229929	230363	+	NA	hypothetical protein
HIS92_RS26225	4.89495	0.343667	5.54727e-44	NZ_CP051859.1	230385	230828	+	NA	hypothetical protein
HIS92_RS26230	4.86409	0.36858	7.0396e-38	NZ_CP051859.1	230791	231051	+	NA	hypothetical protein
HIS92_RS26235	5.32323	0.30313	1.34596e-66	NZ_CP051859.1	231224	231973	+	NA	hypothetical protein
HIS92_RS26240	4.91957	0.400738	6.80498e-33	NZ_CP051859.1	232114	232461	+	NA	hypothetical protein
HIS92_RS26245	4.72262	0.388297	2.57304e-32	NZ_CP051859.1	232480	234060	+	NA	hypothetical protein
HIS92_RS26250	4.49227	0.403011	2.69005e-27	NZ_CP051859.1	234076	234837	+	NA	hypothetical protein
