# Supplementary material for: A small bacteriophage protein determines the hierarchy over co-residential jumbo phage in Bacillus thuringiensis serovar israelensis
Source: Commun Biol. 2022 Nov 24;5:1286. doi: 10.1038/s42003-022-04238-3 (PMC9700832; doi:10.1038/s42003-022-04238-3)
Supplement: Supplementary file 5 — Supplementary Data 2 [file 42003_2022_4238_MOESM5_ESM.xlsx]

## Sheet: Sheet1
Supplementary Table S2: List of differentially expressed genes of MMC-treated strains GBJ002(GIL01) versus GBJ002.
upregulated
downregulated
GIL01 genes
Gene ID	log2FoldChange	lfcSE	padj	seqnames	start	end	strand	gene	annotation
CAD59942.2	19.5792	1.19743	4.11991e-57	AJ536073.2	356	532	+	gp1	DNA binding/regulatory element
CAD59943.1	20.8965	1.18958	5.72554e-66	AJ536073.2	548	1051	+	gp2	DNA binding/regulatory element
CAD59944.1	16.8465	1.19368	1.01275e-42	AJ536073.2	1123	1347	+	gp3	NA
CAD59945.1	17.6219	1.19722	2.08407e-46	AJ536073.2	1406	2143	+	gp4	terminal protein
CAD59946.1	17.421	1.19729	2.23868e-45	AJ536073.2	2127	4334	+	gp5	DNA polymerase
CAD59947.1	12.7001	1.23423	9.13286e-23	AJ536073.2	4350	4550	+	gp6	cycle regulator
CAD59948.1	13.28	1.20069	2.51099e-26	AJ536073.2	4564	4716	+	gp7	cycle regulator
CAD59950.2	16.1308	1.22345	2.58957e-37	AJ536073.2	4950	5123	+	gp9	NA
CAD59951.1	17.2121	1.21185	3.06439e-43	AJ536073.2	5136	5573	+	gp10	NA
CAD59952.2	18.1658	1.22189	2.60241e-47	AJ536073.2	5387	6145	+	gp11	NA
CAD59953.1	17.1637	1.21675	1.03065e-42	AJ536073.2	6202	6510	+	gp13	NA
CAD59954.2	18.2816	1.21757	3.23412e-48	AJ536073.2	6491	7129	+	gp14	DNA-packaging protein
CAD59955.1	15.0605	1.22763	2.2532e-32	AJ536073.2	7144	7284	+	gp15	NA
CAD59956.1	15.1214	1.21855	4.07179e-33	AJ536073.2	7301	7441	+	gp16	NA
CAD59957.1	16.3695	1.22702	3.4399e-38	AJ536073.2	7443	7697	+	gp17	NA
CAD59958.1	18.7282	1.22163	3.06703e-50	AJ536073.2	7697	8767	+	gp18	major capsid protein
CAD59959.1	14.7547	1.22777	4.61779e-31	AJ536073.2	8809	9039	+	gp19	DNA packaging
CAD59960.1	14.6779	1.22466	6.52463e-31	AJ536073.2	9043	9249	+	gp20	NA
CAD59961.1	15.5229	1.22219	1.25116e-34	AJ536073.2	9329	9760	+	gp21	NA
CAD59962.1	13.5731	1.22395	1.87269e-26	AJ536073.2	9757	9933	+	gp22	NA
CAD59963.1	13.1507	1.22998	1.33878e-24	AJ536073.2	9930	10076	+	gp23	NA
CAD59964.1	14.5283	1.23019	4.95742e-30	AJ536073.2	10088	10363	+	gp24	NA
CAD59965.1	15.5173	1.22468	1.66048e-34	AJ536073.2	10367	10981	+	gp25	membrane structural protein
CAD59966.2	15.8705	1.2283	7.78844e-36	AJ536073.2	10981	11733	+	gp26	transglycosylase
CAD59967.1	14.7782	1.23334	6.52463e-31	AJ536073.2	11681	12193	+	gp27	NA
CAD59969.2	15.5923	1.22875	1.36968e-34	AJ536073.2	12206	13120	+	gp28	spike
CAD59970.1	15.1883	1.22288	3.7318e-33	AJ536073.2	13124	14005	+	gp29	spike
CAD59971.1	13.8463	1.23619	5.55891e-27	AJ536073.2	14021	14818	+	gp30	transglycosylase
CCD21987.1	13.4414	1.24711	5.43269e-25	AJ536073.2	5991	6233	+	gp12	NA
B. thuringiensis chromosomal genes
Gene ID	log2FoldChange	lfcSE	padj	seqnames	start	end	strand	gene	annotation
HIS92_RS00120	0.964848	0.213075	0.000107099	NZ_CP051858.1	21700	22423	-	NA	hypothetical protein
HIS92_RS00210	0.608281	0.179152	0.00650512	NZ_CP051858.1	36416	37177	-	NA	class I SAM-dependent methyltransferase
HIS92_RS00410	0.954163	0.319219	0.0201536	NZ_CP051858.1	72323	73144	+	coaW	type II pantothenate kinase
HIS92_RS00445	1.68967	0.52272	0.010603	NZ_CP051858.1	75140	75280	+	NA	YrzI family small protein
HIS92_RS00585	-0.430447	0.149197	0.0258978	NZ_CP051858.1	97659	99632	-	NA	LTA synthase family protein
HIS92_RS00625	-0.730507	0.166012	0.000176467	NZ_CP051858.1	111058	112230	-	aroC	chorismate synthase
HIS92_RS00660	1.65012	0.492212	0.00736561	NZ_CP051858.1	120201	120719	+	NA	kinase
HIS92_RS00675	0.626414	0.222536	0.0305695	NZ_CP051858.1	123862	124344	+	NA	hypothetical protein
HIS92_RS00680	1.0064	0.356938	0.0302285	NZ_CP051858.1	124466	124816	+	NA	hypothetical protein
HIS92_RS00755	-1.62931	0.555275	0.0228042	NZ_CP051858.1	139372	140412	-	NA	winged helix-turn-helix transcriptional regulator
HIS92_RS00880	0.546185	0.185735	0.022453	NZ_CP051858.1	165274	166203	+	NA	MoxR family ATPase
HIS92_RS00885	0.655214	0.198876	0.00877073	NZ_CP051858.1	166200	167366	+	NA	DUF58 domain-containing protein
HIS92_RS00890	0.626247	0.184923	0.00666827	NZ_CP051858.1	167338	168447	+	NA	DUF4018 domain-containing protein
HIS92_RS00960	1.87853	0.591819	0.012345	NZ_CP051858.1	182524	182799	-	NA	TIGR04197 family type VII secretion effector
HIS92_RS00965	-0.569476	0.188928	0.0190149	NZ_CP051858.1	183012	183305	-	NA	antibiotic biosynthesis monooxygenase
HIS92_RS00975	-0.574508	0.196053	0.0230476	NZ_CP051858.1	184009	184437	-	NA	MarR family transcriptional regulator
HIS92_RS00980	0.711989	0.177564	0.00075789	NZ_CP051858.1	184702	186645	+	NA	TetM/TetW/TetO/TetS family tetracycline resistance ribosomal protection protein
HIS92_RS00995	-0.853866	0.26829	0.0121192	NZ_CP051858.1	188019	188810	+	NA	DUF4240 domain-containing protein
HIS92_RS01150	0.733533	0.219426	0.007586	NZ_CP051858.1	214986	215447	-	NA	CarD family transcriptional regulator
HIS92_RS01190	0.59484	0.17973	0.00837054	NZ_CP051858.1	222348	223076	-	NA	NAD-dependent protein deacylase
HIS92_RS01340	-0.826544	0.263381	0.013731	NZ_CP051858.1	250445	251875	-	aspA	aspartate ammonia-lyase
HIS92_RS01695	0.770919	0.283941	0.0393381	NZ_CP051858.1	332239	332673	-	NA	hypothetical protein
HIS92_RS01850	1.70982	0.5096	0.00731009	NZ_CP051858.1	369462	369890	-	NA	DUF5412 domain-containing protein
HIS92_RS01905	0.629343	0.164549	0.00153835	NZ_CP051858.1	385599	386702	+	NA	LPXTG cell wall anchor domain-containing protein
HIS92_RS01970	-1.85546	0.29853	2.99038e-08	NZ_CP051858.1	397456	398097	-	NA	F0F1 ATP synthase subunit alpha
HIS92_RS01995	-1.10151	0.414285	0.0447805	NZ_CP051858.1	402464	403546	-	serC	3-phosphoserine/phosphohydroxythreonine transaminase
HIS92_RS02080	-0.547124	0.188497	0.0246307	NZ_CP051858.1	419306	420013	+	NA	DNA alkylation repair protein
HIS92_RS02085	0.548973	0.184966	0.0211104	NZ_CP051858.1	420125	420451	-	NA	DUF3895 domain-containing protein
HIS92_RS02140	0.534676	0.166524	0.0113399	NZ_CP051858.1	427713	428150	-	NA	SMI1/KNR4 family protein
HIS92_RS02170	0.762759	0.269586	0.0294756	NZ_CP051858.1	432239	432958	-	NA	M15 family metallopeptidase
HIS92_RS02175	0.865727	0.280147	0.0155352	NZ_CP051858.1	433019	434197	-	NA	CapA family protein
HIS92_RS02290	-1.05032	0.192295	1.87005e-06	NZ_CP051858.1	454998	455825	-	NA	endonuclease
HIS92_RS02330	0.610356	0.176799	0.00532812	NZ_CP051858.1	462356	463039	+	NA	NAD(P)H-dependent oxidoreductase
HIS92_RS02360	1.09857	0.282729	0.00120649	NZ_CP051858.1	467477	468235	-	NA	SDR family oxidoreductase
HIS92_RS02365	1.20816	0.181445	1.9373e-09	NZ_CP051858.1	468293	469951	-	NA	ABC transporter permease
HIS92_RS02370	1.03838	0.241389	0.000253127	NZ_CP051858.1	469944	470669	-	NA	ABC transporter ATP-binding protein
HIS92_RS02380	1.49314	0.525839	0.0289161	NZ_CP051858.1	471132	471491	+	NA	DUF3796 domain-containing protein
HIS92_RS02410	1.07388	0.344541	0.0146014	NZ_CP051858.1	475857	476696	+	NA	DUF2785 domain-containing protein
HIS92_RS02415	1.50783	0.527782	0.0276042	NZ_CP051858.1	476714	477163	+	NA	NUDIX hydrolase
HIS92_RS02465	1.08272	0.177811	6.15829e-08	NZ_CP051858.1	486219	487376	+	NA	1-deoxy-D-xylulose-5-phosphate reductoisomerase
HIS92_RS02470	0.854851	0.179914	4.37191e-05	NZ_CP051858.1	487405	488526	-	NA	AI-2E family transporter
HIS92_RS02565	-1.02477	0.358285	0.0273699	NZ_CP051858.1	501909	502730	-	NA	pentapeptide repeat-containing protein
HIS92_RS02715	-1.19201	0.294256	0.000666345	NZ_CP051858.1	530003	531505	-	NA	acyl--CoA ligase
HIS92_RS02795	0.66606	0.229008	0.0243389	NZ_CP051858.1	547781	549097	-	NA	condensation protein
HIS92_RS02830	1.55217	0.438245	0.00402985	NZ_CP051858.1	554750	554998	-	NA	hypothetical protein
HIS92_RS02905	-0.671226	0.197085	0.0062768	NZ_CP051858.1	568101	568763	-	bshB2	bacillithiol biosynthesis deacetylase BshB2
HIS92_RS03325	1.72383	0.595729	0.0252967	NZ_CP051858.1	670380	671123	-	NA	M15 family metallopeptidase
HIS92_RS03340	-1.2403	0.300983	0.000515798	NZ_CP051858.1	675571	675924	+	NA	hypothetical protein
HIS92_RS03410	-1.15735	0.405174	0.0276042	NZ_CP051858.1	690204	691103	-	NA	hypothetical protein
HIS92_RS03415	-1.31527	0.389166	0.0067855	NZ_CP051858.1	691120	691563	-	NA	flavodoxin
HIS92_RS03505	-0.844959	0.286117	0.0217999	NZ_CP051858.1	714274	715215	-	rarD	EamA family transporter RarD
HIS92_RS03525	-1.95052	0.731333	0.0440675	NZ_CP051858.1	716420	717469	-	NA	P-loop NTPase
HIS92_RS03695	-0.628776	0.126663	1.7041e-05	NZ_CP051858.1	754040	755071	-	NA	oxidoreductase
HIS92_RS03705	-0.852268	0.267612	0.0120968	NZ_CP051858.1	757903	759867	-	parE	DNA topoisomerase IV subunit B
HIS92_RS03935	-1.00085	0.323648	0.0154852	NZ_CP051858.1	800546	801673	-	NA	alkene reductase
HIS92_RS03940	0.614808	0.204771	0.0194883	NZ_CP051858.1	802238	802699	-	NA	transcription factor YdeB
HIS92_RS04000	0.578619	0.148355	0.00114631	NZ_CP051858.1	812997	813704	-	ccdA	cytochrome c-type biogenesis protein CcdA
HIS92_RS04025	0.514717	0.186358	0.0348608	NZ_CP051858.1	818361	819830	-	NA	transposase
HIS92_RS04045	0.756164	0.258551	0.0233941	NZ_CP051858.1	822482	822847	+	NA	CidA/LrgA family holin-like protein
HIS92_RS04050	0.771575	0.256924	0.0194883	NZ_CP051858.1	822844	823521	+	NA	LrgB family protein
HIS92_RS04080	1.45862	0.410156	0.00383441	NZ_CP051858.1	826469	827488	-	NA	NERD domain-containing protein
HIS92_RS04225	-0.721063	0.2675	0.0412731	NZ_CP051858.1	852908	853297	-	glnR	transcriptional repressor GlnR
HIS92_RS04285	-0.888935	0.338946	0.0488623	NZ_CP051858.1	865008	866882	-	NA	PTS sugar transporter subunit IIA
HIS92_RS04510	-1.56222	0.325598	3.52841e-05	NZ_CP051858.1	910083	911063	-	plcA	phosphatidylinositol diacylglycerol-lyase
HIS92_RS04515	-1.22147	0.395897	0.0157314	NZ_CP051858.1	911243	913084	-	NA	peptidase
HIS92_RS04565	-0.793499	0.249762	0.0122501	NZ_CP051858.1	927988	929517	-	miaB	tRNA (N6-isopentenyl adenosine(37)-C2)-methylthiotransferase MiaB
HIS92_RS04575	-0.4171	0.155736	0.0430743	NZ_CP051858.1	930799	932556	-	NA	2-oxoacid:acceptor oxidoreductase subunit alpha
HIS92_RS04645	-2.47127	0.915858	0.0409969	NZ_CP051858.1	946024	946983	-	NA	ABC transporter permease
HIS92_RS04650	-2.35502	0.883627	0.0441763	NZ_CP051858.1	946984	948042	-	NA	ABC transporter permease
HIS92_RS04710	1.9924	0.233502	1.44976e-15	NZ_CP051858.1	962144	963850	+	NA	hypothetical protein
HIS92_RS04715	1.87937	0.387313	2.83288e-05	NZ_CP051858.1	963865	964353	+	NA	hypothetical protein
HIS92_RS04720	0.920819	0.255319	0.00324017	NZ_CP051858.1	965037	965543	+	NA	hypothetical protein
HIS92_RS04830	2.0339	0.420805	3.04183e-05	NZ_CP051858.1	987494	987694	+	NA	cold-shock protein
HIS92_RS04885	1.17281	0.187606	2.50963e-08	NZ_CP051858.1	996579	996878	+	NA	hypothetical protein
HIS92_RS04925	0.984879	0.33909	0.0245652	NZ_CP051858.1	999876	1000679	+	NA	hypothetical protein
HIS92_RS05200	-0.723872	0.240024	0.0189526	NZ_CP051858.1	1056989	1059037	-	recG	ATP-dependent DNA helicase RecG
HIS92_RS05260	-0.456624	0.168304	0.0395128	NZ_CP051858.1	1069863	1070807	-	NA	methionyl-tRNA formyltransferase
HIS92_RS05340	-3.71304	1.21493	0.0170031	NZ_CP051858.1	1086666	1087298	-	pyrE	orotate phosphoribosyltransferase
HIS92_RS05345	-3.75463	1.22089	0.0160758	NZ_CP051858.1	1087295	1088011	-	pyrF	orotidine-5'-phosphate decarboxylase
HIS92_RS05350	-3.89695	1.25044	0.0146014	NZ_CP051858.1	1087996	1088925	-	pyrD	dihydroorotate oxidase B catalytic subunit
HIS92_RS05355	-3.31539	1.17035	0.0292392	NZ_CP051858.1	1088922	1089701	-	pyrK	dihydroorotate oxidase B electron transfer subunit
HIS92_RS05360	-3.96187	1.19519	0.00826081	NZ_CP051858.1	1089698	1092916	-	carB	carbamoyl-phosphate synthase large subunit
HIS92_RS05365	-4.11386	1.24712	0.00866365	NZ_CP051858.1	1092901	1093998	-	carA	glutamine-hydrolyzing carbamoyl-phosphate synthase small subunit
HIS92_RS05370	-4.0567	1.2527	0.0104563	NZ_CP051858.1	1093995	1095281	-	pyrC	dihydroorotase
HIS92_RS05375	-4.19859	1.15449	0.00292242	NZ_CP051858.1	1095265	1096179	-	pyrB	aspartate carbamoyltransferase
HIS92_RS05525	-0.508664	0.162603	0.0141154	NZ_CP051858.1	1127772	1129388	-	bshC	bacillithiol biosynthesis cysteine-adding enzyme BshC
HIS92_RS05580	-0.747938	0.251064	0.0206296	NZ_CP051858.1	1137582	1138148	-	rsmD	16S rRNA (guanine(966)-N(2))-methyltransferase RsmD
HIS92_RS05655	0.485331	0.181818	0.0439704	NZ_CP051858.1	1149449	1150372	-	ctaB	protoheme IX farnesyltransferase
HIS92_RS05840	-0.277185	0.105987	0.0491424	NZ_CP051858.1	1182963	1183685	-	dapD	2,3,4,5-tetrahydropyridine-2,6-dicarboxylate N-acetyltransferase
HIS92_RS05845	-0.743066	0.228943	0.0102953	NZ_CP051858.1	1183757	1184641	-	NA	LysR family transcriptional regulator
HIS92_RS05920	0.811101	0.130044	2.68315e-08	NZ_CP051858.1	1196445	1197107	-	NA	YkyA family protein
HIS92_RS06105	-1.50881	0.403979	0.0020794	NZ_CP051858.1	1230670	1231731	-	mtnA	S-methyl-5-thioribose-1-phosphate isomerase
HIS92_RS06260	0.583433	0.203198	0.0266185	NZ_CP051858.1	1258960	1259826	+	NA	DUF1002 domain-containing protein
HIS92_RS06465	0.794552	0.293306	0.0398867	NZ_CP051858.1	1292329	1293327	+	NA	alpha/beta hydrolase
HIS92_RS06505	-0.80464	0.27123	0.0211104	NZ_CP051858.1	1299589	1300233	+	ribE	riboflavin synthase
HIS92_RS06575	0.677688	0.239039	0.0291319	NZ_CP051858.1	1314313	1314759	+	NA	MarR family transcriptional regulator
HIS92_RS06635	-0.563776	0.191252	0.0220579	NZ_CP051858.1	1324178	1325056	-	sdaAA	L-serine ammonia-lyase, iron-sulfur-dependent, subunit alpha
HIS92_RS06640	-1.07593	0.229685	5.69454e-05	NZ_CP051858.1	1325075	1325734	-	sdaAB	L-serine ammonia-lyase, iron-sulfur-dependent subunit beta
HIS92_RS06645	-1.08229	0.247251	0.000192115	NZ_CP051858.1	1325775	1326045	-	NA	hypothetical protein
HIS92_RS06655	1.33566	0.35122	0.00165468	NZ_CP051858.1	1327520	1327771	+	NA	DUF3932 family protein
HIS92_RS06690	1.02559	0.287732	0.0037374	NZ_CP051858.1	1335531	1336076	-	NA	GNAT family N-acetyltransferase
HIS92_RS06735	1.33659	0.199886	1.62791e-09	NZ_CP051858.1	1341384	1341791	-	NA	YjdF family protein
HIS92_RS06760	-1.06019	0.379878	0.0324068	NZ_CP051858.1	1346091	1347074	-	bfmBAB	3-methyl-2-oxobutanoate dehydrogenase subunit beta
HIS92_RS06765	-1.35195	0.454203	0.0207034	NZ_CP051858.1	1347088	1348089	-	bfmBAA	3-methyl-2-oxobutanoate dehydrogenase subunit alpha
HIS92_RS06770	-1.14261	0.435554	0.0488341	NZ_CP051858.1	1348117	1349538	-	lpdA	dihydrolipoyl dehydrogenase
HIS92_RS06815	0.953917	0.250368	0.00161234	NZ_CP051858.1	1357412	1357507	-	NA	sporulation transcription factor Spo0A
HIS92_RS06835	0.967131	0.305996	0.0128254	NZ_CP051858.1	1361068	1361886	+	NA	hypothetical protein
HIS92_RS06895	-0.491153	0.158132	0.0149745	NZ_CP051858.1	1374466	1376205	-	recN	DNA repair protein RecN
HIS92_RS07015	0.32526	0.0964835	0.0069667	NZ_CP051858.1	1393883	1394440	-	efp	elongation factor P
HIS92_RS07025	-0.934262	0.325405	0.0266185	NZ_CP051858.1	1395528	1395968	-	aroQ	type II 3-dehydroquinate dehydratase
HIS92_RS07100	-0.500307	0.124325	0.000727004	NZ_CP051858.1	1406774	1407106	+	NA	multidrug efflux SMR transporter
HIS92_RS07105	-0.607084	0.179466	0.00672809	NZ_CP051858.1	1407108	1407422	+	NA	multidrug efflux SMR transporter
HIS92_RS07155	1.4179	0.477682	0.0211104	NZ_CP051858.1	1416004	1416231	-	NA	hypothetical protein
HIS92_RS07290	1.11725	0.332378	0.00716609	NZ_CP051858.1	1437845	1438357	+	NA	cysteine hydrolase
HIS92_RS07295	1.04801	0.279141	0.00195192	NZ_CP051858.1	1438791	1439081	+	NA	helix-turn-helix transcriptional regulator
HIS92_RS07315	-0.795995	0.189629	0.000386298	NZ_CP051858.1	1441400	1442383	-	glcK	glucokinase
HIS92_RS07335	-1.28359	0.451045	0.0284937	NZ_CP051858.1	1443608	1445962	-	NA	NTP transferase domain-containing protein
HIS92_RS07450	-0.959955	0.285558	0.00716609	NZ_CP051858.1	1467487	1468194	-	NA	tRNA (adenine(22)-N(1))-methyltransferase TrmK
HIS92_RS07465	0.295532	0.104865	0.030303	NZ_CP051858.1	1470290	1472086	-	dnaG	DNA primase
HIS92_RS07470	0.402372	0.151344	0.0447805	NZ_CP051858.1	1472168	1472311	-	NA	hypothetical protein
HIS92_RS07730	-1.39877	0.503155	0.0331924	NZ_CP051858.1	1517922	1519307	-	NA	alkaline phosphatase
HIS92_RS07735	1.5875	0.359559	0.000168186	NZ_CP051858.1	1519569	1520402	+	NA	GNAT family N-acetyltransferase
HIS92_RS07745	-1.41088	0.194592	3.55552e-11	NZ_CP051858.1	1521344	1521844	-	NA	DoxX family protein
HIS92_RS07830	-1.13535	0.379515	0.020025	NZ_CP051858.1	1536365	1537393	-	NA	iron ABC transporter permease
HIS92_RS07860	-1.0554	0.387953	0.0387652	NZ_CP051858.1	1543867	1544562	-	mtnN	5'-methylthioadenosine/S-adenosylhomocysteine nucleosidase
HIS92_RS07865	-1.43508	0.527016	0.0385222	NZ_CP051858.1	1544577	1545215	-	NA	class I SAM-dependent methyltransferase
HIS92_RS07885	2.38169	0.397527	1.04185e-07	NZ_CP051858.1	1548219	1548899	-	NA	hypothetical protein
HIS92_RS07935	-0.457772	0.167524	0.0376561	NZ_CP051858.1	1555893	1558535	-	alaS	alanine--tRNA ligase
HIS92_RS07975	-0.379426	0.131558	0.0258978	NZ_CP051858.1	1564593	1565708	-	mnmA	tRNA 2-thiouridine(34) synthase MnmA
HIS92_RS07980	-0.467071	0.158284	0.0219197	NZ_CP051858.1	1565725	1566870	-	NA	cysteine desulfurase
HIS92_RS08075	0.724052	0.258718	0.0317917	NZ_CP051858.1	1588070	1588330	-	yajC	preprotein translocase subunit YajC
HIS92_RS08115	1.23193	0.377102	0.0096326	NZ_CP051858.1	1594560	1594940	+	NA	hypothetical protein
HIS92_RS08325	-0.405049	0.1156	0.00452583	NZ_CP051858.1	1638949	1639401	+	NA	MarR family transcriptional regulator
HIS92_RS08340	-0.356248	0.102748	0.00509126	NZ_CP051858.1	1640448	1642778	-	lon	endopeptidase La
HIS92_RS08360	-0.448216	0.159596	0.0309873	NZ_CP051858.1	1647848	1648846	-	NA	hypothetical protein
HIS92_RS08470	1.09268	0.417642	0.0490673	NZ_CP051858.1	1666487	1667152	+	NA	aquaporin
HIS92_RS08490	-0.931225	0.129333	5.03551e-11	NZ_CP051858.1	1670220	1671047	+	NA	5'-nucleotidase, lipoprotein e(P4) family
HIS92_RS08525	-1.95718	0.647257	0.0185669	NZ_CP051858.1	1676824	1677450	-	sdhC	succinate dehydrogenase cytochrome B558
HIS92_RS08615	0.932285	0.224233	0.000442459	NZ_CP051858.1	1694951	1695886	-	NA	HAMP domain-containing histidine kinase
HIS92_RS08665	-1.52255	0.478353	0.0121192	NZ_CP051858.1	1702568	1705690	-	NA	NEAT domain-containing protein
HIS92_RS08675	-1.34751	0.451758	0.0204168	NZ_CP051858.1	1706197	1706910	-	isdC	heme uptake protein IsdC
HIS92_RS08680	-0.74165	0.203131	0.00277932	NZ_CP051858.1	1707399	1708724	-	brnQ	branched-chain amino acid transport system II carrier protein
HIS92_RS08785	-0.832659	0.210457	0.000933488	NZ_CP051858.1	1730374	1730865	-	NA	dUTP diphosphatase
HIS92_RS08835	-0.567696	0.160369	0.00404725	NZ_CP051858.1	1739680	1740063	-	speH1	S-adenosylmethionine decarboxylase proenzyme
HIS92_RS08840	-1.61359	0.586181	0.0358057	NZ_CP051858.1	1740451	1741479	-	NA	glyceraldehyde-3-phosphate dehydrogenase
HIS92_RS08970	1.4321	0.267496	3.1316e-06	NZ_CP051858.1	1770557	1770820	-	NA	DUF3949 domain-containing protein
HIS92_RS09005	1.46991	0.434133	0.00666849	NZ_CP051858.1	1775695	1776522	+	NA	DUF2785 domain-containing protein
HIS92_RS09045	-1.15916	0.281883	0.000526108	NZ_CP051858.1	1780751	1781542	-	NA	SDR family oxidoreductase
HIS92_RS09110	-0.379918	0.143867	0.046871	NZ_CP051858.1	1790787	1791980	-	ackA	acetate kinase
HIS92_RS09170	0.444856	0.148924	0.0202146	NZ_CP051858.1	1803081	1804793	-	ezrA	septation ring formation regulator EzrA
HIS92_RS09190	-0.94914	0.251988	0.0018698	NZ_CP051858.1	1807710	1808189	+	NA	GAF domain-containing protein
HIS92_RS09250	1.95356	0.49145	0.000866027	NZ_CP051858.1	1819924	1820211	-	NA	hypothetical protein
HIS92_RS09275	0.647155	0.195242	0.00826081	NZ_CP051858.1	1824442	1824840	+	mscL	large conductance mechanosensitive channel protein MscL
HIS92_RS09290	1.7884	0.216502	1.39806e-14	NZ_CP051858.1	1825688	1825924	+	NA	DUF3949 domain-containing protein
HIS92_RS09295	1.04851	0.283105	0.00233321	NZ_CP051858.1	1825926	1826288	+	NA	DUF4288 domain-containing protein
HIS92_RS09455	0.936906	0.223553	0.000393456	NZ_CP051858.1	1855624	1855845	+	NA	DeoR family transcriptional regulator
HIS92_RS09475	-0.52061	0.163081	0.0119243	NZ_CP051858.1	1860136	1861575	+	NA	MFS transporter
HIS92_RS09725	1.44936	0.488415	0.0211104	NZ_CP051858.1	1903998	1904177	+	NA	hypothetical protein
HIS92_RS09735	-0.618272	0.176509	0.00452583	NZ_CP051858.1	1904405	1905604	-	metK	methionine adenosyltransferase
HIS92_RS09740	-1.6295	0.542728	0.0194883	NZ_CP051858.1	1906124	1907710	+	pckA	phosphoenolpyruvate carboxykinase (ATP)
HIS92_RS10010	-0.642239	0.245012	0.0489193	NZ_CP051858.1	1951324	1953312	-	feoB	ferrous iron transport protein B
HIS92_RS10045	-0.573252	0.214085	0.0430827	NZ_CP051858.1	1958757	1959089	-	NA	hypothetical protein
HIS92_RS10215	-0.902136	0.322917	0.0322265	NZ_CP051858.1	1991842	1992858	-	NA	sugar kinase
HIS92_RS10260	0.415088	0.151674	0.0372436	NZ_CP051858.1	2001960	2002778	-	menB	1,4-dihydroxy-2-naphthoyl-CoA synthase
HIS92_RS10270	-0.656033	0.197722	0.0082403	NZ_CP051858.1	2003656	2005410	-	menD	2-succinyl-5-enolpyruvyl-6-hydroxy-3-cyclohexene-1-carboxylic-acid synthase
HIS92_RS10275	-0.577174	0.182838	0.0129686	NZ_CP051858.1	2005407	2006801	-	NA	isochorismate synthase
HIS92_RS10370	1.03258	0.370644	0.0327503	NZ_CP051858.1	2025786	2025876	-	NA	tRNA-Ser
HIS92_RS10515	0.700131	0.204572	0.00591951	NZ_CP051858.1	2037165	2037509	-	yugI	general stress protein 13
HIS92_RS10650	1.6603	0.187175	7.80775e-17	NZ_CP051858.1	2061783	2062259	+	NA	AraC family transcriptional regulator
HIS92_RS10760	0.829969	0.238377	0.00488399	NZ_CP051858.1	2079665	2080939	-	NA	tripartite tricarboxylate transporter TctB family protein
HIS92_RS10780	1.98586	0.288701	4.56598e-10	NZ_CP051858.1	2083365	2083580	+	NA	hypothetical protein
HIS92_RS10800	1.28613	0.455293	0.0298292	NZ_CP051858.1	2085918	2087021	+	NA	HpcH/HpaI aldolase/citrate lyase family protein
HIS92_RS10845	-0.635222	0.171781	0.00236892	NZ_CP051858.1	2094579	2094845	+	NA	DUF3055 domain-containing protein
HIS92_RS10850	1.29821	0.462466	0.0310616	NZ_CP051858.1	2095219	2095716	+	NA	hypothetical protein
HIS92_RS10880	1.10544	0.29969	0.00243369	NZ_CP051858.1	2099047	2099601	+	NA	histidine phosphatase family protein
HIS92_RS10905	-0.93166	0.349188	0.0440675	NZ_CP051858.1	2103104	2103406	-	NA	DUF1805 domain-containing protein
HIS92_RS10910	-0.890231	0.213798	0.00043362	NZ_CP051858.1	2103472	2104863	-	NA	bifunctional metallophosphatase/5'-nucleotidase
HIS92_RS10950	-1.0309	0.30861	0.00763634	NZ_CP051858.1	2112793	2113458	-	NA	ABC transporter permease
HIS92_RS11085	1.62122	0.494131	0.00918476	NZ_CP051858.1	2138281	2138508	+	NA	hypothetical protein
HIS92_RS11140	0.499619	0.162102	0.0158308	NZ_CP051858.1	2145999	2146613	-	NA	DedA family protein
HIS92_RS11185	1.07477	0.2658	0.000685362	NZ_CP051858.1	2155261	2156955	+	NA	methyl-accepting chemotaxis protein
HIS92_RS11295	-1.11843	0.253463	0.000168186	NZ_CP051858.1	2178372	2179802	-	NA	alanine:cation symporter family protein
HIS92_RS11350	-0.338229	0.105369	0.0113418	NZ_CP051858.1	2194919	2195314	-	NA	SET domain-containing protein-lysine N-methyltransferase
HIS92_RS11395	0.76069	0.179243	0.000320613	NZ_CP051858.1	2203132	2203647	-	speG	spermidine N1-acetyltransferase
HIS92_RS11450	-1.85998	0.391604	4.38645e-05	NZ_CP051858.1	2212089	2213627	-	NA	anthrolysin O/cereolysin O family cholesterol-dependent cytolysin
HIS92_RS11460	0.596034	0.17991	0.00829106	NZ_CP051858.1	2214811	2215875	-	NA	iron chelate uptake ABC transporter family permease subunit
HIS92_RS11480	0.889424	0.215887	0.000516148	NZ_CP051858.1	2219390	2219744	-	NA	transfer-messenger RNA
HIS92_RS11615	-0.561435	0.211464	0.0450714	NZ_CP051858.1	2242514	2243467	-	NA	YvcK family protein
HIS92_RS11635	-0.500313	0.188299	0.0449071	NZ_CP051858.1	2246033	2246989	-	trxB	thioredoxin-disulfide reductase
HIS92_RS11655	-0.316983	0.118955	0.0441763	NZ_CP051858.1	2249990	2250802	-	NA	prolipoprotein diacylglyceryl transferase
HIS92_RS11660	-0.354532	0.123504	0.0266185	NZ_CP051858.1	2250827	2251756	-	hprK	HPr(Ser) kinase/phosphatase
HIS92_RS11740	-0.508696	0.163943	0.0150426	NZ_CP051858.1	2264581	2266296	-	NA	ABC transporter ATP-binding protein
HIS92_RS11995	0.368891	0.141233	0.0495569	NZ_CP051858.1	2324224	2325966	+	NA	SH3 domain-containing protein
HIS92_RS12000	-0.922207	0.307333	0.0194883	NZ_CP051858.1	2326334	2327545	+	NA	NupC/NupG family nucleoside CNT transporter
HIS92_RS12030	0.614525	0.183411	0.00739929	NZ_CP051858.1	2334082	2335461	-	NA	membrane protein
HIS92_RS12045	-0.598671	0.212221	0.0301418	NZ_CP051858.1	2337682	2339301	+	NA	hypothetical protein
HIS92_RS12080	0.939157	0.294261	0.01193	NZ_CP051858.1	2344489	2344959	-	NA	sigma-70 family RNA polymerase sigma factor
HIS92_RS12085	0.614335	0.18207	0.00690712	NZ_CP051858.1	2345180	2345860	-	NA	YIP1 family protein
HIS92_RS12150	0.98719	0.276953	0.0037374	NZ_CP051858.1	2357665	2358687	-	galE	UDP-glucose 4-epimerase GalE
HIS92_RS12155	0.855491	0.235024	0.00289364	NZ_CP051858.1	2358836	2360158	-	NA	UDP-glucose/GDP-mannose dehydrogenase family protein
HIS92_RS12160	0.736865	0.276492	0.0441763	NZ_CP051858.1	2360219	2361001	-	NA	glycosyltransferase family 2 protein
HIS92_RS12165	0.805065	0.179512	0.000126695	NZ_CP051858.1	2361200	2362297	-	NA	glycosyltransferase
HIS92_RS12170	0.79962	0.205745	0.00120649	NZ_CP051858.1	2362297	2363502	-	NA	O-antigen ligase family protein
HIS92_RS12175	0.794913	0.270809	0.0228029	NZ_CP051858.1	2363551	2364801	-	NA	oligosaccharide flippase family protein
HIS92_RS12275	-1.32406	0.44955	0.0221585	NZ_CP051858.1	2382346	2383848	-	NA	NADH-quinone oxidoreductase subunit M
HIS92_RS12335	1.73317	0.27055	9.917e-09	NZ_CP051858.1	2395020	2395805	-	NA	DUF975 family protein
HIS92_RS12345	0.480909	0.15102	0.0120968	NZ_CP051858.1	2396367	2397773	-	atpD	F0F1 ATP synthase subunit beta
HIS92_RS12370	0.615417	0.235017	0.0489831	NZ_CP051858.1	2401941	2402159	-	atpE	F0F1 ATP synthase subunit C
HIS92_RS12495	-1.04884	0.352841	0.0209179	NZ_CP051858.1	2422150	2423439	-	murA	UDP-N-acetylglucosamine 1-carboxyvinyltransferase
HIS92_RS12500	0.324976	0.123116	0.0469116	NZ_CP051858.1	2423921	2424778	-	NA	fructose-bisphosphate aldolase
HIS92_RS12580	0.535158	0.141485	0.00178081	NZ_CP051858.1	2440016	2440720	+	NA	hypothetical protein
HIS92_RS12595	1.13443	0.13798	1.84065e-14	NZ_CP051858.1	2441469	2442380	+	NA	S8/S53 family peptidase
HIS92_RS12600	1.02392	0.218232	5.60737e-05	NZ_CP051858.1	2442405	2442839	+	NA	disulfide bond formation protein B
HIS92_RS12605	1.05332	0.191899	1.62465e-06	NZ_CP051858.1	2442836	2443297	+	NA	thioredoxin family protein
HIS92_RS12610	0.796553	0.190445	0.000404693	NZ_CP051858.1	2443490	2445421	-	NA	hypothetical protein
HIS92_RS12670	-2.11858	0.264519	1.03448e-13	NZ_CP051858.1	2459773	2461524	+	NA	M4 family metallopeptidase
HIS92_RS12710	-1.37296	0.319116	0.000253127	NZ_CP051858.1	2478377	2478751	+	NA	hypothetical protein
HIS92_RS12755	-1.01324	0.282698	0.0035115	NZ_CP051858.1	2485867	2486739	-	speB	agmatinase
HIS92_RS12760	-0.593341	0.198641	0.0202146	NZ_CP051858.1	2486959	2487786	-	speE	spermidine synthase
HIS92_RS12805	0.488272	0.185986	0.0486215	NZ_CP051858.1	2495590	2496528	-	NA	ABC transporter substrate-binding protein
HIS92_RS12870	-0.635467	0.233053	0.0382731	NZ_CP051858.1	2507286	2507573	-	NA	YwdI family protein
HIS92_RS12895	-0.632856	0.203419	0.0148077	NZ_CP051858.1	2511543	2512220	-	NA	uracil-DNA glycosylase
HIS92_RS12900	-0.979225	0.279558	0.00452583	NZ_CP051858.1	2512240	2513232	-	NA	ABC transporter permease subunit
HIS92_RS12905	-1.07124	0.262724	0.000600884	NZ_CP051858.1	2513225	2514142	-	NA	ABC transporter ATP-binding protein
HIS92_RS12910	-1.12205	0.242458	7.14102e-05	NZ_CP051858.1	2514139	2515020	-	NA	SGNH/GDSL hydrolase family protein
HIS92_RS12915	-1.31276	0.470198	0.032351	NZ_CP051858.1	2515031	2516008	-	NA	LacI family DNA-binding transcriptional regulator
HIS92_RS12970	1.504	0.182029	1.39806e-14	NZ_CP051858.1	2526383	2527441	-	NA	GGDEF domain-containing protein
HIS92_RS13040	0.975164	0.222836	0.000192318	NZ_CP051858.1	2541907	2543184	-	NA	glycosyltransferase family 39 protein
HIS92_RS13105	1.6165	0.519017	0.0146666	NZ_CP051858.1	2560619	2561050	-	lrgA	antiholin-like murein hydrolase modulator LrgA
HIS92_RS13235	0.70649	0.171733	0.000524145	NZ_CP051858.1	2589300	2590799	-	NA	AlwI family type II restriction endonuclease
HIS92_RS13295	0.628164	0.218492	0.0264359	NZ_CP051858.1	2603204	2604109	-	NA	radical SAM protein
HIS92_RS13300	0.443257	0.166188	0.0440675	NZ_CP051858.1	2604096	2605082	-	NA	thymidylate kinase
HIS92_RS13335	-0.778984	0.231208	0.00699937	NZ_CP051858.1	2610266	2612107	-	walK	cell wall metabolism sensor histidine kinase WalK
HIS92_RS13340	-0.655782	0.157464	0.00043362	NZ_CP051858.1	2612111	2612818	-	walR	cell wall metabolism DNA-binding response regulator WalR
HIS92_RS13370	-0.537642	0.197405	0.0385211	NZ_CP051858.1	2615117	2616466	-	dnaB	replicative DNA helicase
HIS92_RS13425	-2.00907	0.0924002	1.54466e-101	NZ_CP051858.1	2624508	2625359	-	spo0J	stage 0 sporulation protein Spo0J
HIS92_RS13430	-1.96407	0.12805	3.06703e-50	NZ_CP051858.1	2625352	2626113	-	soj	sporulation initiation inhibitor protein Soj
HIS92_RS13435	0.557916	0.128618	0.000220996	NZ_CP051858.1	2626304	2627176	-	noc	nucleoid occlusion protein
HIS92_RS13535	-1.07831	0.291511	0.00236892	NZ_CP051858.1	2649189	2650652	+	guaB	IMP dehydrogenase
HIS92_RS13540	-0.49728	0.158636	0.0138656	NZ_CP051858.1	2650766	2652073	+	dacA	D-alanyl-D-alanine carboxypeptidase DacA
HIS92_RS13730	-0.349022	0.100564	0.0050518	NZ_CP051858.1	2681707	2682576	+	ispE	4-(cytidine 5'-diphospho)-2-C-methyl-D-erythritol kinase
HIS92_RS13740	-0.592362	0.17037	0.00496028	NZ_CP051858.1	2683601	2683975	+	NA	RidA family protein
HIS92_RS13745	0.790219	0.211053	0.00202385	NZ_CP051858.1	2684128	2684421	+	spoVG	septation regulator SpoVG
HIS92_RS13755	-0.412443	0.134213	0.0161664	NZ_CP051858.1	2686131	2687084	+	NA	ribose-phosphate diphosphokinase
HIS92_RS13760	-0.383979	0.140106	0.036885	NZ_CP051858.1	2687094	2687717	+	NA	aminoacyl-tRNA hydrolase
HIS92_RS13845	-0.692669	0.240168	0.0258978	NZ_CP051858.1	2705341	2706129	+	NA	type III pantothenate kinase
HIS92_RS13850	-0.456497	0.162368	0.0307434	NZ_CP051858.1	2706136	2707011	+	hslO	redox-regulated molecular chaperone HslO
HIS92_RS13860	-0.76507	0.260741	0.0228042	NZ_CP051858.1	2708262	2709659	+	pabB	aminodeoxychorismate synthase, component I
HIS92_RS13875	-1.53743	0.53487	0.0264359	NZ_CP051858.1	2711093	2711953	+	folP	dihydropteroate synthase
HIS92_RS13880	-1.40293	0.524932	0.043676	NZ_CP051858.1	2711954	2712316	+	folB	dihydroneopterin aldolase
HIS92_RS13920	-0.733394	0.269138	0.0384145	NZ_CP051858.1	2721030	2721491	+	ctsR	transcriptional regulator CtsR
HIS92_RS13930	-0.682013	0.25906	0.047794	NZ_CP051858.1	2722215	2723279	+	NA	protein arginine kinase
HIS92_RS13935	-0.775338	0.26705	0.0246114	NZ_CP051858.1	2723302	2725737	+	NA	ATP-dependent Clp protease ATP-binding subunit
HIS92_RS13940	-0.561428	0.214582	0.0490673	NZ_CP051858.1	2725833	2727209	+	radA	DNA repair protein RadA
HIS92_RS13970	-1.25067	0.477554	0.0489831	NZ_CP051858.1	2732821	2733486	+	cysE	serine O-acetyltransferase
HIS92_RS14425	-1.15039	0.386518	0.0207034	NZ_CP051858.1	2801967	2802731	+	NA	hypothetical protein
HIS92_RS14440	0.506418	0.170031	0.0206377	NZ_CP051858.1	2804842	2806560	+	NA	DUF3981 domain-containing protein
HIS92_RS14505	0.671005	0.220551	0.0176277	NZ_CP051858.1	2818096	2819736	-	NA	peptide ABC transporter substrate-binding protein
HIS92_RS14575	-1.37152	0.336439	0.000601026	NZ_CP051858.1	2830079	2831056	+	NA	LacI family DNA-binding transcriptional regulator
HIS92_RS14600	1.05415	0.227959	7.20572e-05	NZ_CP051858.1	2834616	2836265	-	NA	DUF2334 domain-containing protein
HIS92_RS14665	0.521289	0.172464	0.0186053	NZ_CP051858.1	2848810	2848926	+	NA	DUF3948 family protein
HIS92_RS14785	1.33557	0.485648	0.0360374	NZ_CP051858.1	2869453	2869528	+	NA	tRNA-Val
HIS92_RS14895	-0.71078	0.214938	0.00843311	NZ_CP051858.1	2882795	2883079	+	groES	co-chaperone GroES
HIS92_RS14905	0.5184	0.167784	0.0155352	NZ_CP051858.1	2884832	2886010	-	NA	site-specific integrase
HIS92_RS14910	0.848342	0.190254	0.000141639	NZ_CP051858.1	2886059	2886643	-	NA	helix-turn-helix transcriptional regulator
HIS92_RS14960	-1.25066	0.424611	0.0221585	NZ_CP051858.1	2892834	2893436	+	NA	HK97 family phage prohead protease
HIS92_RS14975	0.458172	0.160125	0.0273182	NZ_CP051858.1	2895764	2896294	-	NA	SMI1/KNR4 family protein
HIS92_RS14990	-1.12416	0.346994	0.0104299	NZ_CP051858.1	2899319	2900860	+	guaA	glutamine-hydrolyzing GMP synthase
HIS92_RS14995	0.82255	0.18294	0.000121114	NZ_CP051858.1	2901165	2901680	+	NA	hypothetical protein
HIS92_RS15000	0.908233	0.149215	6.16724e-08	NZ_CP051858.1	2901677	2902393	+	NA	hypothetical protein
HIS92_RS15005	1.09965	0.206173	3.43394e-06	NZ_CP051858.1	2902396	2903415	+	NA	hypothetical protein
HIS92_RS15260	0.644964	0.163521	0.000973066	NZ_CP051858.1	2961162	2961851	+	NA	heptaprenylglyceryl phosphate synthase
HIS92_RS15380	1.63606	0.530726	0.0158308	NZ_CP051858.1	2987492	2987983	+	NA	DUF4352 domain-containing protein
HIS92_RS15400	-1.26282	0.445544	0.0291497	NZ_CP051858.1	2991748	2992944	-	NA	NupC family nucleoside transporter
HIS92_RS15445	-1.07298	0.382496	0.0311981	NZ_CP051858.1	3002675	3003790	+	NA	amidohydrolase
HIS92_RS15495	-1.00776	0.20421	1.93107e-05	NZ_CP051858.1	3013722	3014639	-	NA	iron-hydroxamate ABC transporter substrate-binding protein
HIS92_RS15500	-1.24131	0.233086	3.54108e-06	NZ_CP051858.1	3014971	3016020	+	NA	NAD(P)/FAD-dependent oxidoreductase
HIS92_RS15505	1.18566	0.166855	9.59131e-11	NZ_CP051858.1	3016216	3016584	-	NA	hypothetical protein
HIS92_RS15640	-1.25422	0.26385	4.35125e-05	NZ_CP051858.1	3045266	3046903	+	NA	PTS transporter subunit EIIC
HIS92_RS15645	-0.943748	0.29608	0.0120476	NZ_CP051858.1	3046908	3047699	+	NA	endonuclease/exonuclease/phosphatase family protein
HIS92_RS15700	-0.523099	0.178734	0.02328	NZ_CP051858.1	3064661	3065410	+	NA	ABC transporter ATP-binding protein
HIS92_RS15710	-2.14085	0.609288	0.00438846	NZ_CP051858.1	3067791	3069815	-	NA	cellulose binding domain-containing protein
HIS92_RS15810	0.878796	0.270341	0.0101504	NZ_CP051858.1	3086324	3088990	-	NA	cation-translocating P-type ATPase
HIS92_RS15885	-1.14003	0.410592	0.0334946	NZ_CP051858.1	3102900	3103697	+	NA	YfkD family protein
HIS92_RS15980	-2.09257	0.785855	0.0443672	NZ_CP051858.1	3120925	3122418	+	NA	PTS transporter subunit EIIC
HIS92_RS16085	-0.851089	0.273827	0.0148958	NZ_CP051858.1	3140592	3141572	-	NA	metal-dependent hydrolase
HIS92_RS16325	-2.24196	0.743983	0.0190281	NZ_CP051858.1	3179747	3182776	+	NA	NEAT domain-containing protein
HIS92_RS16335	-1.24483	0.353268	0.00424653	NZ_CP051858.1	3184761	3187658	+	colA	collagenase ColA
HIS92_RS16345	-1.33168	0.441009	0.0187533	NZ_CP051858.1	3188470	3190044	+	NA	flotillin family protein
HIS92_RS16455	-1.96801	0.489018	0.000727004	NZ_CP051858.1	3214432	3215778	+	NA	2-hydroxycarboxylate transporter family protein
HIS92_RS16460	-1.46777	0.517621	0.0291319	NZ_CP051858.1	3215838	3217037	+	NA	malate dehydrogenase
HIS92_RS16570	0.88083	0.336295	0.0489831	NZ_CP051858.1	3244898	3245446	-	NA	TVP38/TMEM64 family protein
HIS92_RS16585	1.22663	0.421845	0.024349	NZ_CP051858.1	3246697	3247959	-	NA	VanW family protein
HIS92_RS16610	-1.51926	0.378265	0.000744073	NZ_CP051858.1	3252779	3254212	+	aspA	aspartate ammonia-lyase
HIS92_RS16615	0.604952	0.211124	0.0270165	NZ_CP051858.1	3254252	3255871	-	NA	lactate permease LctP family transporter
HIS92_RS16635	-0.451626	0.144431	0.014149	NZ_CP051858.1	3259245	3260213	-	NA	iron-siderophore ABC transporter substrate-binding protein
HIS92_RS16685	0.422348	0.137684	0.0164363	NZ_CP051858.1	3269884	3271413	-	NA	cardiolipin synthase
HIS92_RS16800	0.868089	0.328423	0.0466019	NZ_CP051858.1	3295327	3295848	+	NA	dihydrofolate reductase
HIS92_RS16820	3.97282	0.461257	7.40952e-16	NZ_CP051858.1	3299651	3300181	+	NA	DUF4352 domain-containing protein
HIS92_RS16825	3.24296	0.458194	1.15258e-10	NZ_CP051858.1	3300194	3300538	+	NA	DUF4064 domain-containing protein
HIS92_RS16860	-1.41774	0.292541	2.90015e-05	NZ_CP051858.1	3307196	3308167	+	rbsR	ribose operon transcriptional repressor RbsR
HIS92_RS16865	-1.53085	0.329865	6.75257e-05	NZ_CP051858.1	3308181	3309077	+	rbsK	ribokinase
HIS92_RS16870	-1.82193	0.457168	0.000832431	NZ_CP051858.1	3309074	3309469	+	rbsD	D-ribose pyranase
HIS92_RS16875	-1.73348	0.421669	0.000527058	NZ_CP051858.1	3309488	3310972	+	rbsA	ribose ABC transporter ATP-binding protein RbsA
HIS92_RS16880	-0.955595	0.294482	0.0102953	NZ_CP051858.1	3310975	3311910	+	rbsC	ribose ABC transporter permease
HIS92_RS16885	-1.00803	0.314219	0.0113662	NZ_CP051858.1	3311925	3312851	+	rbsB	ribose ABC transporter substrate-binding protein RbsB
HIS92_RS16890	-0.948406	0.315967	0.0194883	NZ_CP051858.1	3312886	3313533	+	fsa	fructose-6-phosphate aldolase
HIS92_RS16895	-1.59478	0.389653	0.000568164	NZ_CP051858.1	3313916	3316315	+	inhA	M6 family metalloprotease immune inhibitor InhA
HIS92_RS16915	1.0786	0.242479	0.000147542	NZ_CP051858.1	3318723	3319775	+	bdhA	(R,R)-butanediol dehydrogenase
HIS92_RS16925	-2.09198	0.349668	1.08372e-07	NZ_CP051858.1	3320491	3321342	+	plC	phospholipase C
HIS92_RS16930	-2.04207	0.397477	7.94232e-06	NZ_CP051858.1	3321419	3322420	+	sph	sphingomyelin phosphodiesterase
HIS92_RS16975	1.51939	0.545199	0.0327068	NZ_CP051858.1	3330721	3330933	+	NA	helix-turn-helix domain-containing protein
HIS92_RS17035	0.791916	0.260205	0.0176014	NZ_CP051858.1	3343643	3344080	-	NA	GNAT family N-acetyltransferase
HIS92_RS17050	0.692108	0.223062	0.0150426	NZ_CP051858.1	3346456	3346767	-	qoxD	cytochrome aa3 quinol oxidase subunit IV
HIS92_RS17150	0.909741	0.293088	0.0150426	NZ_CP051858.1	3366409	3369453	-	NA	efflux RND transporter permease subunit
HIS92_RS17180	0.997704	0.381043	0.0489831	NZ_CP051858.1	3375133	3375207	+	NA	tRNA-Gln
HIS92_RS17230	0.794488	0.301003	0.0469116	NZ_CP051858.1	3376122	3376198	+	NA	tRNA-Met
HIS92_RS17630	-1.58068	0.371793	0.000311098	NZ_CP051858.1	3441694	3443010	-	brnQ	branched-chain amino acid transport system II carrier protein
HIS92_RS17725	-1.86986	0.607469	0.0159885	NZ_CP051858.1	3456532	3457416	+	murQ	N-acetylmuramic acid 6-phosphate etherase
HIS92_RS17850	0.461307	0.133704	0.00535546	NZ_CP051858.1	3480314	3482314	+	NA	ABC transporter ATP-binding protein
HIS92_RS17900	2.12775	0.506603	0.00038368	NZ_CP051858.1	3490246	3490851	-	NA	NDxxF motif lipoprotein
HIS92_RS18040	-1.93442	0.637115	0.0179228	NZ_CP051858.1	3524810	3525760	+	NA	ABC transporter permease
HIS92_RS18045	-2.13803	0.671316	0.0120968	NZ_CP051858.1	3525767	3526618	+	NA	ABC transporter permease
HIS92_RS18050	-1.97533	0.640995	0.0158308	NZ_CP051858.1	3526645	3527637	+	NA	ABC transporter ATP-binding protein
HIS92_RS18085	0.537422	0.168267	0.0118874	NZ_CP051858.1	3540264	3541619	+	purB	adenylosuccinate lyase
HIS92_RS18090	-0.99282	0.340606	0.023886	NZ_CP051858.1	3541655	3543556	-	NA	FAD/NAD(P)-binding protein
HIS92_RS18095	1.25457	0.339294	0.00236892	NZ_CP051858.1	3543679	3544479	+	NA	isocitrate lyase/phosphoenolpyruvate mutase family protein
HIS92_RS18100	1.0444	0.28351	0.00247269	NZ_CP051858.1	3544772	3545887	+	NA	ThiF family adenylyltransferase
HIS92_RS18110	0.806903	0.272834	0.0215714	NZ_CP051858.1	3547159	3547638	+	NA	DinB family protein
HIS92_RS18115	0.743927	0.185287	0.00074606	NZ_CP051858.1	3547919	3548152	+	NA	hypothetical protein
HIS92_RS18120	1.02291	0.223652	8.9642e-05	NZ_CP051858.1	3548234	3548567	+	NA	DDE-type integrase/transposase/recombinase
HIS92_RS18160	1.00037	0.329824	0.0180769	NZ_CP051858.1	3554191	3554646	+	NA	SMI1/KNR4 family protein
HIS92_RS18250	0.757988	0.173071	0.000190854	NZ_CP051858.1	3568124	3569041	-	NA	hypothetical protein
HIS92_RS18265	1.64551	0.338906	2.82337e-05	NZ_CP051858.1	3572076	3573062	+	NA	HNH endonuclease
HIS92_RS18270	0.575481	0.214737	0.0429222	NZ_CP051858.1	3573259	3575286	+	NA	AAA family ATPase
HIS92_RS18275	0.821904	0.189742	0.000226227	NZ_CP051858.1	3575342	3577303	+	NA	ATP-dependent helicase
HIS92_RS18335	1.06239	0.297569	0.00367426	NZ_CP051858.1	3587816	3588376	+	NA	PRK06770 family protein
HIS92_RS18345	4.00384	0.176096	7.48397e-111	NZ_CP051858.1	3589419	3589991	+	NA	excalibur calcium-binding domain-containing protein
HIS92_RS18350	3.4623	0.253452	4.80469e-40	NZ_CP051858.1	3590048	3590710	+	NA	class D sortase
HIS92_RS18355	3.33621	0.597464	9.95507e-07	NZ_CP051858.1	3590892	3591170	+	NA	winged helix-turn-helix transcriptional regulator
HIS92_RS18385	0.709392	0.23935	0.0212467	NZ_CP051858.1	3593645	3594808	-	NA	hypothetical protein
HIS92_RS18390	0.868521	0.322924	0.041959	NZ_CP051858.1	3594867	3595250	+	NA	DUF1433 domain-containing protein
HIS92_RS18440	0.942773	0.272149	0.00512294	NZ_CP051858.1	3602289	3602828	-	NA	DUF4352 domain-containing protein
HIS92_RS18445	0.755825	0.251544	0.0194708	NZ_CP051858.1	3603247	3603831	+	NA	CGNR zinc finger domain-containing protein
HIS92_RS18540	0.693129	0.217954	0.0121883	NZ_CP051858.1	3619622	3620173	-	NA	hypothetical protein
HIS92_RS18565	-1.99139	0.223377	5.43534e-17	NZ_CP051858.1	3624222	3625955	+	NA	S-layer homology domain-containing protein
HIS92_RS18570	2.47862	0.382659	6.42201e-09	NZ_CP051858.1	3626082	3626726	+	NA	hypothetical protein
HIS92_RS18585	1.31683	0.314994	0.00040608	NZ_CP051858.1	3628556	3628720	+	NA	hypothetical protein
HIS92_RS18655	0.604626	0.223524	0.0403062	NZ_CP051858.1	3636627	3637484	-	NA	protein-glutamate O-methyltransferase CheR
HIS92_RS18740	0.484044	0.153136	0.0128254	NZ_CP051858.1	3652904	3653848	+	yhaM	3'-5' exoribonuclease YhaM
HIS92_RS18845	1.07964	0.273251	0.000948602	NZ_CP051858.1	3674772	3674936	-	NA	hypothetical protein
HIS92_RS18955	1.46191	0.423012	0.00526888	NZ_CP051858.1	3692973	3699161	+	NA	isopeptide-forming domain-containing fimbrial protein
HIS92_RS19025	1.18447	0.253474	5.92727e-05	NZ_CP051858.1	3715390	3716235	-	NA	hypothetical protein
HIS92_RS19135	-1.46686	0.288395	9.76981e-06	NZ_CP051858.1	3733898	3734908	-	cytK	beta-channel forming cytolysin CytK
HIS92_RS19150	-0.876706	0.31515	0.0331073	NZ_CP051858.1	3736962	3738068	+	NA	metallophosphoesterase
HIS92_RS19245	1.27295	0.340293	0.00203718	NZ_CP051858.1	3756439	3756933	-	NA	hypothetical protein
HIS92_RS19250	0.764118	0.240508	0.0122501	NZ_CP051858.1	3757217	3757420	+	cspA	RNA chaperone/antiterminator CspA
HIS92_RS19260	1.08483	0.385503	0.0305988	NZ_CP051858.1	3758176	3758361	-	NA	hypothetical protein
HIS92_RS19380	1.43184	0.328472	0.000202911	NZ_CP051858.1	3783028	3783924	+	NA	helix-turn-helix transcriptional regulator
HIS92_RS19465	-0.722759	0.26338	0.0365795	NZ_CP051858.1	3800454	3801263	-	NA	Cof-type HAD-IIB family hydrolase
HIS92_RS19470	0.954069	0.327187	0.0238426	NZ_CP051858.1	3801754	3801933	+	NA	YjzC family protein
HIS92_RS19545	0.958778	0.211792	0.000107225	NZ_CP051858.1	3817322	3818365	+	NA	ABC transporter ATP-binding protein
HIS92_RS19550	0.785066	0.22601	0.00500936	NZ_CP051858.1	3818358	3819293	+	NA	ATP-binding cassette domain-containing protein
HIS92_RS19625	-0.814154	0.297092	0.036885	NZ_CP051858.1	3833704	3834342	+	NA	GTP pyrophosphokinase family protein
HIS92_RS19920	1.08698	0.246297	0.000168186	NZ_CP051858.1	3891020	3891616	+	NA	DUF4878 domain-containing protein
HIS92_RS20010	-0.527059	0.178174	0.0215658	NZ_CP051858.1	3907280	3908647	+	NA	aldehyde dehydrogenase
HIS92_RS20150	0.592048	0.202877	0.02371	NZ_CP051858.1	3936021	3936545	-	phaP	polyhydroxyalkanoic acid inclusion protein PhaP
HIS92_RS20170	1.20691	0.429272	0.0307434	NZ_CP051858.1	3938697	3939782	+	phaC	class III poly(R)-hydroxyalkanoic acid synthase subunit PhaC
HIS92_RS20250	1.91686	0.456759	0.000386582	NZ_CP051858.1	3956956	3957237	+	NA	aspartyl-phosphate phosphatase Spo0E family protein
HIS92_RS20265	0.586753	0.11269	5.7384e-06	NZ_CP051858.1	3959565	3961259	+	NA	M3 family oligoendopeptidase
HIS92_RS20355	1.26587	0.43334	0.0235694	NZ_CP051858.1	3974235	3975026	+	NA	hypothetical protein
HIS92_RS20360	0.74322	0.214279	0.00508013	NZ_CP051858.1	3975041	3975943	+	NA	ABC transporter ATP-binding protein
HIS92_RS20365	0.915047	0.225615	0.000654834	NZ_CP051858.1	3975943	3976719	+	NA	ABC transporter permease
HIS92_RS20370	0.689236	0.24907	0.0344115	NZ_CP051858.1	3976967	3977980	+	NA	CPBP family intramembrane metalloprotease
HIS92_RS20440	-1.78006	0.591687	0.0192708	NZ_CP051858.1	3988554	3988730	+	NA	hypothetical protein
HIS92_RS20450	-0.891688	0.341747	0.0498812	NZ_CP051858.1	3989194	3989967	+	NA	hypothetical protein
HIS92_RS20495	1.10557	0.352872	0.0139147	NZ_CP051858.1	3995376	3995806	-	NA	regulatory YrvL family protein
HIS92_RS20530	2.10128	0.534893	0.0010264	NZ_CP051858.1	4001660	4001749	+	NA	hypothetical protein
HIS92_RS20645	0.652637	0.137937	4.74595e-05	NZ_CP051858.1	4021347	4022048	-	pssA	CDP-diacylglycerol--serine O-phosphatidyltransferase
HIS92_RS20720	-1.11095	0.37509	0.0213459	NZ_CP051858.1	4035768	4037042	-	NA	M23 family metallopeptidase
HIS92_RS20775	1.13373	0.340673	0.00796993	NZ_CP051858.1	4047171	4047380	+	NA	hypothetical protein
HIS92_RS20850	0.675317	0.189854	0.00383319	NZ_CP051858.1	4060479	4061744	-	NA	PAS domain-containing protein
HIS92_RS20870	0.549888	0.204519	0.0420039	NZ_CP051858.1	4063910	4065724	-	NA	HAMP domain-containing sensor histidine kinase
HIS92_RS20885	0.424618	0.149697	0.0291319	NZ_CP051858.1	4067705	4070284	-	mprF	bifunctional lysylphosphatidylglycerol flippase/synthetase MprF
HIS92_RS20960	0.871634	0.281321	0.0152085	NZ_CP051858.1	4083673	4084359	-	NA	hypothetical protein
HIS92_RS21035	-0.36658	0.135722	0.0407334	NZ_CP051858.1	4096160	4097134	-	ansA	asparaginase
HIS92_RS21145	-0.661672	0.224271	0.0219197	NZ_CP051858.1	4114804	4115889	+	NA	3-dehydroquinate synthase
HIS92_RS21155	-0.428211	0.142682	0.0194883	NZ_CP051858.1	4117603	4118865	+	NA	tetratricopeptide repeat protein
HIS92_RS21215	-1.33834	0.403496	0.00824963	NZ_CP051858.1	4127343	4127684	+	NA	nucleotide pyrophosphohydrolase
HIS92_RS21220	-0.695304	0.265371	0.0489831	NZ_CP051858.1	4127684	4128484	+	dapB	dihydrodipicolinate reductase
HIS92_RS21225	-1.09283	0.345429	0.0127438	NZ_CP051858.1	4128499	4128894	+	mgsA	methylglyoxal synthase
HIS92_RS21230	-0.902626	0.313571	0.0262242	NZ_CP051858.1	4128906	4129610	+	bshB1	bacillithiol biosynthesis deacetylase BshB1
HIS92_RS21235	-1.00904	0.317335	0.0121883	NZ_CP051858.1	4129607	4130752	+	bshA	N-acetyl-alpha-D-glucosaminyl L-malate synthase BshA
HIS92_RS21240	-1.13352	0.372362	0.0175945	NZ_CP051858.1	4130739	4131932	+	NA	CCA tRNA nucleotidyltransferase
HIS92_RS21255	-1.14465	0.218635	5.15555e-06	NZ_CP051858.1	4133935	4134771	+	panB	3-methyl-2-oxobutanoate hydroxymethyltransferase
HIS92_RS21260	-1.36611	0.345726	0.000948602	NZ_CP051858.1	4134771	4135619	+	NA	pantoate--beta-alanine ligase
HIS92_RS21350	0.544314	0.153819	0.00405627	NZ_CP051858.1	4150935	4151270	+	gpsB	cell division regulator GpsB
HIS92_RS21355	0.654171	0.203911	0.0113662	NZ_CP051858.1	4151357	4151747	+	NA	RNase P RNA component class B
HIS92_RS21385	1.8672	0.563032	0.00824963	NZ_CP051858.1	4157564	4158460	-	mphL	macrolide 2'-phosphotransferase MphL
HIS92_RS21405	1.56214	0.241594	6.80263e-09	NZ_CP051858.1	4162070	4163233	-	NA	DUF418 domain-containing protein
HIS92_RS21580	0.972023	0.304629	0.011934	NZ_CP051858.1	4206159	4206407	-	NA	DUF2564 family protein
HIS92_RS21585	0.802068	0.207231	0.00128027	NZ_CP051858.1	4206527	4206724	-	cspB	cold shock-like protein CspB
HIS92_RS21600	0.976384	0.320611	0.0175564	NZ_CP051858.1	4208493	4208786	+	NA	hypothetical protein
HIS92_RS21675	0.651113	0.235361	0.0344406	NZ_CP051858.1	4222475	4223200	-	NA	sulfite exporter TauE/SafE family protein
HIS92_RS21875	-1.91656	0.507631	0.00182043	NZ_CP051858.1	4261403	4262188	+	NA	lytic transglycosylase domain-containing protein
HIS92_RS21880	-1.55362	0.502846	0.0155352	NZ_CP051858.1	4262251	4262475	+	NA	flagellar motor switch protein FliN
HIS92_RS21890	-0.68296	0.212718	0.0113399	NZ_CP051858.1	4263487	4263846	+	fliN	flagellar motor switch protein FliN
HIS92_RS21900	-0.723195	0.230064	0.0135156	NZ_CP051858.1	4264176	4264934	+	NA	flagellar type III secretion system pore protein FliP
HIS92_RS21905	-0.659634	0.229093	0.0262242	NZ_CP051858.1	4264968	4265243	+	NA	flagellar biosynthetic protein FliQ
HIS92_RS22320	-0.960843	0.309729	0.0150426	NZ_CP051858.1	4340860	4342158	+	NA	sensor histidine kinase
HIS92_RS22385	0.890865	0.226198	0.000990641	NZ_CP051858.1	4357067	4357870	+	NA	UDP-galactose-lipid carrier transferase
HIS92_RS22475	-0.801018	0.29186	0.0365795	NZ_CP051858.1	4375915	4376451	-	msrA	peptide-methionine (S)-S-oxide reductase MsrA
HIS92_RS22590	1.43185	0.538953	0.0449071	NZ_CP051858.1	4399717	4400415	+	NA	response regulator transcription factor
HIS92_RS22595	0.868447	0.325212	0.043895	NZ_CP051858.1	4400381	4401481	+	NA	HAMP domain-containing protein
HIS92_RS22605	-0.838301	0.287164	0.0236769	NZ_CP051858.1	4402474	4403769	-	NA	Nramp family divalent metal transporter
HIS92_RS22610	-0.769865	0.258086	0.0204168	NZ_CP051858.1	4404249	4405208	+	NA	rhodanese-related sulfurtransferase
HIS92_RS22625	-0.675301	0.129593	5.65586e-06	NZ_CP051858.1	4408586	4410412	+	NA	APC family permease
HIS92_RS22630	-1.53196	0.326936	5.68465e-05	NZ_CP051858.1	4411011	4412171	+	nheA	non-hemolytic enterotoxin NHE subunit A
HIS92_RS22635	-1.8446	0.305764	8.39305e-08	NZ_CP051858.1	4412209	4413417	+	nheB	non-hemolytic enterotoxin NHE subunit B
HIS92_RS22640	-1.84543	0.298047	3.3715e-08	NZ_CP051858.1	4413525	4414604	+	nheC	non-hemolytic enterotoxin NHE subunit C
HIS92_RS22650	-0.762599	0.250062	0.0173434	NZ_CP051858.1	4416604	4417974	+	NA	carboxylic ester hydrolase
HIS92_RS22705	0.867632	0.285285	0.0176585	NZ_CP051858.1	4427830	4428105	+	NA	TIGR04197 family type VII secretion effector
HIS92_RS22710	0.784855	0.268529	0.023491	NZ_CP051858.1	4428147	4428509	+	NA	DUF3958 family protein
HIS92_RS22715	0.491976	0.173507	0.0291319	NZ_CP051858.1	4428506	4430047	+	NA	cytoplasmic protein
HIS92_RS22720	0.677358	0.243583	0.0331622	NZ_CP051858.1	4430101	4430715	+	NA	hypothetical protein
HIS92_RS22750	1.19832	0.29745	0.000718058	NZ_CP051858.1	4433966	4434601	-	NA	pentapeptide repeat-containing protein
HIS92_RS22785	-1.34965	0.334625	0.00070629	NZ_CP051858.1	4443486	4444844	+	brnQ	branched-chain amino acid transport system II carrier protein
HIS92_RS22790	-0.622193	0.231476	0.0420347	NZ_CP051858.1	4444928	4445347	+	NA	VOC family protein
HIS92_RS22840	0.838957	0.134232	2.50963e-08	NZ_CP051858.1	4455093	4456037	-	NA	L-lactate dehydrogenase
HIS92_RS22850	0.467357	0.167694	0.0327068	NZ_CP051858.1	4457781	4458704	+	NA	GTP-binding protein
HIS92_RS22965	1.3298	0.371808	0.00359595	NZ_CP051858.1	4481118	4481459	-	NA	EamA family transporter
HIS92_RS22990	0.758998	0.223925	0.00662821	NZ_CP051858.1	4485550	4486842	+	NA	C40 family peptidase
HIS92_RS23045	1.05682	0.245937	0.000257424	NZ_CP051858.1	4495812	4496420	-	NA	NUDIX domain-containing protein
HIS92_RS23090	0.539218	0.136908	0.000990641	NZ_CP051858.1	4506939	4507595	+	NA	YkyA family protein
HIS92_RS23175	-1.62775	0.237029	4.84846e-10	NZ_CP051858.1	4523111	4524271	+	NA	peptidase
HIS92_RS23200	1.70681	0.316805	2.67585e-06	NZ_CP051858.1	4528199	4528486	+	NA	AbrB/MazE/SpoVT family DNA-binding domain-containing protein
HIS92_RS23205	1.59939	0.595755	0.0423866	NZ_CP051858.1	4528762	4529709	+	NA	serine protease
HIS92_RS23640	1.59226	0.296576	2.92768e-06	NZ_CP051858.1	4602911	4603207	+	NA	WXG100 family type VII secretion target
HIS92_RS23660	1.28035	0.335679	0.00159039	NZ_CP051858.1	4607930	4609129	+	essB	type VII secretion protein EssB
HIS92_RS23665	0.665948	0.207162	0.0112336	NZ_CP051858.1	4609169	4613674	+	essC	type VII secretion protein EssC
HIS92_RS23795	-0.819658	0.184301	0.000147542	NZ_CP051858.1	4632895	4633215	+	NA	hypothetical protein
HIS92_RS23835	1.59892	0.589825	0.0397209	NZ_CP051858.1	4639492	4639875	+	NA	VOC family protein
HIS92_RS24095	-0.512951	0.180574	0.0288616	NZ_CP051858.1	4691599	4691982	+	NA	DUF393 domain-containing protein
HIS92_RS24110	-0.663566	0.221156	0.0194883	NZ_CP051858.1	4693627	4695315	+	argS	arginine--tRNA ligase
HIS92_RS24130	-0.822814	0.237486	0.00512294	NZ_CP051858.1	4697189	4701391	+	NA	bacteriocin-processing peptidase family protein
HIS92_RS24215	2.35888	0.538579	0.000190854	NZ_CP051858.1	4720096	4720623	-	NA	HAD-IIIA family hydrolase
HIS92_RS24230	0.800427	0.269834	0.0211104	NZ_CP051858.1	4721941	4723140	+	NA	ABC transporter permease
HIS92_RS24270	0.502512	0.122104	0.000522415	NZ_CP051858.1	4729412	4731397	+	pbpC	penicillin-binding protein 3
HIS92_RS24300	2.61593	0.684604	0.00155127	NZ_CP051858.1	4735313	4735564	+	NA	DUF2535 family protein
HIS92_RS24345	-0.90297	0.19388	6.36077e-05	NZ_CP051858.1	4743511	4744476	+	NA	iron-siderophore ABC transporter substrate-binding protein
HIS92_RS24350	-0.579524	0.221498	0.0490673	NZ_CP051858.1	4744603	4745478	+	dat	D-amino-acid transaminase
HIS92_RS24415	-1.54456	0.47924	0.0109371	NZ_CP051858.1	4757529	4759064	+	gntK	gluconokinase
HIS92_RS24420	-2.01989	0.622516	0.0102953	NZ_CP051858.1	4759082	4760431	+	NA	GntP family permease
HIS92_RS24425	-1.77865	0.482098	0.00243299	NZ_CP051858.1	4760450	4761346	+	gnd	decarboxylating 6-phosphogluconate dehydrogenase
HIS92_RS24510	0.484343	0.184173	0.0480525	NZ_CP051858.1	4780450	4780842	-	NA	YueI family protein
HIS92_RS24590	0.603779	0.197059	0.0166004	NZ_CP051858.1	4794193	4795014	+	NA	protein kinase
HIS92_RS24685	1.31975	0.501472	0.0478508	NZ_CP051858.1	4808351	4809058	+	NA	SDR family oxidoreductase
HIS92_RS24705	-0.753471	0.232526	0.0104299	NZ_CP051858.1	4810942	4813440	+	NA	PBP1A family penicillin-binding protein
HIS92_RS24760	0.88321	0.250494	0.00422406	NZ_CP051858.1	4824990	4826045	-	NA	enoyl-CoA hydratase/isomerase family protein
HIS92_RS24805	-1.38422	0.425331	0.0100397	NZ_CP051858.1	4834788	4835573	+	dhbA	2,3-dihydro-2,3-dihydroxybenzoate dehydrogenase
HIS92_RS24810	-1.77187	0.439228	0.00070629	NZ_CP051858.1	4835599	4836798	+	dhbC	isochorismate synthase DhbC
HIS92_RS24815	-1.39203	0.376911	0.00240298	NZ_CP051858.1	4836811	4838427	+	NA	(2,3-dihydroxybenzoyl)adenylate synthase
HIS92_RS24820	-1.27416	0.358809	0.00390024	NZ_CP051858.1	4838452	4839345	+	NA	isochorismatase family protein
HIS92_RS24825	-1.20487	0.343145	0.00441748	NZ_CP051858.1	4839379	4846536	+	NA	non-ribosomal peptide synthetase
HIS92_RS24830	-1.41413	0.323798	0.000197809	NZ_CP051858.1	4846533	4846757	+	NA	MbtH family protein
HIS92_RS24835	-0.974637	0.371767	0.0489193	NZ_CP051858.1	4846757	4848187	+	NA	multidrug efflux MFS transporter
pBtic235 genes
HIS92_RS24925.0	-1.69782	0.400902	0.000332288	NZ_CP051859.1	234994	235425	+	NA	hypothetical protein
HIS92_RS24925.1	-1.59008	0.352445	0.000114252	NZ_CP051859.1	1	759	+	NA	hypothetical protein
HIS92_RS24930	-1.63472	0.374422	0.000198143	NZ_CP051859.1	819	1694	+	NA	ThiF family adenylyltransferase
HIS92_RS24935	-1.56322	0.37379	0.000404693	NZ_CP051859.1	1708	2364	+	NA	reverse transcriptase-like protein
HIS92_RS24940	-1.72199	0.379266	0.000102568	NZ_CP051859.1	2355	2774	+	NA	hypothetical protein
HIS92_RS24945	-1.69347	0.322586	4.96715e-06	NZ_CP051859.1	3435	3683	+	NA	hypothetical protein
HIS92_RS24950	-1.86028	0.365592	9.72939e-06	NZ_CP051859.1	3709	4503	+	NA	hypothetical protein
HIS92_RS24955	-1.88529	0.38335	2.06732e-05	NZ_CP051859.1	4572	5216	+	NA	hypothetical protein
HIS92_RS24960	-1.98776	0.389175	8.91452e-06	NZ_CP051859.1	5219	6754	+	NA	PHP domain-containing protein
HIS92_RS24965	-1.87739	0.353398	3.68896e-06	NZ_CP051859.1	6897	7664	+	NA	LAGLIDADG family homing endonuclease
HIS92_RS24970	-1.89969	0.357366	3.65263e-06	NZ_CP051859.1	7727	9826	+	dnaE	DNA polymerase III subunit alpha
HIS92_RS24975	-1.59477	0.368633	0.000229341	NZ_CP051859.1	9866	10333	+	NA	hypothetical protein
HIS92_RS24980	-1.64587	0.454503	0.00306953	NZ_CP051859.1	10383	10622	+	NA	hypothetical protein
HIS92_RS24985	-1.08386	0.27049	0.000764292	NZ_CP051859.1	10684	12654	+	ligA	NAD-dependent DNA ligase LigA
HIS92_RS24990	-2.1132	0.40339	5.10945e-06	NZ_CP051859.1	12872	13741	+	NA	reverse transcriptase
HIS92_RS24995	-2.08561	0.362633	3.9679e-07	NZ_CP051859.1	14264	15526	+	ltrA	group II intron reverse transcriptase/maturase
HIS92_RS25000	-1.88474	0.395481	4.1203e-05	NZ_CP051859.1	16033	17019	+	NA	DUF1273 family protein
HIS92_RS25005	-1.6293	0.365506	0.000141897	NZ_CP051859.1	17037	18188	+	NA	GIY-YIG nuclease family protein
HIS92_RS25010	-1.45833	0.315166	7.14102e-05	NZ_CP051859.1	18192	18929	+	NA	tRNA(His) guanylyltransferase Thg1 family protein
HIS92_RS25015	-1.37276	0.373785	0.002577	NZ_CP051859.1	18926	19246	+	NA	hypothetical protein
HIS92_RS25035	-1.85456	0.585039	0.0124975	NZ_CP051859.1	21422	21910	+	NA	hypothetical protein
HIS92_RS25050	-1.99108	0.342496	2.84111e-07	NZ_CP051859.1	23604	24026	+	NA	hypothetical protein
HIS92_RS25060	-2.09721	0.674554	0.0148813	NZ_CP051859.1	24290	24565	+	NA	hypothetical protein
HIS92_RS25065	-1.94865	0.440857	0.000165956	NZ_CP051859.1	24606	25004	+	NA	hypothetical protein
HIS92_RS25095	-1.86065	0.394018	4.93834e-05	NZ_CP051859.1	28544	31111	+	NA	hypothetical protein
HIS92_RS25100	-1.57849	0.263064	1.01123e-07	NZ_CP051859.1	31185	32168	+	NA	N-acetylmuramoyl-L-alanine amidase
HIS92_RS25105	-1.62486	0.427563	0.0016673	NZ_CP051859.1	32388	32462	+	NA	tRNA-Asn
HIS92_RS25110	-2.01605	0.701321	0.0264359	NZ_CP051859.1	32469	32548	+	NA	tRNA-Leu
HIS92_RS25115	-1.90643	0.306265	2.85888e-08	NZ_CP051859.1	32557	32644	+	NA	tRNA-Ser
HIS92_RS25120	-1.59968	0.315286	1.02931e-05	NZ_CP051859.1	32842	32916	+	NA	tRNA-Cys
HIS92_RS25130	-1.7232	0.34245	1.24698e-05	NZ_CP051859.1	33001	33070	+	NA	tRNA-OTHER
HIS92_RS25135	-1.90256	0.376307	1.10781e-05	NZ_CP051859.1	33276	33352	+	NA	tRNA-Glu
HIS92_RS25140	-1.71508	0.373355	8.22433e-05	NZ_CP051859.1	33431	33505	+	NA	tRNA-Leu
HIS92_RS25145	-2.04875	0.301551	7.9274e-10	NZ_CP051859.1	33509	33582	+	NA	tRNA-Met
HIS92_RS25150	-2.01272	0.345637	2.7123e-07	NZ_CP051859.1	33593	33667	+	NA	tRNA-Gln
HIS92_RS25155	-1.74184	0.327599	3.65263e-06	NZ_CP051859.1	33767	33840	+	NA	tRNA-Arg
HIS92_RS25160	-1.15477	0.40114	0.0262242	NZ_CP051859.1	33851	33924	+	NA	tRNA-Pro
HIS92_RS25165	-1.15654	0.391634	0.0217999	NZ_CP051859.1	33954	34026	+	NA	tRNA-Arg
HIS92_RS25170	-1.06484	0.256736	0.000460647	NZ_CP051859.1	34075	34605	+	NA	hypothetical protein
HIS92_RS25180	-1.18685	0.327438	0.0030443	NZ_CP051859.1	34722	34794	+	NA	tRNA-Thr
HIS92_RS25185	-1.11278	0.28491	0.00112413	NZ_CP051859.1	35071	35154	+	NA	tRNA-Tyr
HIS92_RS25190	-1.42514	0.317254	0.000122941	NZ_CP051859.1	35158	35231	+	NA	tRNA-Trp
HIS92_RS25195	-1.41464	0.265672	3.54108e-06	NZ_CP051859.1	35323	35411	+	NA	tRNA-Ser
HIS92_RS25200	-1.93695	0.42445	9.27773e-05	NZ_CP051859.1	35631	36071	+	NA	hypothetical protein
HIS92_RS25205	-1.81701	0.348065	5.46229e-06	NZ_CP051859.1	36097	36681	+	NA	thymidine kinase
HIS92_RS25210	-1.70907	0.379965	0.000120708	NZ_CP051859.1	36695	37195	+	NA	hypothetical protein
HIS92_RS25215	-1.59996	0.395898	0.00068943	NZ_CP051859.1	37216	37752	+	NA	single-stranded DNA-binding protein
HIS92_RS25220	-1.33529	0.4167	0.0114851	NZ_CP051859.1	37783	38115	+	NA	hypothetical protein
HIS92_RS25225	-1.69895	0.372124	9.25098e-05	NZ_CP051859.1	38112	39200	+	NA	recombinase RecA
HIS92_RS25230	-1.86465	0.386237	3.0933e-05	NZ_CP051859.1	39288	39527	+	NA	hypothetical protein
HIS92_RS25235	-0.663504	0.175593	0.00180277	NZ_CP051859.1	39714	40820	+	NA	hypothetical protein
HIS92_RS25260	-1.71171	0.373712	8.72675e-05	NZ_CP051859.1	44400	45260	+	thyA	thymidylate synthase
HIS92_RS25265	-1.87418	0.376757	1.626e-05	NZ_CP051859.1	45257	45775	+	NA	dihydrofolate reductase
HIS92_RS25270	-2.03633	0.356968	5.16689e-07	NZ_CP051859.1	45778	45987	+	NA	hypothetical protein
HIS92_RS25275	-1.84943	0.368088	1.28823e-05	NZ_CP051859.1	46081	46971	+	NA	DUF1071 domain-containing protein
HIS92_RS25280	-1.05371	0.281458	0.00202385	NZ_CP051859.1	47101	47298	+	NA	hypothetical protein
HIS92_RS25285	-2.29953	0.407514	7.24209e-07	NZ_CP051859.1	47448	49409	+	NA	UvrD-helicase domain-containing protein
HIS92_RS25290	-2.30681	0.446316	6.88574e-06	NZ_CP051859.1	49440	49922	+	NA	dUTP diphosphatase
HIS92_RS25295	-2.17686	0.420206	6.50975e-06	NZ_CP051859.1	49919	50533	+	tmk	dTMP kinase
HIS92_RS25300	-1.47964	0.398131	0.00223044	NZ_CP051859.1	50537	51016	+	NA	hypothetical protein
HIS92_RS25305	-1.91987	0.437284	0.000183908	NZ_CP051859.1	51041	51319	+	NA	hypothetical protein
HIS92_RS25310	-1.94283	0.411708	4.99167e-05	NZ_CP051859.1	51312	52061	+	NA	hypothetical protein
HIS92_RS25315	-0.901467	0.182181	1.81514e-05	NZ_CP051859.1	52175	52897	+	NA	hypothetical protein
HIS92_RS25320	-0.772047	0.142643	2.39554e-06	NZ_CP051859.1	52890	53048	+	NA	hypothetical protein
HIS92_RS25325	-1.17595	0.197453	1.24788e-07	NZ_CP051859.1	53435	54028	+	NA	hypothetical protein
HIS92_RS25330	-1.41396	0.301709	5.68465e-05	NZ_CP051859.1	54167	54388	+	NA	hypothetical protein
HIS92_RS25335	-1.27238	0.353949	0.00338037	NZ_CP051859.1	54518	55303	+	NA	membrane protein
HIS92_RS25340	-1.38739	0.344927	0.000730528	NZ_CP051859.1	55328	57115	+	NA	DEAD/DEAH box helicase
HIS92_RS25365	-2.00611	0.3276	5.10706e-08	NZ_CP051859.1	61973	62269	+	NA	hypothetical protein
HIS92_RS25370	-1.94528	0.349344	1.07684e-06	NZ_CP051859.1	62266	62640	+	NA	hypothetical protein
HIS92_RS25375	-1.56929	0.341458	8.18075e-05	NZ_CP051859.1	62643	62993	+	NA	hypothetical protein
HIS92_RS25380	-2.05367	0.393359	5.46229e-06	NZ_CP051859.1	62990	63649	+	NA	deoxynucleoside kinase
HIS92_RS25385	-1.53259	0.353965	0.00022732	NZ_CP051859.1	63646	64089	-	NA	hypothetical protein
HIS92_RS25390	-1.77374	0.367062	3.04183e-05	NZ_CP051859.1	64120	65028	+	NA	Dna2/Cas4 domain-containing protein
HIS92_RS25395	-1.56118	0.420373	0.00224768	NZ_CP051859.1	65059	65790	+	NA	ribonuclease Z
HIS92_RS25400	-1.6109	0.346038	6.39281e-05	NZ_CP051859.1	65809	66486	+	NA	HD domain-containing protein
HIS92_RS25405	-1.84659	0.361202	8.81978e-06	NZ_CP051859.1	66502	67311	-	NA	hypothetical protein
HIS92_RS25410	-2.02667	0.227366	5.43534e-17	NZ_CP051859.1	67301	67570	-	NA	hypothetical protein
HIS92_RS25415	-2.12635	0.257671	1.46153e-14	NZ_CP051859.1	67567	68049	-	NA	crossover junction endodeoxyribonuclease RuvC
HIS92_RS25420	-1.86446	0.384868	2.90015e-05	NZ_CP051859.1	68100	68636	-	NA	hypothetical protein
HIS92_RS25425	-2.1183	0.404285	5.10945e-06	NZ_CP051859.1	68633	69199	-	NA	hypothetical protein
HIS92_RS25430	-1.54895	0.353025	0.000185494	NZ_CP051859.1	69192	69383	-	NA	hypothetical protein
HIS92_RS25450	-1.64653	0.439881	0.00202385	NZ_CP051859.1	71636	71779	+	NA	hypothetical protein
HIS92_RS25455	-2.01714	0.461169	0.000193446	NZ_CP051859.1	71785	72057	+	NA	hypothetical protein
HIS92_RS25460	-1.78544	0.467219	0.00155127	NZ_CP051859.1	72083	72718	+	NA	hypothetical protein
HIS92_RS25465	-1.87123	0.43687	0.000271875	NZ_CP051859.1	72731	73054	+	NA	hypothetical protein
HIS92_RS25470	-2.12731	0.429339	1.76532e-05	NZ_CP051859.1	73029	73262	+	NA	hypothetical protein
HIS92_RS25475	-2.28596	0.435963	5.06002e-06	NZ_CP051859.1	73262	73516	+	NA	hypothetical protein
HIS92_RS25515	-1.67099	0.344956	2.90015e-05	NZ_CP051859.1	76864	77289	-	NA	hypothetical protein
HIS92_RS25520	-1.59902	0.344351	6.73123e-05	NZ_CP051859.1	77315	78118	-	NA	PD-(D/E)XK nuclease family protein
HIS92_RS25525	-1.35404	0.399687	0.00665463	NZ_CP051859.1	78363	78617	-	NA	hypothetical protein
HIS92_RS25530	-1.62845	0.407783	0.00080682	NZ_CP051859.1	78954	79394	+	NA	hypothetical protein
HIS92_RS25535	-1.65117	0.368782	0.00013057	NZ_CP051859.1	79515	80237	+	NA	hypothetical protein
HIS92_RS25540	-1.99569	0.363596	1.62465e-06	NZ_CP051859.1	80212	81327	+	NA	hypothetical protein
HIS92_RS25545	-1.73307	0.360663	3.42293e-05	NZ_CP051859.1	81354	82559	+	NA	AAA family ATPase
HIS92_RS25550	-1.77174	0.414766	0.000285335	NZ_CP051859.1	82577	82825	+	NA	hypothetical protein
HIS92_RS25555	-1.75706	0.373524	5.33988e-05	NZ_CP051859.1	82828	83265	+	NA	hypothetical protein
HIS92_RS25560	-1.48495	0.325614	9.36471e-05	NZ_CP051859.1	83287	83721	+	NA	GatB/YqeY domain-containing protein
HIS92_RS25565	-1.77552	0.392014	0.000107099	NZ_CP051859.1	83776	84741	+	NA	hypothetical protein
HIS92_RS25570	-1.58287	0.349545	0.000107099	NZ_CP051859.1	84768	86303	+	NA	nicotinate phosphoribosyltransferase
HIS92_RS25575	-1.64473	0.363711	0.00010923	NZ_CP051859.1	86411	87292	+	NA	nucleotide excision repair endonuclease
HIS92_RS25580	-2.34881	0.425564	1.39523e-06	NZ_CP051859.1	87423	87884	+	NA	hypothetical protein
HIS92_RS25585	-1.78057	0.350443	9.98158e-06	NZ_CP051859.1	87881	88090	+	NA	hypothetical protein
HIS92_RS25590	-1.80542	0.366994	2.0638e-05	NZ_CP051859.1	88106	88756	+	NA	TerD family protein
HIS92_RS25595	-1.91691	0.372901	7.87733e-06	NZ_CP051859.1	88808	89410	+	NA	TerD family protein
HIS92_RS25600	-1.72622	0.458692	0.00188874	NZ_CP051859.1	89415	89642	+	NA	hypothetical protein
HIS92_RS25605	-1.38831	0.329072	0.000354315	NZ_CP051859.1	89776	90525	+	NA	hypothetical protein
HIS92_RS25610	-1.3705	0.363306	0.00183299	NZ_CP051859.1	90545	91615	+	NA	phosphoesterase
HIS92_RS25615	-1.55798	0.353875	0.000175352	NZ_CP051859.1	91635	92360	+	NA	NAD-dependent protein deacylase
HIS92_RS25625	-1.75209	0.342562	8.77598e-06	NZ_CP051859.1	93177	94361	+	NA	NupC family nucleoside transporter
HIS92_RS25630	-0.376543	0.130395	0.0257336	NZ_CP051859.1	94595	95491	+	NA	S8 family peptidase
HIS92_RS25635	-2.0212	0.321724	2.10571e-08	NZ_CP051859.1	95621	96259	+	NA	sigma-70 region 4 domain-containing protein
HIS92_RS25640	-1.80613	0.504138	0.00352345	NZ_CP051859.1	96588	96974	+	NA	helix-turn-helix transcriptional regulator
HIS92_RS25645	-0.600962	0.199493	0.0190553	NZ_CP051859.1	96992	97270	+	NA	hypothetical protein
HIS92_RS25655	-1.51093	0.49118	0.0160642	NZ_CP051859.1	98591	98953	+	nrdI	class Ib ribonucleoside-diphosphate reductase assembly flavoprotein NrdI
HIS92_RS25660	-1.90945	0.371828	7.98005e-06	NZ_CP051859.1	98935	101019	+	nrdE	class 1b ribonucleoside-diphosphate reductase subunit alpha
HIS92_RS25665	-1.77074	0.373221	4.4748e-05	NZ_CP051859.1	101038	102066	+	nrdF	class 1b ribonucleoside-diphosphate reductase subunit beta
HIS92_RS25670	-1.84086	0.442654	0.00044203	NZ_CP051859.1	102099	102350	+	NA	thioredoxin family protein
HIS92_RS25675	-2.08236	0.49247	0.000340917	NZ_CP051859.1	102350	102532	+	NA	hypothetical protein
HIS92_RS25685	-2.40306	0.393633	5.66473e-08	NZ_CP051859.1	102798	103103	+	NA	hypothetical protein
HIS92_RS25690	-1.78397	0.3422	5.63016e-06	NZ_CP051859.1	103078	103386	+	NA	hypothetical protein
HIS92_RS25695	-1.44522	0.408856	0.00410563	NZ_CP051859.1	103388	103642	+	NA	hypothetical protein
HIS92_RS25700	-1.51896	0.302389	1.28823e-05	NZ_CP051859.1	103639	104400	+	NA	nucleotidyltransferase domain-containing protein
HIS92_RS25735	-0.923346	0.175782	4.96715e-06	NZ_CP051859.1	108822	109121	+	NA	hypothetical protein
HIS92_RS25750	1.71089	0.305657	9.31463e-07	NZ_CP051859.1	110146	110814	-	NA	hypothetical protein
HIS92_RS25760	-1.40765	0.372127	0.00178081	NZ_CP051859.1	111295	112542	-	NA	hypothetical protein
HIS92_RS25765	-1.33667	0.365497	0.00272991	NZ_CP051859.1	112556	113329	-	NA	hypothetical protein
HIS92_RS25770	-1.60255	0.34271	5.88157e-05	NZ_CP051859.1	113344	115398	-	NA	hypothetical protein
HIS92_RS25775	-1.68793	0.389128	0.000220996	NZ_CP051859.1	115402	117183	-	NA	hypothetical protein
HIS92_RS25780	-1.81262	0.415245	0.000198143	NZ_CP051859.1	117196	118410	-	NA	hypothetical protein
HIS92_RS25785	-1.67412	0.389098	0.000253127	NZ_CP051859.1	118425	119372	-	NA	hypothetical protein
HIS92_RS25790	-1.84701	0.451954	0.000579264	NZ_CP051859.1	119388	120137	-	NA	hypothetical protein
HIS92_RS25795	-1.73999	0.394261	0.000168186	NZ_CP051859.1	120140	120514	-	NA	hypothetical protein
HIS92_RS25800	-1.42393	0.451298	0.0130103	NZ_CP051859.1	120612	120839	-	NA	hypothetical protein
HIS92_RS25805	-1.89754	0.385684	2.0638e-05	NZ_CP051859.1	120915	121577	-	NA	hypothetical protein
HIS92_RS25810	-1.58024	0.33699	5.64938e-05	NZ_CP051859.1	121594	124368	-	NA	hypothetical protein
HIS92_RS25815	-1.75513	0.326984	2.92768e-06	NZ_CP051859.1	124401	130673	-	NA	carbohydrate binding domain-containing protein
HIS92_RS25820	-1.83156	0.366215	1.43375e-05	NZ_CP051859.1	130774	134292	-	NA	hypothetical protein
HIS92_RS25830	-1.76242	0.34524	8.97991e-06	NZ_CP051859.1	134590	139104	-	NA	hypothetical protein
HIS92_RS25835	-1.81046	0.365007	1.72944e-05	NZ_CP051859.1	139085	141562	-	NA	hypothetical protein
HIS92_RS25840	-1.70207	0.315942	2.67585e-06	NZ_CP051859.1	141664	144963	-	NA	LysM peptidoglycan-binding domain-containing protein
HIS92_RS25845	-1.6301	0.310583	4.96715e-06	NZ_CP051859.1	145009	147192	-	NA	hypothetical protein
HIS92_RS25850	-1.40282	0.3432	0.000579264	NZ_CP051859.1	147210	148325	-	NA	hypothetical protein
HIS92_RS25855	-1.77761	0.383032	6.75257e-05	NZ_CP051859.1	148343	149926	-	NA	hypothetical protein
HIS92_RS25860	-1.90743	0.444431	0.000262601	NZ_CP051859.1	149943	150743	-	NA	baseplate J/gp47 family protein
HIS92_RS25865	-1.78755	0.328293	2.03699e-06	NZ_CP051859.1	150743	151231	-	NA	hypothetical protein
HIS92_RS25870	-1.98186	0.358207	1.3063e-06	NZ_CP051859.1	151235	151804	-	NA	hypothetical protein
HIS92_RS25875	-1.4205	0.376466	0.00183142	NZ_CP051859.1	151819	152184	-	NA	hypothetical protein
HIS92_RS25885	-1.3801	0.341902	0.000701378	NZ_CP051859.1	152417	153739	-	NA	M23 family metallopeptidase
HIS92_RS25890	-1.6025	0.38213	0.000390369	NZ_CP051859.1	153714	155765	-	NA	N-acetylmuramoyl-L-alanine amidase
HIS92_RS25895	-1.53452	0.283613	2.39592e-06	NZ_CP051859.1	155842	163215	-	NA	hypothetical protein
HIS92_RS25900	-1.62227	0.316023	8.00278e-06	NZ_CP051859.1	163281	170549	-	NA	hypothetical protein
HIS92_RS25905	-1.70094	0.322285	4.42014e-06	NZ_CP051859.1	170610	177092	-	NA	hypothetical protein
HIS92_RS25910	-2.52988	0.423648	1.14551e-07	NZ_CP051859.1	177107	177682	-	NA	hypothetical protein
HIS92_RS25915	-1.85475	0.309323	1.02427e-07	NZ_CP051859.1	177736	178173	-	NA	hypothetical protein
HIS92_RS25920	-1.61707	0.33326	2.83288e-05	NZ_CP051859.1	178254	178970	-	NA	hypothetical protein
HIS92_RS25925	-2.1038	0.402758	5.45612e-06	NZ_CP051859.1	178976	179473	-	NA	hypothetical protein
HIS92_RS25930	-1.4276	0.276749	7.21277e-06	NZ_CP051859.1	179579	180181	-	NA	hypothetical protein
HIS92_RS25935	-1.6754	0.261671	9.96981e-09	NZ_CP051859.1	180253	181968	-	NA	hypothetical protein
HIS92_RS25940	-1.91026	0.308436	3.3715e-08	NZ_CP051859.1	182015	182635	-	NA	hypothetical protein
HIS92_RS25945	-1.47838	0.419125	0.00421216	NZ_CP051859.1	182629	184125	-	NA	hypothetical protein
HIS92_RS25950	-1.82113	0.442353	0.000520958	NZ_CP051859.1	184128	184667	-	NA	hypothetical protein
HIS92_RS25955	-1.85985	0.264256	1.50213e-10	NZ_CP051859.1	184679	186292	-	NA	Ig-like domain-containing protein
HIS92_RS25960	-1.64803	0.376986	0.000194774	NZ_CP051859.1	186307	186720	-	NA	hypothetical protein
HIS92_RS25965	-2.024	0.335309	8.32747e-08	NZ_CP051859.1	186819	187922	-	NA	phage major capsid protein
HIS92_RS25970	-1.9827	0.342526	3.22006e-07	NZ_CP051859.1	188122	189378	-	NA	hypothetical protein
HIS92_RS25975	-1.93693	0.333317	2.84747e-07	NZ_CP051859.1	189410	190807	-	NA	hypothetical protein
HIS92_RS25980	-2.07794	0.365797	5.87678e-07	NZ_CP051859.1	190810	192909	-	NA	phage portal protein
HIS92_RS25985	-2.47013	0.462888	3.41514e-06	NZ_CP051859.1	192931	194286	-	NA	hypothetical protein
HIS92_RS25990	-1.74025	0.348044	1.43381e-05	NZ_CP051859.1	195903	197243	-	NA	hypothetical protein
HIS92_RS25995	-1.522	0.512322	0.0209991	NZ_CP051859.1	197259	197705	-	NA	hypothetical protein
HIS92_RS26000	-2.56218	0.50527	1.03773e-05	NZ_CP051859.1	197711	198157	-	NA	hypothetical protein
HIS92_RS26005	-1.66023	0.427261	0.00120649	NZ_CP051859.1	198168	199004	-	NA	hypothetical protein
HIS92_RS26010	-2.1435	0.545469	0.00102428	NZ_CP051859.1	199018	199602	-	NA	hypothetical protein
HIS92_RS26015	-2.1522	0.497493	0.000229341	NZ_CP051859.1	199754	200458	-	NA	hypothetical protein
HIS92_RS26020	-2.22686	0.440095	1.0917e-05	NZ_CP051859.1	200499	200771	-	NA	DUF2829 domain-containing protein
HIS92_RS26025	-1.33358	0.469025	0.0286728	NZ_CP051859.1	200904	201161	-	NA	hypothetical protein
HIS92_RS26040	-1.96699	0.418244	5.33988e-05	NZ_CP051859.1	206695	208092	+	NA	AAA family ATPase
HIS92_RS26055	-1.92547	0.43343	0.000150328	NZ_CP051859.1	209603	209893	+	NA	hypothetical protein
HIS92_RS26080	-1.70687	0.325216	4.96715e-06	NZ_CP051859.1	212105	212515	+	NA	hypothetical protein
HIS92_RS26085	-1.73537	0.329025	4.46537e-06	NZ_CP051859.1	212802	213047	+	NA	hypothetical protein
HIS92_RS26090	-1.70828	0.37076	7.77313e-05	NZ_CP051859.1	213127	213381	+	NA	hypothetical protein
HIS92_RS26095	-1.80175	0.430135	0.000395812	NZ_CP051859.1	213394	213666	+	NA	hypothetical protein
HIS92_RS26100	-2.02085	0.43221	5.88157e-05	NZ_CP051859.1	214279	214428	+	NA	hypothetical protein
HIS92_RS26105	-1.91067	0.527214	0.0030443	NZ_CP051859.1	214441	214617	+	NA	hypothetical protein
HIS92_RS26110	-1.93457	0.373193	6.44282e-06	NZ_CP051859.1	214619	214834	+	NA	hypothetical protein
HIS92_RS26115	-1.6092	0.364601	0.000168186	NZ_CP051859.1	214865	215140	+	NA	hypothetical protein
HIS92_RS26120	-1.43802	0.396479	0.00302719	NZ_CP051859.1	215154	215483	+	NA	hypothetical protein
HIS92_RS26125	-1.40797	0.435178	0.0105178	NZ_CP051859.1	215499	215705	+	NA	hypothetical protein
HIS92_RS26130	-1.69036	0.388827	0.000213225	NZ_CP051859.1	215812	216318	+	NA	hypothetical protein
HIS92_RS26135	-1.32486	0.409284	0.0104815	NZ_CP051859.1	216479	216736	+	NA	hypothetical protein
HIS92_RS26140	-1.66846	0.416073	0.00075789	NZ_CP051859.1	216929	217384	+	NA	hypothetical protein
HIS92_RS26150	-1.37673	0.376767	0.00275494	NZ_CP051859.1	217551	218102	+	NA	type II toxin-antitoxin system RnlB family antitoxin
HIS92_RS26155	-1.2872	0.42447	0.0180769	NZ_CP051859.1	218102	218407	+	NA	hypothetical protein
HIS92_RS26165	-1.17905	0.334661	0.00424653	NZ_CP051859.1	218615	220138	+	NA	HD domain-containing protein
HIS92_RS26170	-0.992977	0.350975	0.0294756	NZ_CP051859.1	220135	220863	+	NA	hypothetical protein
HIS92_RS26190	-1.59986	0.313194	8.91452e-06	NZ_CP051859.1	224327	225052	+	NA	hypothetical protein
HIS92_RS26205	-0.623297	0.0867463	5.49826e-11	NZ_CP051859.1	226461	226985	-	NA	hypothetical protein
HIS92_RS26210	-0.451312	0.11235	0.000744073	NZ_CP051859.1	226991	227932	-	NA	hypothetical protein
HIS92_RS26220	-2.09392	0.281924	9.71061e-12	NZ_CP051859.1	229929	230363	+	NA	hypothetical protein
HIS92_RS26225	-1.91904	0.329483	2.7123e-07	NZ_CP051859.1	230385	230828	+	NA	hypothetical protein
HIS92_RS26230	-1.85518	0.341687	2.19976e-06	NZ_CP051859.1	230791	231051	+	NA	hypothetical protein
HIS92_RS26235	-1.90427	0.300956	1.60116e-08	NZ_CP051859.1	231224	231973	+	NA	hypothetical protein
HIS92_RS26240	-1.76746	0.387173	9.25098e-05	NZ_CP051859.1	232114	232461	+	NA	hypothetical protein
HIS92_RS26245	-1.85681	0.385859	3.32552e-05	NZ_CP051859.1	232480	234060	+	NA	hypothetical protein
HIS92_RS26250	-1.79461	0.398095	0.000115664	NZ_CP051859.1	234076	234837	+	NA	hypothetical protein
