# Supplementary material for: A small bacteriophage protein determines the hierarchy over co-residential jumbo phage in Bacillus thuringiensis serovar israelensis
Source: Commun Biol. 2022 Nov 24;5:1286. doi: 10.1038/s42003-022-04238-3 (PMC9700832; doi:10.1038/s42003-022-04238-3)
Supplement: Supplementary file 6 — Supplementary Data 3 [file 42003_2022_4238_MOESM6_ESM.xlsx]

## Sheet: Sheet1
Supplementary Table S3: List of differentially expressed genes of MMC-untreated GBJ002(GIL01) versus GBJ002.
upregulated
downregulated
GIL01 genes
Gene ID	log2FoldChange	lfcSE	padj	seqnames	start	end	strand	gene	annotation
CAD59942.2	13.3973	1.19756	2.65371e-26	AJ536073.2	356	532	+	gp1	DNA binding/regulatory element
CAD59943.1	15.0634	1.18962	7.53332e-34	AJ536073.2	548	1051	+	gp2	DNA binding/regulatory element
CAD59944.1	11.1654	1.19428	1.51506e-18	AJ536073.2	1123	1347	+	gp3	NA
CAD59945.1	11.971	1.19756	3.67427e-21	AJ536073.2	1406	2143	+	gp4	terminal protein
CAD59946.1	12.538	1.19752	3.34088e-23	AJ536073.2	2127	4334	+	gp5	DNA polymerase
CAD59947.1	8.27157	1.23837	1.81889e-09	AJ536073.2	4350	4550	+	gp6	cycle regulator
CAD59948.1	9.4344	1.20253	4.36025e-13	AJ536073.2	4564	4716	+	gp7	cycle regulator
CAD59950.2	9.10884	1.22593	9.50448e-12	AJ536073.2	4950	5123	+	gp9	NA
CAD59951.1	10.224	1.213	4.09527e-15	AJ536073.2	5136	5573	+	gp10	NA
CAD59952.2	12.0316	1.22222	1.50763e-20	AJ536073.2	5387	6145	+	gp11	NA
CAD59953.1	11.5722	1.21719	3.67199e-19	AJ536073.2	6202	6510	+	gp13	NA
CAD59954.2	13.132	1.21772	1.46696e-24	AJ536073.2	6491	7129	+	gp14	DNA-packaging protein
CAD59955.1	10.0063	1.22891	4.24456e-14	AJ536073.2	7144	7284	+	gp15	NA
CAD59956.1	10.4612	1.21948	1.26443e-15	AJ536073.2	7301	7441	+	gp16	NA
CAD59957.1	11.7907	1.22739	1.48189e-19	AJ536073.2	7443	7697	+	gp17	NA
CAD59958.1	13.7124	1.22167	2.03604e-26	AJ536073.2	7697	8767	+	gp18	major capsid protein
CAD59959.1	10.7328	1.22851	3.38621e-16	AJ536073.2	8809	9039	+	gp19	DNA packaging
CAD59960.1	10.7888	1.22537	1.9188e-16	AJ536073.2	9043	9249	+	gp20	NA
CAD59961.1	12.4654	1.22239	5.34725e-22	AJ536073.2	9329	9760	+	gp21	NA
CAD59962.1	10.4853	1.22475	1.42061e-15	AJ536073.2	9757	9933	+	gp22	NA
CAD59963.1	9.90458	1.2312	8.9712e-14	AJ536073.2	9930	10076	+	gp23	NA
CAD59964.1	11.3302	1.23064	5.29905e-18	AJ536073.2	10088	10363	+	gp24	NA
CAD59965.1	12.8543	1.22482	2.76796e-23	AJ536073.2	10367	10981	+	gp25	membrane structural protein
CAD59966.2	13.3283	1.2284	7.84445e-25	AJ536073.2	10981	11733	+	gp26	transglycosylase
CAD59967.1	12.5089	1.23351	8.95687e-22	AJ536073.2	11681	12193	+	gp27	NA
CAD59969.2	13.3395	1.22884	7.84445e-25	AJ536073.2	12206	13120	+	gp28	spike
CAD59970.1	13.3095	1.22297	6.84637e-25	AJ536073.2	13124	14005	+	gp29	spike
CAD59971.1	11.4602	1.23654	3.11821e-18	AJ536073.2	14021	14818	+	gp30	transglycosylase
CCD21987.1	8.24027	1.25143	3.39075e-09	AJ536073.2	5991	6233	+	gp12	NA
B. thuringiensis chromosomal genes
HIS92_RS00120	0.847976	0.212469	0.0015343	NZ_CP051858.1	21700	22423	-	NA	hypothetical protein
HIS92_RS00210	0.675319	0.168842	0.00151318	NZ_CP051858.1	36416	37177	-	NA	class I SAM-dependent methyltransferase
HIS92_RS00425	1.48816	0.44645	0.0124431	NZ_CP051858.1	74462	74602	+	NA	YrzI family small protein
HIS92_RS00950	1.36201	0.42559	0.017674	NZ_CP051858.1	181489	182124	-	NA	hypothetical protein
HIS92_RS00970	-0.428043	0.135988	0.0205323	NZ_CP051858.1	183352	183990	-	NA	nitroreductase family protein
HIS92_RS01215	2.62905	0.856882	0.0255739	NZ_CP051858.1	226276	227265	-	NA	biotin-dependent carboxyltransferase
HIS92_RS01220	1.87526	0.65328	0.0411042	NZ_CP051858.1	227256	227969	-	pxpB	5-oxoprolinase subunit PxpB
HIS92_RS01675	0.80675	0.26753	0.0294805	NZ_CP051858.1	328029	328433	-	NA	VOC family protein
HIS92_RS01970	-1.29147	0.290001	0.000284849	NZ_CP051858.1	397456	398097	-	NA	F0F1 ATP synthase subunit alpha
HIS92_RS02250	0.897245	0.321413	0.049523	NZ_CP051858.1	445526	446248	-	NA	YwiC-like family protein
HIS92_RS02290	-0.895107	0.17975	2.7581e-05	NZ_CP051858.1	454998	455825	-	NA	endonuclease
HIS92_RS02360	1.04109	0.277619	0.00341623	NZ_CP051858.1	467477	468235	-	NA	SDR family oxidoreductase
HIS92_RS02365	1.16584	0.179463	6.01082e-09	NZ_CP051858.1	468293	469951	-	NA	ABC transporter permease
HIS92_RS02370	1.01944	0.234908	0.000439325	NZ_CP051858.1	469944	470669	-	NA	ABC transporter ATP-binding protein
HIS92_RS02465	0.911398	0.172277	5.87023e-06	NZ_CP051858.1	486219	487376	+	NA	1-deoxy-D-xylulose-5-phosphate reductoisomerase
HIS92_RS02470	0.485525	0.174211	0.0499314	NZ_CP051858.1	487405	488526	-	NA	AI-2E family transporter
HIS92_RS02600	-1.49591	0.463781	0.0167499	NZ_CP051858.1	510026	511510	-	NA	glucose-6-phosphate dehydrogenase
HIS92_RS02715	-0.904774	0.312701	0.039234	NZ_CP051858.1	530003	531505	-	NA	acyl--CoA ligase
HIS92_RS02905	-0.96481	0.198372	4.833e-05	NZ_CP051858.1	568101	568763	-	bshB2	bacillithiol biosynthesis deacetylase BshB2
HIS92_RS02910	-1.09568	0.246495	0.000293589	NZ_CP051858.1	568779	569129	-	NA	YojF family protein
HIS92_RS03120	1.52046	0.505726	0.030208	NZ_CP051858.1	611623	612822	-	NA	NAD(P)/FAD-dependent oxidoreductase
HIS92_RS03340	-2.3093	0.274021	4.09527e-15	NZ_CP051858.1	675571	675924	+	NA	hypothetical protein
HIS92_RS03345	-1.56395	0.450445	0.00841446	NZ_CP051858.1	676462	676902	-	NA	hypothetical protein
HIS92_RS03695	-0.408692	0.130155	0.0208754	NZ_CP051858.1	754040	755071	-	NA	oxidoreductase
HIS92_RS03730	1.31687	0.344092	0.00270752	NZ_CP051858.1	763326	765182	-	NA	anaerobic ribonucleoside triphosphate reductase
HIS92_RS03740	-0.694553	0.199593	0.00827504	NZ_CP051858.1	766113	766403	+	NA	HesB/YadR/YfhF family protein
HIS92_RS03765	-0.520903	0.170767	0.0267346	NZ_CP051858.1	768799	769746	-	NA	3'-5' exonuclease
HIS92_RS03955	2.50014	0.719196	0.00832579	NZ_CP051858.1	805195	806853	-	hutU	urocanate hydratase
HIS92_RS04225	-0.906058	0.267002	0.0103844	NZ_CP051858.1	852908	853297	-	glnR	transcriptional repressor GlnR
HIS92_RS04450	-0.597066	0.20693	0.039829	NZ_CP051858.1	896103	898847	+	NA	EAL domain-containing protein
HIS92_RS04510	-1.3661	0.317513	0.00050435	NZ_CP051858.1	910083	911063	-	plcA	phosphatidylinositol diacylglycerol-lyase
HIS92_RS04515	-2.02323	0.379541	4.94382e-06	NZ_CP051858.1	911243	913084	-	NA	peptidase
HIS92_RS04520	-1.12924	0.32557	0.0084554	NZ_CP051858.1	913379	914176	+	NA	LysM peptidoglycan-binding domain-containing protein
HIS92_RS04710	1.09549	0.204328	4.33945e-06	NZ_CP051858.1	962144	963850	+	NA	hypothetical protein
HIS92_RS04845	1.45611	0.408816	0.00629634	NZ_CP051858.1	989079	989243	+	NA	hypothetical protein
HIS92_RS04885	0.625274	0.186057	0.0115235	NZ_CP051858.1	996579	996878	+	NA	hypothetical protein
HIS92_RS05230	-0.361683	0.127509	0.044611	NZ_CP051858.1	1062924	1063568	-	NA	ribulose-phosphate 3-epimerase
HIS92_RS05350	-3.55615	1.24945	0.0437162	NZ_CP051858.1	1087996	1088925	-	pyrD	dihydroorotate oxidase B catalytic subunit
HIS92_RS05355	-3.5023	1.16741	0.0306912	NZ_CP051858.1	1088922	1089701	-	pyrK	dihydroorotate oxidase B electron transfer subunit
HIS92_RS05360	-3.88422	1.1941	0.015424	NZ_CP051858.1	1089698	1092916	-	carB	carbamoyl-phosphate synthase large subunit
HIS92_RS05365	-4.41114	1.24206	0.00648082	NZ_CP051858.1	1092901	1093998	-	carA	glutamine-hydrolyzing carbamoyl-phosphate synthase small subunit
HIS92_RS05370	-4.5162	1.23939	0.00480012	NZ_CP051858.1	1093995	1095281	-	pyrC	dihydroorotase
HIS92_RS05375	-4.34389	1.13214	0.00265525	NZ_CP051858.1	1095265	1096179	-	pyrB	aspartate carbamoyltransferase
HIS92_RS05380	-2.96234	0.832143	0.00630403	NZ_CP051858.1	1096328	1097611	-	uraA	uracil permease
HIS92_RS05385	-1.13821	0.241665	9.58065e-05	NZ_CP051858.1	1097758	1098300	-	pyrR	bifunctional pyrimidine operon transcriptional regulator/uracil phosphoribosyltransferase
HIS92_RS05740	-0.657407	0.160738	0.00106311	NZ_CP051858.1	1165938	1167410	+	speA	arginine decarboxylase
HIS92_RS05820	-0.286372	0.0961129	0.032238	NZ_CP051858.1	1178196	1179863	+	NA	ribonuclease J
HIS92_RS05840	-0.401998	0.104881	0.00268421	NZ_CP051858.1	1182963	1183685	-	dapD	2,3,4,5-tetrahydropyridine-2,6-dicarboxylate N-acetyltransferase
HIS92_RS05920	0.513663	0.128465	0.00151318	NZ_CP051858.1	1196445	1197107	-	NA	YkyA family protein
HIS92_RS06015	-1.01762	0.354154	0.0409435	NZ_CP051858.1	1218688	1219788	+	ugpC	sn-glycerol-3-phosphate ABC transporter ATP-binding protein UgpC
HIS92_RS06190	-0.616094	0.196191	0.0208754	NZ_CP051858.1	1246640	1246903	-	ptsH	phosphocarrier protein HPr
HIS92_RS06205	-0.319318	0.105696	0.0290296	NZ_CP051858.1	1250457	1251263	+	NA	Cof-type HAD-IIB family hydrolase
HIS92_RS06220	-1.84981	0.464019	0.00154589	NZ_CP051858.1	1252791	1253933	-	nagA	N-acetylglucosamine-6-phosphate deacetylase
HIS92_RS06635	-0.548103	0.189437	0.039234	NZ_CP051858.1	1324178	1325056	-	sdaAA	L-serine ammonia-lyase, iron-sulfur-dependent, subunit alpha
HIS92_RS07005	1.47574	0.490869	0.030208	NZ_CP051858.1	1392967	1393545	+	NA	GNAT family N-acetyltransferase
HIS92_RS07075	-0.466412	0.155656	0.0307545	NZ_CP051858.1	1402689	1403525	-	NA	lipoate--protein ligase family protein
HIS92_RS07095	-0.497399	0.130305	0.00279505	NZ_CP051858.1	1406121	1406702	+	NA	TetR/AcrR family transcriptional regulator
HIS92_RS07100	-0.546935	0.124342	0.000351959	NZ_CP051858.1	1406774	1407106	+	NA	multidrug efflux SMR transporter
HIS92_RS07105	-0.725961	0.179473	0.00127344	NZ_CP051858.1	1407108	1407422	+	NA	multidrug efflux SMR transporter
HIS92_RS07110	-0.566236	0.113262	2.54764e-05	NZ_CP051858.1	1407438	1407695	+	NA	DUF3975 family protein
HIS92_RS07155	1.41003	0.477774	0.0344646	NZ_CP051858.1	1416004	1416231	-	NA	hypothetical protein
HIS92_RS07705	1.53279	0.48588	0.0201722	NZ_CP051858.1	1513818	1515311	-	NA	DUF4901 domain-containing protein
HIS92_RS07735	1.23668	0.356347	0.00842981	NZ_CP051858.1	1519569	1520402	+	NA	GNAT family N-acetyltransferase
HIS92_RS07745	-1.62573	0.186562	3.98134e-16	NZ_CP051858.1	1521344	1521844	-	NA	DoxX family protein
HIS92_RS07790	-0.614352	0.188684	0.01536	NZ_CP051858.1	1531182	1532039	-	NA	VOC family protein
HIS92_RS07860	-1.14467	0.387795	0.0344646	NZ_CP051858.1	1543867	1544562	-	mtnN	5'-methylthioadenosine/S-adenosylhomocysteine nucleosidase
HIS92_RS07865	-1.71942	0.52675	0.0150804	NZ_CP051858.1	1544577	1545215	-	NA	class I SAM-dependent methyltransferase
HIS92_RS07885	1.95335	0.334617	3.21208e-07	NZ_CP051858.1	1548219	1548899	-	NA	hypothetical protein
HIS92_RS08105	-0.673474	0.23942	0.0469989	NZ_CP051858.1	1592592	1593536	+	NA	iron-hydroxamate ABC transporter substrate-binding protein
HIS92_RS08490	-1.27938	0.128461	5.03074e-21	NZ_CP051858.1	1670220	1671047	+	NA	5'-nucleotidase, lipoprotein e(P4) family
HIS92_RS08505	-0.901547	0.165685	2.93616e-06	NZ_CP051858.1	1672910	1673689	+	NA	M15 family metallopeptidase
HIS92_RS08540	-0.396745	0.123302	0.0169814	NZ_CP051858.1	1680249	1680563	-	trxA	thioredoxin
HIS92_RS08545	0.953897	0.240269	0.00163686	NZ_CP051858.1	1680775	1681752	-	etfA	electron transfer flavoprotein subunit alpha
HIS92_RS08550	1.22207	0.290649	0.000725948	NZ_CP051858.1	1681789	1682562	-	etfB	electron transfer flavoprotein subunit beta
HIS92_RS08555	0.788548	0.191989	0.00101778	NZ_CP051858.1	1682641	1683417	-	NA	enoyl-CoA hydratase
HIS92_RS08680	-0.614773	0.201123	0.0264123	NZ_CP051858.1	1707399	1708724	-	brnQ	branched-chain amino acid transport system II carrier protein
HIS92_RS08835	-0.838421	0.157925	5.43226e-06	NZ_CP051858.1	1739680	1740063	-	speH1	S-adenosylmethionine decarboxylase proenzyme
HIS92_RS08840	-2.08495	0.585438	0.00629634	NZ_CP051858.1	1740451	1741479	-	NA	glyceraldehyde-3-phosphate dehydrogenase
HIS92_RS08970	1.17616	0.277492	0.000638043	NZ_CP051858.1	1770557	1770820	-	NA	DUF3949 domain-containing protein
HIS92_RS09050	0.829009	0.297186	0.0496606	NZ_CP051858.1	1781690	1782148	+	NA	universal stress protein
HIS92_RS09060	1.81105	0.530112	0.00981098	NZ_CP051858.1	1783133	1783312	+	NA	hypothetical protein
HIS92_RS09110	-0.419364	0.143582	0.0371043	NZ_CP051858.1	1790787	1791980	-	ackA	acetate kinase
HIS92_RS09145	-1.21337	0.19385	2.72209e-08	NZ_CP051858.1	1797912	1798343	-	NA	VOC family protein
HIS92_RS09190	-0.809418	0.252589	0.017661	NZ_CP051858.1	1807710	1808189	+	NA	GAF domain-containing protein
HIS92_RS09250	1.64846	0.487564	0.0108248	NZ_CP051858.1	1819924	1820211	-	NA	hypothetical protein
HIS92_RS09290	1.31745	0.220272	1.41004e-07	NZ_CP051858.1	1825688	1825924	+	NA	DUF3949 domain-containing protein
HIS92_RS09295	0.849732	0.286992	0.0337847	NZ_CP051858.1	1825926	1826288	+	NA	DUF4288 domain-containing protein
HIS92_RS09340	1.10631	0.384101	0.0402646	NZ_CP051858.1	1831986	1832390	-	NA	PH domain-containing protein
HIS92_RS09645	-0.528458	0.188382	0.0477582	NZ_CP051858.1	1889469	1891320	-	NA	ABC transporter permease
HIS92_RS09650	-0.705555	0.191749	0.00432358	NZ_CP051858.1	1891337	1892098	-	NA	ABC transporter ATP-binding protein
HIS92_RS09680	0.773856	0.266648	0.0387506	NZ_CP051858.1	1895914	1896588	+	NA	amino acid racemase
HIS92_RS09735	-0.643445	0.176228	0.00474134	NZ_CP051858.1	1904405	1905604	-	metK	methionine adenosyltransferase
HIS92_RS09740	-1.59411	0.542193	0.0354347	NZ_CP051858.1	1906124	1907710	+	pckA	phosphoenolpyruvate carboxykinase (ATP)
HIS92_RS09945	1.21518	0.372836	0.0152879	NZ_CP051858.1	1941203	1942552	+	cydA	cytochrome ubiquinol oxidase subunit I
HIS92_RS09950	2.01133	0.491538	0.00106311	NZ_CP051858.1	1942542	1943570	+	cydB	cytochrome d ubiquinol oxidase subunit II
HIS92_RS10000	-1.0516	0.362036	0.0385421	NZ_CP051858.1	1950527	1951105	+	NA	hypothetical protein
HIS92_RS10045	-0.886516	0.212584	0.000814635	NZ_CP051858.1	1958757	1959089	-	NA	hypothetical protein
HIS92_RS10130	-0.851161	0.196241	0.000440757	NZ_CP051858.1	1972631	1974580	-	NA	ABC transporter permease
HIS92_RS10135	-0.947532	0.221585	0.000551126	NZ_CP051858.1	1974567	1975337	-	NA	ABC transporter ATP-binding protein
HIS92_RS10670	-0.798812	0.275555	0.0390491	NZ_CP051858.1	2065207	2065560	-	NA	YxeA family protein
HIS92_RS10780	1.27265	0.268673	8.64471e-05	NZ_CP051858.1	2083365	2083580	+	NA	hypothetical protein
HIS92_RS10790	0.667803	0.170688	0.00203513	NZ_CP051858.1	2084762	2085253	+	NA	phosphatidylglycerophosphatase A
HIS92_RS10995	1.40949	0.374262	0.00329532	NZ_CP051858.1	2119355	2120368	-	NA	PTS sugar transporter subunit IIC
HIS92_RS11030	1.27375	0.270153	9.44205e-05	NZ_CP051858.1	2126350	2128731	-	NA	3-hydroxyacyl-CoA dehydrogenase/enoyl-CoA hydratase family protein
HIS92_RS11185	1.28569	0.266284	5.65508e-05	NZ_CP051858.1	2155261	2156955	+	NA	methyl-accepting chemotaxis protein
HIS92_RS11260	-0.901592	0.290365	0.0231485	NZ_CP051858.1	2170496	2171059	-	NA	TIGR00730 family Rossman fold protein
HIS92_RS11315	-0.733756	0.231042	0.0189974	NZ_CP051858.1	2186810	2187649	-	NA	aldo/keto reductase
HIS92_RS11350	-0.407429	0.099587	0.00106311	NZ_CP051858.1	2194919	2195314	-	NA	SET domain-containing protein-lysine N-methyltransferase
HIS92_RS11450	-2.63481	0.390239	1.12878e-09	NZ_CP051858.1	2212089	2213627	-	NA	anthrolysin O/cereolysin O family cholesterol-dependent cytolysin
HIS92_RS11525	0.69684	0.248294	0.0476858	NZ_CP051858.1	2228135	2229664	-	gpmI	2,3-bisphosphoglycerate-independent phosphoglycerate mutase
HIS92_RS11530	0.827048	0.269999	0.0259271	NZ_CP051858.1	2229661	2230416	-	NA	triose-phosphate isomerase
HIS92_RS11535	0.884077	0.274551	0.0169522	NZ_CP051858.1	2230449	2231633	-	NA	phosphoglycerate kinase
HIS92_RS11845	-0.882469	0.312527	0.0457609	NZ_CP051858.1	2289526	2292201	+	NA	sigma-54-dependent transcriptional regulator
HIS92_RS11875	-1.58605	0.513857	0.0243989	NZ_CP051858.1	2296915	2298219	-	celB	PTS cellobiose transporter subunit IIC
HIS92_RS12000	-1.23473	0.305078	0.00126873	NZ_CP051858.1	2326334	2327545	+	NA	NupC/NupG family nucleoside CNT transporter
HIS92_RS12030	0.589751	0.18123	0.0154065	NZ_CP051858.1	2334082	2335461	-	NA	membrane protein
HIS92_RS12035	0.731512	0.203113	0.00544614	NZ_CP051858.1	2335475	2337031	-	NA	zinc ribbon domain-containing protein
HIS92_RS12045	-0.600852	0.209774	0.0417111	NZ_CP051858.1	2337682	2339301	+	NA	hypothetical protein
HIS92_RS12085	0.551489	0.182104	0.0285021	NZ_CP051858.1	2345180	2345860	-	NA	YIP1 family protein
HIS92_RS12135	1.35018	0.464501	0.0384945	NZ_CP051858.1	2354914	2355585	-	NA	response regulator transcription factor
HIS92_RS12150	0.790545	0.274696	0.0404653	NZ_CP051858.1	2357665	2358687	-	galE	UDP-glucose 4-epimerase GalE
HIS92_RS12155	0.732603	0.231119	0.0192723	NZ_CP051858.1	2358836	2360158	-	NA	UDP-glucose/GDP-mannose dehydrogenase family protein
HIS92_RS12170	0.617731	0.196887	0.0209909	NZ_CP051858.1	2362297	2363502	-	NA	O-antigen ligase family protein
HIS92_RS12330	0.660491	0.227945	0.0391125	NZ_CP051858.1	2394331	2394975	-	NA	DUF975 family protein
HIS92_RS12335	1.0356	0.240328	0.000493254	NZ_CP051858.1	2395020	2395805	-	NA	DUF975 family protein
HIS92_RS12400	-0.696802	0.244504	0.0433203	NZ_CP051858.1	2404983	2406224	-	glyA	serine hydroxymethyltransferase
HIS92_RS12550	1.49616	0.363122	0.000973435	NZ_CP051858.1	2433933	2436044	-	NA	(Fe-S)-binding protein
HIS92_RS12610	0.618661	0.18901	0.0147621	NZ_CP051858.1	2443490	2445421	-	NA	hypothetical protein
HIS92_RS12670	-2.33886	0.260068	3.6388e-17	NZ_CP051858.1	2459773	2461524	+	NA	M4 family metallopeptidase
HIS92_RS12695	-0.322448	0.114108	0.0455675	NZ_CP051858.1	2465086	2465880	+	map	type I methionyl aminopeptidase
HIS92_RS12710	-2.05879	0.297266	3.4888e-10	NZ_CP051858.1	2478377	2478751	+	NA	hypothetical protein
HIS92_RS12920	-1.91331	0.542357	0.00700021	NZ_CP051858.1	2516106	2516732	+	NA	YitT family protein
HIS92_RS12970	0.962082	0.182546	6.31451e-06	NZ_CP051858.1	2526383	2527441	-	NA	GGDEF domain-containing protein
HIS92_RS13040	0.728735	0.219109	0.0126798	NZ_CP051858.1	2541907	2543184	-	NA	glycosyltransferase family 39 protein
HIS92_RS13100	1.57469	0.512705	0.0253798	NZ_CP051858.1	2559891	2560583	-	lrgB	antiholin-like protein LrgB
HIS92_RS13105	1.6755	0.519098	0.0166746	NZ_CP051858.1	2560619	2561050	-	lrgA	antiholin-like murein hydrolase modulator LrgA
HIS92_RS13120	-1.07091	0.364766	0.0357257	NZ_CP051858.1	2563995	2565293	+	NA	MFS transporter
HIS92_RS13175	1.42743	0.41636	0.00947556	NZ_CP051858.1	2576738	2577721	+	guaC	GMP reductase
HIS92_RS13425	-1.89404	0.0924009	8.82367e-90	NZ_CP051858.1	2624508	2625359	-	spo0J	stage 0 sporulation protein Spo0J
HIS92_RS13430	-1.75518	0.127377	4.45621e-40	NZ_CP051858.1	2625352	2626113	-	soj	sporulation initiation inhibitor protein Soj
HIS92_RS13435	0.693837	0.129094	4.08745e-06	NZ_CP051858.1	2626304	2627176	-	noc	nucleoid occlusion protein
HIS92_RS13440	0.685278	0.156223	0.00036298	NZ_CP051858.1	2627282	2628001	-	rsmG	16S rRNA (guanine(527)-N(7))-methyltransferase RsmG
HIS92_RS13535	-0.901815	0.291319	0.0238217	NZ_CP051858.1	2649189	2650652	+	guaB	IMP dehydrogenase
HIS92_RS13740	-0.69657	0.16698	0.000814635	NZ_CP051858.1	2683601	2683975	+	NA	RidA family protein
HIS92_RS13750	-0.550428	0.150251	0.00456366	NZ_CP051858.1	2684733	2686112	+	glmU	bifunctional UDP-N-acetylglucosamine diphosphorylase/glucosamine-1-phosphate N-acetyltransferase GlmU
HIS92_RS13755	-0.529639	0.133968	0.00173512	NZ_CP051858.1	2686131	2687084	+	NA	ribose-phosphate diphosphokinase
HIS92_RS13810	-0.334519	0.102145	0.0147214	NZ_CP051858.1	2697377	2697862	+	NA	RNA-binding protein S1
HIS92_RS13900	-0.368681	0.111889	0.0139431	NZ_CP051858.1	2714165	2715664	+	lysS	lysine--tRNA ligase
HIS92_RS14130	0.42785	0.141461	0.0287884	NZ_CP051858.1	2759668	2760036	+	rplN	50S ribosomal protein L14
HIS92_RS14230	0.861568	0.282427	0.0267346	NZ_CP051858.1	2770193	2771074	+	NA	energy-coupling factor ABC transporter ATP-binding protein
HIS92_RS14540	-0.763906	0.26804	0.0433203	NZ_CP051858.1	2825876	2825944	-	NA	DUF3948 family protein
HIS92_RS14675	0.846744	0.299046	0.0449866	NZ_CP051858.1	2849121	2849231	+	NA	DUF3948 family protein
HIS92_RS14680	1.6802	0.494341	0.0102989	NZ_CP051858.1	2849651	2850769	+	hppD	4-hydroxyphenylpyruvate dioxygenase
HIS92_RS14895	-0.795814	0.214586	0.00393073	NZ_CP051858.1	2882795	2883079	+	groES	co-chaperone GroES
HIS92_RS14980	0.416004	0.139688	0.0322886	NZ_CP051858.1	2896309	2897916	-	NA	hypothetical protein
HIS92_RS14990	-1.03371	0.346734	0.0321462	NZ_CP051858.1	2899319	2900860	+	guaA	glutamine-hydrolyzing GMP synthase
HIS92_RS15380	1.75577	0.535345	0.0145298	NZ_CP051858.1	2987492	2987983	+	NA	DUF4352 domain-containing protein
HIS92_RS15400	-1.62637	0.440085	0.00411827	NZ_CP051858.1	2991748	2992944	-	NA	NupC family nucleoside transporter
HIS92_RS15495	-0.917959	0.2034	0.000224879	NZ_CP051858.1	3013722	3014639	-	NA	iron-hydroxamate ABC transporter substrate-binding protein
HIS92_RS15500	-0.695755	0.232164	0.0307545	NZ_CP051858.1	3014971	3016020	+	NA	NAD(P)/FAD-dependent oxidoreductase
HIS92_RS15620	0.927824	0.320452	0.0391844	NZ_CP051858.1	3040165	3040854	+	NA	Crp/Fnr family transcriptional regulator
HIS92_RS15625	1.26461	0.340256	0.00384475	NZ_CP051858.1	3041011	3041694	+	NA	hypothetical protein
HIS92_RS15810	1.2385	0.271686	0.000186242	NZ_CP051858.1	3086324	3088990	-	NA	cation-translocating P-type ATPase
HIS92_RS15925	-0.42974	0.136306	0.0202399	NZ_CP051858.1	3111461	3112198	+	truA	tRNA pseudouridine(38-40) synthase TruA
HIS92_RS15980	-3.28952	0.785906	0.000778448	NZ_CP051858.1	3120925	3122418	+	NA	PTS transporter subunit EIIC
HIS92_RS16025	1.1971	0.269973	0.000306236	NZ_CP051858.1	3130319	3132568	+	pflB	formate C-acetyltransferase
HIS92_RS16030	2.6059	0.420129	3.77404e-08	NZ_CP051858.1	3132638	3133369	+	pflA	pyruvate formate lyase-activating protein
HIS92_RS16270	-0.34652	0.105571	0.0144943	NZ_CP051858.1	3166971	3167690	+	NA	YebC/PmpR family DNA-binding transcriptional regulator
HIS92_RS16335	-1.36607	0.350763	0.0021425	NZ_CP051858.1	3184761	3187658	+	colA	collagenase ColA
HIS92_RS16610	-1.25399	0.376791	0.0126271	NZ_CP051858.1	3252779	3254212	+	aspA	aspartate ammonia-lyase
HIS92_RS16820	3.25974	0.343644	4.31018e-19	NZ_CP051858.1	3299651	3300181	+	NA	DUF4352 domain-containing protein
HIS92_RS16825	3.32214	0.436187	2.51168e-12	NZ_CP051858.1	3300194	3300538	+	NA	DUF4064 domain-containing protein
HIS92_RS16895	-1.56266	0.381588	0.00105938	NZ_CP051858.1	3313916	3316315	+	inhA	M6 family metalloprotease immune inhibitor InhA
HIS92_RS16915	0.776884	0.242711	0.017674	NZ_CP051858.1	3318723	3319775	+	bdhA	(R,R)-butanediol dehydrogenase
HIS92_RS16925	-2.18111	0.34636	2.17167e-08	NZ_CP051858.1	3320491	3321342	+	plC	phospholipase C
HIS92_RS16930	-1.85628	0.390611	8.09153e-05	NZ_CP051858.1	3321419	3322420	+	sph	sphingomyelin phosphodiesterase
HIS92_RS17005	0.826224	0.258231	0.017674	NZ_CP051858.1	3336320	3338041	+	NA	DUF2339 domain-containing protein
HIS92_RS17365	1.24308	0.356082	0.00797083	NZ_CP051858.1	3392221	3394311	+	kdpB	potassium-transporting ATPase subunit KdpB
HIS92_RS17370	0.996544	0.350473	0.0438749	NZ_CP051858.1	3394328	3394909	+	kdpC	K(+)-transporting ATPase subunit C
HIS92_RS17390	-0.541296	0.192553	0.0471174	NZ_CP051858.1	3398055	3398909	+	NA	patatin family protein
HIS92_RS17600	-0.900611	0.264755	0.010233	NZ_CP051858.1	3435785	3436960	-	NA	ABC transporter permease
HIS92_RS17605	-0.822313	0.22422	0.00451296	NZ_CP051858.1	3436963	3437637	-	NA	ABC transporter ATP-binding protein
HIS92_RS17610	-0.848365	0.247051	0.00934148	NZ_CP051858.1	3437634	3438740	-	NA	efflux RND transporter periplasmic adaptor subunit
HIS92_RS17935	0.508036	0.157346	0.0166688	NZ_CP051858.1	3496767	3500084	+	NA	choice-of-anchor A family protein
HIS92_RS18040	-1.86467	0.631502	0.0344646	NZ_CP051858.1	3524810	3525760	+	NA	ABC transporter permease
HIS92_RS18045	-2.29014	0.670964	0.00988613	NZ_CP051858.1	3525767	3526618	+	NA	ABC transporter permease
HIS92_RS18050	-2.04931	0.639802	0.017674	NZ_CP051858.1	3526645	3527637	+	NA	ABC transporter ATP-binding protein
HIS92_RS18055	-1.90608	0.660047	0.039722	NZ_CP051858.1	3527630	3528601	+	NA	ABC transporter ATP-binding protein
HIS92_RS18150	1.30022	0.403436	0.0168455	NZ_CP051858.1	3552275	3552637	+	NA	DUF3958 family protein
HIS92_RS18265	0.992588	0.282974	0.0075182	NZ_CP051858.1	3572076	3573062	+	NA	HNH endonuclease
HIS92_RS18335	0.999784	0.277402	0.00541578	NZ_CP051858.1	3587816	3588376	+	NA	PRK06770 family protein
HIS92_RS18345	2.61544	0.172463	1.18491e-48	NZ_CP051858.1	3589419	3589991	+	NA	excalibur calcium-binding domain-containing protein
HIS92_RS18350	2.89885	0.219299	6.74324e-37	NZ_CP051858.1	3590048	3590710	+	NA	class D sortase
HIS92_RS18355	2.87699	0.520194	1.82326e-06	NZ_CP051858.1	3590892	3591170	+	NA	winged helix-turn-helix transcriptional regulator
HIS92_RS18450	-0.650333	0.195109	0.0124431	NZ_CP051858.1	3603948	3604502	+	NA	HPP family protein
HIS92_RS18485	-0.464131	0.159778	0.0385421	NZ_CP051858.1	3609562	3609873	-	NA	helix-turn-helix transcriptional regulator
HIS92_RS18565	-2.23797	0.208641	2.51314e-24	NZ_CP051858.1	3624222	3625955	+	NA	S-layer homology domain-containing protein
HIS92_RS18570	3.00258	0.360677	9.51033e-15	NZ_CP051858.1	3626082	3626726	+	NA	hypothetical protein
HIS92_RS18810	-0.403408	0.124214	0.0156529	NZ_CP051858.1	3666969	3668045	+	NA	transposase
HIS92_RS18955	1.75041	0.423232	0.000923984	NZ_CP051858.1	3692973	3699161	+	NA	isopeptide-forming domain-containing fimbrial protein
HIS92_RS18980	1.04035	0.275136	0.00313888	NZ_CP051858.1	3702827	3704188	+	NA	PH domain-containing protein
HIS92_RS19135	-2.45662	0.288188	1.89252e-15	NZ_CP051858.1	3733898	3734908	-	cytK	beta-channel forming cytolysin CytK
HIS92_RS19155	-0.709649	0.251625	0.0461344	NZ_CP051858.1	3738203	3739180	+	NA	HD domain-containing protein
HIS92_RS19210	-1.17296	0.420236	0.049523	NZ_CP051858.1	3748649	3750376	+	NA	methyl-accepting chemotaxis protein
HIS92_RS19460	-0.902661	0.281913	0.017674	NZ_CP051858.1	3800208	3800348	-	NA	hypothetical protein
HIS92_RS19465	-0.839722	0.257256	0.0150804	NZ_CP051858.1	3800454	3801263	-	NA	Cof-type HAD-IIB family hydrolase
HIS92_RS19530	1.68924	0.312386	3.45012e-06	NZ_CP051858.1	3813575	3815230	+	NA	peptide ABC transporter substrate-binding protein
HIS92_RS19535	1.16349	0.320494	0.00500402	NZ_CP051858.1	3815359	3816288	+	NA	ABC transporter permease
HIS92_RS19540	0.733317	0.250901	0.0370675	NZ_CP051858.1	3816285	3817301	+	NA	ABC transporter permease
HIS92_RS19920	1.01539	0.230776	0.000351959	NZ_CP051858.1	3891020	3891616	+	NA	DUF4878 domain-containing protein
HIS92_RS20145	1.23495	0.234282	6.31451e-06	NZ_CP051858.1	3935476	3935919	-	NA	MaoC family dehydratase
HIS92_RS20150	0.803711	0.206276	0.00213924	NZ_CP051858.1	3936021	3936545	-	phaP	polyhydroxyalkanoic acid inclusion protein PhaP
HIS92_RS20170	1.57774	0.469778	0.011528	NZ_CP051858.1	3938697	3939782	+	phaC	class III poly(R)-hydroxyalkanoic acid synthase subunit PhaC
HIS92_RS20250	1.40557	0.405891	0.00852818	NZ_CP051858.1	3956956	3957237	+	NA	aspartyl-phosphate phosphatase Spo0E family protein
HIS92_RS20720	-1.21344	0.371739	0.0150804	NZ_CP051858.1	4035768	4037042	-	NA	M23 family metallopeptidase
HIS92_RS20875	-0.306515	0.108361	0.0452727	NZ_CP051858.1	4066028	4066735	-	deoD	purine-nucleoside phosphorylase
HIS92_RS20930	0.878321	0.240891	0.00479179	NZ_CP051858.1	4076511	4078136	+	resB	cytochrome c biogenesis protein ResB
HIS92_RS21035	-0.497027	0.132046	0.00329532	NZ_CP051858.1	4096160	4097134	-	ansA	asparaginase
HIS92_RS21255	-0.720512	0.209319	0.00909937	NZ_CP051858.1	4133935	4134771	+	panB	3-methyl-2-oxobutanoate hydroxymethyltransferase
HIS92_RS21400	-3.3858	0.974058	0.00832579	NZ_CP051858.1	4160732	4162054	+	pbuX	xanthine permease
HIS92_RS21405	0.823083	0.2188	0.00330841	NZ_CP051858.1	4162070	4163233	-	NA	DUF418 domain-containing protein
HIS92_RS21440	-0.659654	0.221559	0.0322886	NZ_CP051858.1	4169489	4169671	+	NA	6S RNA
HIS92_RS21445	-0.758097	0.255862	0.03365	NZ_CP051858.1	4169693	4169876	+	NA	6S RNA
HIS92_RS21585	0.58296	0.207257	0.0469989	NZ_CP051858.1	4206527	4206724	-	cspB	cold shock-like protein CspB
HIS92_RS21690	1.67905	0.485843	0.008716	NZ_CP051858.1	4224525	4224743	+	NA	aspartyl-phosphate phosphatase Spo0E family protein
HIS92_RS22385	0.620914	0.221917	0.0487322	NZ_CP051858.1	4357067	4357870	+	NA	UDP-galactose-lipid carrier transferase
HIS92_RS22475	-1.18188	0.286923	0.000973435	NZ_CP051858.1	4375915	4376451	-	msrA	peptide-methionine (S)-S-oxide reductase MsrA
HIS92_RS22540	-0.80548	0.258958	0.0227972	NZ_CP051858.1	4389843	4390604	-	NA	dioxygenase
HIS92_RS22595	1.06989	0.315119	0.0103578	NZ_CP051858.1	4400381	4401481	+	NA	HAMP domain-containing protein
HIS92_RS22605	-0.827126	0.289928	0.0431296	NZ_CP051858.1	4402474	4403769	-	NA	Nramp family divalent metal transporter
HIS92_RS22625	-0.443141	0.127939	0.00852818	NZ_CP051858.1	4408586	4410412	+	NA	APC family permease
HIS92_RS22630	-2.2144	0.326379	9.16852e-10	NZ_CP051858.1	4411011	4412171	+	nheA	non-hemolytic enterotoxin NHE subunit A
HIS92_RS22635	-2.32369	0.305206	2.51168e-12	NZ_CP051858.1	4412209	4413417	+	nheB	non-hemolytic enterotoxin NHE subunit B
HIS92_RS22640	-2.23211	0.293193	2.51168e-12	NZ_CP051858.1	4413525	4414604	+	nheC	non-hemolytic enterotoxin NHE subunit C
HIS92_RS22645	-0.751347	0.23364	0.0170336	NZ_CP051858.1	4415228	4416457	+	NA	aminopeptidase
HIS92_RS22840	0.528977	0.133625	0.00170761	NZ_CP051858.1	4455093	4456037	-	NA	L-lactate dehydrogenase
HIS92_RS23045	0.722383	0.23768	0.0276554	NZ_CP051858.1	4495812	4496420	-	NA	NUDIX domain-containing protein
HIS92_RS23175	-1.76106	0.234285	5.14834e-12	NZ_CP051858.1	4523111	4524271	+	NA	peptidase
HIS92_RS23200	1.17376	0.312691	0.0033832	NZ_CP051858.1	4528199	4528486	+	NA	AbrB/MazE/SpoVT family DNA-binding domain-containing protein
HIS92_RS23300	-0.714652	0.244638	0.0371043	NZ_CP051858.1	4545211	4546113	-	NA	aldo/keto reductase
HIS92_RS23520	0.718595	0.239878	0.0307545	NZ_CP051858.1	4582862	4583290	+	NA	NfeD family protein
HIS92_RS23525	0.720459	0.249388	0.0396847	NZ_CP051858.1	4583293	4584261	+	NA	SPFH/Band 7/PHB domain protein
HIS92_RS23535	1.65158	0.48427	0.009948	NZ_CP051858.1	4585577	4586167	+	NA	histidine phosphatase family protein
HIS92_RS23540	1.47751	0.512638	0.040126	NZ_CP051858.1	4586174	4586950	+	NA	Cof-type HAD-IIB family hydrolase
HIS92_RS23640	1.30445	0.296911	0.000357641	NZ_CP051858.1	4602911	4603207	+	NA	WXG100 family type VII secretion target
HIS92_RS23660	1.04003	0.337038	0.0243989	NZ_CP051858.1	4607930	4609129	+	essB	type VII secretion protein EssB
HIS92_RS23665	1.12538	0.210896	4.92338e-06	NZ_CP051858.1	4609169	4613674	+	essC	type VII secretion protein EssC
HIS92_RS23670	1.81586	0.616709	0.0350389	NZ_CP051858.1	4613671	4614501	+	NA	DUF3952 domain-containing protein
HIS92_RS23675	1.37119	0.478499	0.0416415	NZ_CP051858.1	4614524	4616107	+	NA	lipase
HIS92_RS23935	3.17538	0.974751	0.0153242	NZ_CP051858.1	4662382	4663671	+	NA	molybdopterin molybdotransferase MoeA
HIS92_RS23975	1.98642	0.688459	0.039829	NZ_CP051858.1	4669257	4670681	-	NA	uroporphyrin-III C-methyltransferase
HIS92_RS23980	6.01942	1.34533	0.000265073	NZ_CP051858.1	4670740	4671057	-	nirD	nitrite reductase small subunit NirD
HIS92_RS24215	1.43325	0.437015	0.0145298	NZ_CP051858.1	4720096	4720623	-	NA	HAD-IIIA family hydrolase
HIS92_RS24425	-1.33525	0.479241	0.0499392	NZ_CP051858.1	4760450	4761346	+	gnd	decarboxylating 6-phosphogluconate dehydrogenase
HIS92_RS24590	0.553376	0.19541	0.0449866	NZ_CP051858.1	4794193	4795014	+	NA	protein kinase
HIS92_RS24595	0.65822	0.196799	0.0120291	NZ_CP051858.1	4794996	4795751	+	NA	sporulation protein
HIS92_RS24665	-1.63218	0.434481	0.003361	NZ_CP051858.1	4806661	4806996	+	NA	YolD-like family protein
pBtic235 genes
HIS92_RS24925.0	-1.44235	0.427822	0.0111681	NZ_CP051859.1	234994	235425	+	NA	hypothetical protein
HIS92_RS24925.1	-1.62412	0.370387	0.00036298	NZ_CP051859.1	1	759	+	NA	hypothetical protein
HIS92_RS24930	-1.12238	0.386002	0.0384798	NZ_CP051859.1	819	1694	+	NA	ThiF family adenylyltransferase
HIS92_RS24945	-1.56304	0.369682	0.000663706	NZ_CP051859.1	3435	3683	+	NA	hypothetical protein
HIS92_RS24950	-1.9093	0.383205	2.74992e-05	NZ_CP051859.1	3709	4503	+	NA	hypothetical protein
HIS92_RS24955	-1.62594	0.407859	0.00154589	NZ_CP051859.1	4572	5216	+	NA	hypothetical protein
HIS92_RS24960	-1.53692	0.402718	0.00279505	NZ_CP051859.1	5219	6754	+	NA	PHP domain-containing protein
HIS92_RS24965	-1.44697	0.383202	0.00318897	NZ_CP051859.1	6897	7664	+	NA	LAGLIDADG family homing endonuclease
HIS92_RS24970	-1.3884	0.364315	0.00284165	NZ_CP051859.1	7727	9826	+	dnaE	DNA polymerase III subunit alpha
HIS92_RS24975	-1.33615	0.398933	0.0118722	NZ_CP051859.1	9866	10333	+	NA	hypothetical protein
HIS92_RS24980	-1.79357	0.565239	0.0191163	NZ_CP051859.1	10383	10622	+	NA	hypothetical protein
HIS92_RS24990	-1.51448	0.459608	0.0139431	NZ_CP051859.1	12872	13741	+	NA	reverse transcriptase
HIS92_RS24995	-1.402	0.370667	0.00313888	NZ_CP051859.1	14264	15526	+	ltrA	group II intron reverse transcriptase/maturase
HIS92_RS25000	-1.37392	0.435005	0.0199794	NZ_CP051859.1	16033	17019	+	NA	DUF1273 family protein
HIS92_RS25095	-1.88708	0.416132	0.000204761	NZ_CP051859.1	28544	31111	+	NA	hypothetical protein
HIS92_RS25100	-1.56833	0.266797	2.55221e-07	NZ_CP051859.1	31185	32168	+	NA	N-acetylmuramoyl-L-alanine amidase
HIS92_RS25115	-2.3196	0.438892	5.96571e-06	NZ_CP051859.1	32557	32644	+	NA	tRNA-Ser
HIS92_RS25120	-1.83543	0.474301	0.00234672	NZ_CP051859.1	32842	32916	+	NA	tRNA-Cys
HIS92_RS25130	-1.62255	0.550973	0.0350389	NZ_CP051859.1	33001	33070	+	NA	tRNA-OTHER
HIS92_RS25135	-2.48643	0.538856	0.0001467	NZ_CP051859.1	33276	33352	+	NA	tRNA-Glu
HIS92_RS25140	-2.19878	0.580279	0.00307133	NZ_CP051859.1	33431	33505	+	NA	tRNA-Leu
HIS92_RS25155	-1.73494	0.470007	0.00414942	NZ_CP051859.1	33767	33840	+	NA	tRNA-Arg
HIS92_RS25165	-1.71876	0.538258	0.0180087	NZ_CP051859.1	33954	34026	+	NA	tRNA-Arg
HIS92_RS25170	-2.08005	0.258278	8.56912e-14	NZ_CP051859.1	34075	34605	+	NA	hypothetical protein
HIS92_RS25180	-2.28226	0.487466	0.000108788	NZ_CP051859.1	34722	34794	+	NA	tRNA-Thr
HIS92_RS25185	-2.2035	0.363645	8.82389e-08	NZ_CP051859.1	35071	35154	+	NA	tRNA-Tyr
HIS92_RS25190	-2.26797	0.550155	0.000972285	NZ_CP051859.1	35158	35231	+	NA	tRNA-Trp
HIS92_RS25195	-2.13658	0.419896	1.6179e-05	NZ_CP051859.1	35323	35411	+	NA	tRNA-Ser
HIS92_RS25200	-2.27114	0.481702	9.44205e-05	NZ_CP051859.1	35631	36071	+	NA	hypothetical protein
HIS92_RS25205	-2.12265	0.399085	5.21204e-06	NZ_CP051859.1	36097	36681	+	NA	thymidine kinase
HIS92_RS25210	-2.71563	0.468239	3.9688e-07	NZ_CP051859.1	36695	37195	+	NA	hypothetical protein
HIS92_RS25215	-2.42522	0.425814	7.13091e-07	NZ_CP051859.1	37216	37752	+	NA	single-stranded DNA-binding protein
HIS92_RS25220	-1.88258	0.448207	0.000734961	NZ_CP051859.1	37783	38115	+	NA	hypothetical protein
HIS92_RS25225	-1.52374	0.383426	0.00161973	NZ_CP051859.1	38112	39200	+	NA	recombinase RecA
HIS92_RS25230	-1.71703	0.465162	0.00414942	NZ_CP051859.1	39288	39527	+	NA	hypothetical protein
HIS92_RS25235	-1.35376	0.192955	1.87574e-10	NZ_CP051859.1	39714	40820	+	NA	hypothetical protein
HIS92_RS25245	-1.05955	0.265074	0.00151318	NZ_CP051859.1	41085	42701	+	NA	hypothetical protein
HIS92_RS25250	-0.887691	0.312287	0.0438869	NZ_CP051859.1	42813	43892	+	NA	ATP-binding protein
HIS92_RS25260	-1.71292	0.409537	0.000783578	NZ_CP051859.1	44400	45260	+	thyA	thymidylate synthase
HIS92_RS25265	-1.48316	0.432668	0.00947556	NZ_CP051859.1	45257	45775	+	NA	dihydrofolate reductase
HIS92_RS25270	-2.24885	0.421703	4.94382e-06	NZ_CP051859.1	45778	45987	+	NA	hypothetical protein
HIS92_RS25275	-1.69784	0.386923	0.00036298	NZ_CP051859.1	46081	46971	+	NA	DUF1071 domain-containing protein
HIS92_RS25280	-1.80304	0.31306	4.96603e-07	NZ_CP051859.1	47101	47298	+	NA	hypothetical protein
HIS92_RS25285	-1.91117	0.432462	0.000325315	NZ_CP051859.1	47448	49409	+	NA	UvrD-helicase domain-containing protein
HIS92_RS25290	-1.51408	0.504746	0.0306912	NZ_CP051859.1	49440	49922	+	NA	dUTP diphosphatase
HIS92_RS25300	-1.63411	0.461731	0.00673468	NZ_CP051859.1	50537	51016	+	NA	hypothetical protein
HIS92_RS25310	-1.50105	0.438689	0.00965882	NZ_CP051859.1	51312	52061	+	NA	hypothetical protein
HIS92_RS25315	-0.991111	0.191585	1.04254e-05	NZ_CP051859.1	52175	52897	+	NA	hypothetical protein
HIS92_RS25325	-1.0785	0.253447	0.000600672	NZ_CP051859.1	53435	54028	+	NA	hypothetical protein
HIS92_RS25330	-1.67048	0.345435	5.50051e-05	NZ_CP051859.1	54167	54388	+	NA	hypothetical protein
HIS92_RS25335	-1.48594	0.370401	0.00144899	NZ_CP051859.1	54518	55303	+	NA	membrane protein
HIS92_RS25340	-1.34268	0.35261	0.00286339	NZ_CP051859.1	55328	57115	+	NA	DEAD/DEAH box helicase
HIS92_RS25365	-1.56941	0.402001	0.00209095	NZ_CP051859.1	61973	62269	+	NA	hypothetical protein
HIS92_RS25370	-1.63325	0.426295	0.00268744	NZ_CP051859.1	62266	62640	+	NA	hypothetical protein
HIS92_RS25375	-2.06161	0.442213	0.000118679	NZ_CP051859.1	62643	62993	+	NA	hypothetical protein
HIS92_RS25380	-1.26488	0.411271	0.0251763	NZ_CP051859.1	62990	63649	+	NA	deoxynucleoside kinase
HIS92_RS25385	-1.40785	0.49022	0.0410347	NZ_CP051859.1	63646	64089	-	NA	hypothetical protein
HIS92_RS25390	-1.44076	0.382726	0.00329532	NZ_CP051859.1	64120	65028	+	NA	Dna2/Cas4 domain-containing protein
HIS92_RS25410	-0.673136	0.237396	0.0446444	NZ_CP051859.1	67301	67570	-	NA	hypothetical protein
HIS92_RS25420	-2.21366	0.447104	3.16188e-05	NZ_CP051859.1	68100	68636	-	NA	hypothetical protein
HIS92_RS25425	-1.73478	0.466954	0.0038497	NZ_CP051859.1	68633	69199	-	NA	hypothetical protein
HIS92_RS25455	-1.99914	0.629186	0.0189614	NZ_CP051859.1	71785	72057	+	NA	hypothetical protein
HIS92_RS25460	-1.56513	0.550374	0.0438749	NZ_CP051859.1	72083	72718	+	NA	hypothetical protein
HIS92_RS25505	-0.592276	0.203264	0.0378331	NZ_CP051859.1	75696	76523	+	NA	metallophosphoesterase
HIS92_RS25515	-2.02141	0.410466	3.5818e-05	NZ_CP051859.1	76864	77289	-	NA	hypothetical protein
HIS92_RS25520	-2.01085	0.368165	2.6541e-06	NZ_CP051859.1	77315	78118	-	NA	PD-(D/E)XK nuclease family protein
HIS92_RS25525	-1.94697	0.434962	0.000265073	NZ_CP051859.1	78363	78617	-	NA	hypothetical protein
HIS92_RS25530	-1.29054	0.435099	0.0333977	NZ_CP051859.1	78954	79394	+	NA	hypothetical protein
HIS92_RS25535	-1.24902	0.431235	0.0391605	NZ_CP051859.1	79515	80237	+	NA	hypothetical protein
HIS92_RS25540	-1.80638	0.397939	0.000202222	NZ_CP051859.1	80212	81327	+	NA	hypothetical protein
HIS92_RS25545	-1.59906	0.386651	0.000923984	NZ_CP051859.1	81354	82559	+	NA	AAA family ATPase
HIS92_RS25550	-1.51724	0.512592	0.0337862	NZ_CP051859.1	82577	82825	+	NA	hypothetical protein
HIS92_RS25555	-1.52175	0.420829	0.00526358	NZ_CP051859.1	82828	83265	+	NA	hypothetical protein
HIS92_RS25560	-1.56714	0.370949	0.000669012	NZ_CP051859.1	83287	83721	+	NA	GatB/YqeY domain-containing protein
HIS92_RS25565	-1.81819	0.417841	0.000419916	NZ_CP051859.1	83776	84741	+	NA	hypothetical protein
HIS92_RS25570	-1.12854	0.358909	0.0206983	NZ_CP051859.1	84768	86303	+	NA	nicotinate phosphoribosyltransferase
HIS92_RS25575	-1.44148	0.395191	0.00478735	NZ_CP051859.1	86411	87292	+	NA	nucleotide excision repair endonuclease
HIS92_RS25590	-1.31638	0.399598	0.0139431	NZ_CP051859.1	88106	88756	+	NA	TerD family protein
HIS92_RS25595	-1.20192	0.38919	0.0243446	NZ_CP051859.1	88808	89410	+	NA	TerD family protein
HIS92_RS25605	-1.39331	0.360186	0.00234799	NZ_CP051859.1	89776	90525	+	NA	hypothetical protein
HIS92_RS25610	-1.39024	0.379656	0.00456996	NZ_CP051859.1	90545	91615	+	NA	phosphoesterase
HIS92_RS25615	-1.47568	0.378075	0.00209095	NZ_CP051859.1	91635	92360	+	NA	NAD-dependent protein deacylase
HIS92_RS25625	-1.37901	0.355078	0.00222855	NZ_CP051859.1	93177	94361	+	NA	NupC family nucleoside transporter
HIS92_RS25630	-0.469546	0.130214	0.00541578	NZ_CP051859.1	94595	95491	+	NA	S8 family peptidase
HIS92_RS25660	-1.74646	0.383066	0.000186242	NZ_CP051859.1	98935	101019	+	nrdE	class 1b ribonucleoside-diphosphate reductase subunit alpha
HIS92_RS25665	-1.81388	0.389326	0.000119275	NZ_CP051859.1	101038	102066	+	nrdF	class 1b ribonucleoside-diphosphate reductase subunit beta
HIS92_RS25670	-1.41818	0.483717	0.0360962	NZ_CP051859.1	102099	102350	+	NA	thioredoxin family protein
HIS92_RS25690	-1.65741	0.502508	0.0138944	NZ_CP051859.1	103078	103386	+	NA	hypothetical protein
HIS92_RS25695	-1.87894	0.529482	0.00652354	NZ_CP051859.1	103388	103642	+	NA	hypothetical protein
HIS92_RS25750	1.32408	0.289206	0.000172669	NZ_CP051859.1	110146	110814	-	NA	hypothetical protein
HIS92_RS25760	-1.34515	0.39043	0.00903089	NZ_CP051859.1	111295	112542	-	NA	hypothetical protein
HIS92_RS25765	-1.36134	0.400661	0.0103018	NZ_CP051859.1	112556	113329	-	NA	hypothetical protein
HIS92_RS25770	-1.47506	0.359256	0.00101778	NZ_CP051859.1	113344	115398	-	NA	hypothetical protein
HIS92_RS25775	-1.23414	0.406422	0.0278219	NZ_CP051859.1	115402	117183	-	NA	hypothetical protein
HIS92_RS25780	-2.15568	0.453464	8.09153e-05	NZ_CP051859.1	117196	118410	-	NA	hypothetical protein
HIS92_RS25785	-1.53146	0.421411	0.00495273	NZ_CP051859.1	118425	119372	-	NA	hypothetical protein
HIS92_RS25790	-1.44371	0.491184	0.0354359	NZ_CP051859.1	119388	120137	-	NA	hypothetical protein
HIS92_RS25795	-1.97479	0.504028	0.00199975	NZ_CP051859.1	120140	120514	-	NA	hypothetical protein
HIS92_RS25820	-1.32003	0.391797	0.0112153	NZ_CP051859.1	130774	134292	-	NA	hypothetical protein
HIS92_RS25830	-1.19739	0.356455	0.011528	NZ_CP051859.1	134590	139104	-	NA	hypothetical protein
HIS92_RS25840	-1.22293	0.327471	0.00361712	NZ_CP051859.1	141664	144963	-	NA	LysM peptidoglycan-binding domain-containing protein
HIS92_RS25845	-1.16739	0.323778	0.00541578	NZ_CP051859.1	145009	147192	-	NA	hypothetical protein
HIS92_RS25910	-2.07358	0.644286	0.0169814	NZ_CP051859.1	177107	177682	-	NA	hypothetical protein
HIS92_RS25915	-1.60341	0.358847	0.000269096	NZ_CP051859.1	177736	178173	-	NA	hypothetical protein
HIS92_RS25920	-2.13944	0.394872	3.29862e-06	NZ_CP051859.1	178254	178970	-	NA	hypothetical protein
HIS92_RS25930	-1.73167	0.28562	8.78699e-08	NZ_CP051859.1	179579	180181	-	NA	hypothetical protein
HIS92_RS25935	-1.86655	0.265615	1.76608e-10	NZ_CP051859.1	180253	181968	-	NA	hypothetical protein
HIS92_RS25940	-2.12315	0.340658	3.17474e-08	NZ_CP051859.1	182015	182635	-	NA	hypothetical protein
HIS92_RS25945	-1.6728	0.448182	0.00362932	NZ_CP051859.1	182629	184125	-	NA	hypothetical protein
HIS92_RS25950	-2.20847	0.513937	0.00050516	NZ_CP051859.1	184128	184667	-	NA	hypothetical protein
HIS92_RS25955	-2.36898	0.317768	8.04724e-12	NZ_CP051859.1	184679	186292	-	NA	Ig-like domain-containing protein
HIS92_RS25965	-2.10507	0.34253	5.32082e-08	NZ_CP051859.1	186819	187922	-	NA	phage major capsid protein
HIS92_RS25970	-1.80341	0.347002	9.2774e-06	NZ_CP051859.1	188122	189378	-	NA	hypothetical protein
HIS92_RS25975	-2.02902	0.344739	2.48031e-07	NZ_CP051859.1	189410	190807	-	NA	hypothetical protein
HIS92_RS25980	-2.16257	0.407907	5.58557e-06	NZ_CP051859.1	190810	192909	-	NA	phage portal protein
HIS92_RS25985	-1.6844	0.56167	0.0306912	NZ_CP051859.1	192931	194286	-	NA	hypothetical protein
HIS92_RS25990	-1.30539	0.376503	0.00846351	NZ_CP051859.1	195903	197243	-	NA	hypothetical protein
HIS92_RS26010	-1.97328	0.646577	0.0267346	NZ_CP051859.1	199018	199602	-	NA	hypothetical protein
HIS92_RS26015	-1.79503	0.574362	0.0217484	NZ_CP051859.1	199754	200458	-	NA	hypothetical protein
HIS92_RS26055	-5.53326	1.28292	0.000488326	NZ_CP051859.1	209603	209893	+	NA	hypothetical protein
HIS92_RS26080	-2.11663	0.498335	0.000617741	NZ_CP051859.1	212105	212515	+	NA	hypothetical protein
HIS92_RS26085	-2.55308	0.617063	0.000923984	NZ_CP051859.1	212802	213047	+	NA	hypothetical protein
HIS92_RS26090	-3.59118	0.835445	0.00050516	NZ_CP051859.1	213127	213381	+	NA	hypothetical protein
HIS92_RS26095	-2.13029	0.59096	0.00541578	NZ_CP051859.1	213394	213666	+	NA	hypothetical protein
HIS92_RS26110	-2.44955	0.797204	0.0253415	NZ_CP051859.1	214619	214834	+	NA	hypothetical protein
HIS92_RS26190	-1.04073	0.33294	0.0217484	NZ_CP051859.1	224327	225052	+	NA	hypothetical protein
HIS92_RS26205	-0.367452	0.0881378	0.000814635	NZ_CP051859.1	226461	226985	-	NA	hypothetical protein
HIS92_RS26210	-0.43227	0.112958	0.00270752	NZ_CP051859.1	226991	227932	-	NA	hypothetical protein
HIS92_RS26215	-0.567502	0.171897	0.0137897	NZ_CP051859.1	228075	229226	-	NA	replication initiator protein A
HIS92_RS26220	-1.65278	0.384509	0.00050516	NZ_CP051859.1	229929	230363	+	NA	hypothetical protein
HIS92_RS26225	-1.38374	0.379799	0.00480012	NZ_CP051859.1	230385	230828	+	NA	hypothetical protein
HIS92_RS26235	-2.24442	0.313269	6.68904e-11	NZ_CP051859.1	231224	231973	+	NA	hypothetical protein
HIS92_RS26240	-2.02476	0.453233	0.000269096	NZ_CP051859.1	232114	232461	+	NA	hypothetical protein
HIS92_RS26245	-1.5968	0.396037	0.00133776	NZ_CP051859.1	232480	234060	+	NA	hypothetical protein
HIS92_RS26250	-1.6753	0.419679	0.0015343	NZ_CP051859.1	234076	234837	+	NA	hypothetical protein
