# Supplementary material for: A small bacteriophage protein determines the hierarchy over co-residential jumbo phage in Bacillus thuringiensis serovar israelensis
Source: Commun Biol. 2022 Nov 24;5:1286. doi: 10.1038/s42003-022-04238-3 (PMC9700832; doi:10.1038/s42003-022-04238-3)
Supplement: Supplementary file 7 — Supplementary Data 4 [file 42003_2022_4238_MOESM7_ESM.xlsx]

## Sheet: Sheet1
Supplementary Table S4: List of differentially expressed genes in MMC-treated versus untreated GBJ002(GIL01).
upregulated
downregulated
GIL01 genes
Gene ID	log2FoldChange	lfcSE	padj	seqnames	start	end	strand	gene	annotation
CAD59950.2	16.1177	1.22345	1.23736e-37	AJ536073.2	4950	5123	+	gp9	NA
CAD59951.1	17.1991	1.21185	1.28886e-43	AJ536073.2	5136	5573	+	gp10	NA
CAD59952.2	18.1527	1.22189	9.07424e-48	AJ536073.2	5387	6145	+	gp11	NA
CAD59953.1	17.1506	1.21675	4.83036e-43	AJ536073.2	6202	6510	+	gp13	NA
CAD59954.2	18.2686	1.21757	1.02295e-48	AJ536073.2	6491	7129	+	gp14	DNA-packaging protein
CAD59955.1	15.0475	1.22763	1.15571e-32	AJ536073.2	7144	7284	+	gp15	NA
CAD59956.1	15.1083	1.21855	2.07549e-33	AJ536073.2	7301	7441	+	gp16	NA
CAD59957.1	16.3565	1.22702	1.61811e-38	AJ536073.2	7443	7697	+	gp17	NA
CAD59958.1	17.7534	1.22163	9.80221e-46	AJ536073.2	7697	8767	+	gp18	major capsid protein
CAD59959.1	14.7416	1.22777	2.42247e-31	AJ536073.2	8809	9039	+	gp19	DNA packaging
CAD59960.1	14.6649	1.22466	3.51379e-31	AJ536073.2	9043	9249	+	gp20	NA
CAD59961.1	15.5099	1.22219	5.75521e-35	AJ536073.2	9329	9760	+	gp21	NA
CAD59962.1	13.56	1.22395	9.34302e-27	AJ536073.2	9757	9933	+	gp22	NA
CAD59963.1	13.1376	1.22998	6.86495e-25	AJ536073.2	9930	10076	+	gp23	NA
CAD59964.1	14.5152	1.23019	2.77504e-30	AJ536073.2	10088	10363	+	gp24	NA
CAD59965.1	15.5042	1.22468	8.00157e-35	AJ536073.2	10367	10981	+	gp25	membrane structural protein
CAD59966.2	15.8575	1.2283	3.76573e-36	AJ536073.2	10981	11733	+	gp26	transglycosylase
CAD59967.1	14.7651	1.23334	3.58101e-31	AJ536073.2	11681	12193	+	gp27	NA
CAD59969.2	15.5792	1.22875	6.5145e-35	AJ536073.2	12206	13120	+	gp28	spike
CAD59970.1	15.1752	1.22288	1.84869e-33	AJ536073.2	13124	14005	+	gp29	spike
CAD59971.1	13.8333	1.23619	2.83295e-27	AJ536073.2	14021	14818	+	gp30	transglycosylase
CCD21987.1	13.4284	1.24711	2.7319e-25	AJ536073.2	5991	6233	+	gp12	NA
B. thuringiensis chromosomal genes
Gene ID	log2FoldChange	lfcSE	padj	seqnames	start	end	strand	gene	annotation
HIS92_RS00010	-1.14416	0.353683	0.00621251	NZ_CP051858.1	1425	1781	+	NA	hypothetical protein
HIS92_RS00120	0.910514	0.213011	0.000150419	NZ_CP051858.1	21700	22423	-	NA	hypothetical protein
HIS92_RS00150	-1.64675	0.210874	1.48936e-13	NZ_CP051858.1	25622	26803	-	dltD	D-alanyl-lipoteichoic acid biosynthesis protein DltD
HIS92_RS00195	-1.30575	0.442528	0.0138974	NZ_CP051858.1	34866	35096	-	NA	hypothetical protein
HIS92_RS00220	-1.86215	0.231769	2.62059e-14	NZ_CP051858.1	39475	40317	-	NA	peptidylprolyl isomerase
HIS92_RS00225	-1.63238	0.532529	0.0101063	NZ_CP051858.1	40507	41883	-	NA	HAMP domain-containing histidine kinase
HIS92_RS00260	-0.605994	0.17776	0.00360798	NZ_CP051858.1	47838	48698	-	NA	DegV family protein
HIS92_RS00285	-1.04912	0.328614	0.00700992	NZ_CP051858.1	52185	52955	-	NA	GNAT family N-acetyltransferase
HIS92_RS00300	-0.526701	0.160614	0.00537863	NZ_CP051858.1	54619	56154	-	NA	MFS transporter
HIS92_RS00305	-0.596313	0.236146	0.0410807	NZ_CP051858.1	56178	56885	-	NA	hypothetical protein
HIS92_RS00410	1.0713	0.321201	0.00456311	NZ_CP051858.1	72323	73144	+	coaW	type II pantothenate kinase
HIS92_RS00455	-1.02274	0.190008	8.47653e-07	NZ_CP051858.1	76756	77577	+	NA	HNH endonuclease
HIS92_RS00490	0.958979	0.297027	0.00633804	NZ_CP051858.1	83843	84316	-	NA	tetratricopeptide repeat protein
HIS92_RS00560	-0.360447	0.139203	0.0352732	NZ_CP051858.1	94573	95400	+	NA	polysaccharide deacetylase
HIS92_RS00585	-0.553324	0.149167	0.00131211	NZ_CP051858.1	97659	99632	-	NA	LTA synthase family protein
HIS92_RS00590	-0.826551	0.162722	3.97359e-06	NZ_CP051858.1	100150	101775	-	NA	ATP-binding cassette domain-containing protein
HIS92_RS00595	4.52463	1.00187	5.33346e-05	NZ_CP051858.1	102088	105204	-	NA	MMPL family transporter
HIS92_RS00610	0.329918	0.0964147	0.00346462	NZ_CP051858.1	107539	108828	-	aroA	3-phosphoshikimate 1-carboxyvinyltransferase
HIS92_RS00615	0.434377	0.141379	0.00992284	NZ_CP051858.1	108846	109946	-	tyrA	prephenate dehydrogenase
HIS92_RS00635	0.750783	0.259424	0.0161466	NZ_CP051858.1	114419	117901	-	NA	DUF4020 domain-containing protein
HIS92_RS00645	1.08493	0.311288	0.00278919	NZ_CP051858.1	118670	119200	-	NA	cysteine hydrolase
HIS92_RS00765	-0.920667	0.180607	3.63827e-06	NZ_CP051858.1	141828	143075	-	NA	glutamate-5-semialdehyde dehydrogenase
HIS92_RS00770	-0.939559	0.224807	0.000222573	NZ_CP051858.1	143092	144195	-	proB	glutamate 5-kinase
HIS92_RS00775	-2.03796	0.381151	1.02223e-06	NZ_CP051858.1	144885	145703	+	proC	pyrroline-5-carboxylate reductase
HIS92_RS00780	-1.39582	0.485139	0.016831	NZ_CP051858.1	145882	147546	-	NA	M20/M25/M40 family metallo-hydrolase
HIS92_RS00785	-1.64217	0.632783	0.0348844	NZ_CP051858.1	147599	148348	-	NA	IclR family transcriptional regulator
HIS92_RS00795	-1.26092	0.315847	0.000462486	NZ_CP051858.1	150380	150727	+	NA	glyoxalase/bleomycin resistance/dioxygenase family protein
HIS92_RS00800	1.18709	0.307192	0.000753495	NZ_CP051858.1	150927	151886	-	NA	RNA-splicing ligase RtcB
HIS92_RS00900	0.859416	0.259967	0.00497152	NZ_CP051858.1	170138	171595	-	NA	MFS transporter
HIS92_RS00930	-1.19504	0.288084	0.0002507	NZ_CP051858.1	179010	179516	-	NA	DUF3902 family protein
HIS92_RS00950	1.19011	0.437355	0.0252625	NZ_CP051858.1	181489	182124	-	NA	hypothetical protein
HIS92_RS00985	1.84209	0.685385	0.0275427	NZ_CP051858.1	186692	187357	-	NA	hypothetical protein
HIS92_RS00995	-0.767676	0.269201	0.0179142	NZ_CP051858.1	188019	188810	+	NA	DUF4240 domain-containing protein
HIS92_RS01145	1.04238	0.285641	0.00161816	NZ_CP051858.1	214293	214439	-	NA	BC1881 family protein
HIS92_RS01150	0.838784	0.219755	0.000898465	NZ_CP051858.1	214986	215447	-	NA	CarD family transcriptional regulator
HIS92_RS01215	3.76414	0.840836	6.29851e-05	NZ_CP051858.1	226276	227265	-	NA	biotin-dependent carboxyltransferase
HIS92_RS01220	1.88869	0.669061	0.0192113	NZ_CP051858.1	227256	227969	-	pxpB	5-oxoprolinase subunit PxpB
HIS92_RS01265	1.21115	0.302708	0.000447715	NZ_CP051858.1	235024	236352	-	NA	YjiH family protein
HIS92_RS01400	-1.00005	0.230939	0.000119053	NZ_CP051858.1	265715	267034	-	hblC	hemolytic enterotoxin HBL lytic component L2
HIS92_RS01405	-2.5603	0.36311	3.70271e-11	NZ_CP051858.1	268215	269444	-	NA	AraC family transcriptional regulator
HIS92_RS01685	1.07887	0.373558	0.016353	NZ_CP051858.1	330411	330920	-	NA	DinB family protein
HIS92_RS01710	-0.769501	0.215425	0.0020986	NZ_CP051858.1	334973	335917	-	NA	acetyl-CoA carboxylase carboxyltransferase subunit alpha
HIS92_RS01715	-0.732268	0.299433	0.049243	NZ_CP051858.1	335950	336396	-	NA	MarR family transcriptional regulator
HIS92_RS01790	-0.384539	0.13511	0.0181545	NZ_CP051858.1	353216	354661	-	NA	L,D-transpeptidase family protein
HIS92_RS01840	-2.01842	0.547295	0.00141934	NZ_CP051858.1	367269	367955	-	NA	response regulator transcription factor
HIS92_RS01875	-0.901455	0.201719	6.49524e-05	NZ_CP051858.1	379225	380220	-	NA	D-cysteine desulfhydrase
HIS92_RS01905	-0.416407	0.163994	0.0397392	NZ_CP051858.1	385599	386702	+	NA	LPXTG cell wall anchor domain-containing protein
HIS92_RS01950	-1.18354	0.483358	0.0490044	NZ_CP051858.1	394428	394880	+	NA	MarR family transcriptional regulator
HIS92_RS01960	-1.02271	0.307865	0.00473425	NZ_CP051858.1	395448	396071	+	NA	FMN-binding negative transcriptional regulator
HIS92_RS01965	-0.738015	0.132647	3.19466e-07	NZ_CP051858.1	396285	397124	-	NA	YitT family protein
HIS92_RS01970	-1.42213	0.300953	2.08967e-05	NZ_CP051858.1	397456	398097	-	NA	F0F1 ATP synthase subunit alpha
HIS92_RS01980	-0.686757	0.241426	0.01819	NZ_CP051858.1	399366	399875	-	NA	DUF4303 domain-containing protein
HIS92_RS02005	-0.775502	0.245981	0.00784211	NZ_CP051858.1	404037	405104	-	NA	hypothetical protein
HIS92_RS02015	-0.720955	0.228569	0.00782797	NZ_CP051858.1	405839	406666	-	NA	helix-turn-helix transcriptional regulator
HIS92_RS02030	-1.01759	0.226282	5.80364e-05	NZ_CP051858.1	410903	412681	-	NA	S-layer homology domain-containing protein
HIS92_RS02070	1.54671	0.614372	0.0419034	NZ_CP051858.1	418113	418487	-	NA	immunity 22 family protein
HIS92_RS02075	1.32404	0.526319	0.041998	NZ_CP051858.1	418591	419079	-	NA	antitoxin YezG family protein
HIS92_RS02080	-0.858578	0.186576	3.67214e-05	NZ_CP051858.1	419306	420013	+	NA	DNA alkylation repair protein
HIS92_RS02085	1.35168	0.186705	9.85842e-12	NZ_CP051858.1	420125	420451	-	NA	DUF3895 domain-containing protein
HIS92_RS02135	-0.941196	0.204526	3.67214e-05	NZ_CP051858.1	427184	427363	-	NA	hypothetical protein
HIS92_RS02140	-0.863524	0.157829	5.27223e-07	NZ_CP051858.1	427713	428150	-	NA	SMI1/KNR4 family protein
HIS92_RS02185	0.483615	0.141534	0.00351407	NZ_CP051858.1	435036	436232	-	NA	MFS transporter
HIS92_RS02190	1.87043	0.216947	2.32424e-16	NZ_CP051858.1	436345	436572	-	NA	hypothetical protein
HIS92_RS02195	1.79941	0.25901	7.33749e-11	NZ_CP051858.1	436634	437536	-	NA	alpha/beta hydrolase
HIS92_RS02215	0.756499	0.276711	0.0245276	NZ_CP051858.1	441456	442823	-	NA	short-chain fatty acid transporter
HIS92_RS02250	0.806678	0.324036	0.0445277	NZ_CP051858.1	445526	446248	-	NA	YwiC-like family protein
HIS92_RS02275	-0.520281	0.192067	0.0261006	NZ_CP051858.1	450516	452402	-	NA	DUF4430 domain-containing protein
HIS92_RS02290	-1.52965	0.190374	2.62059e-14	NZ_CP051858.1	454998	455825	-	NA	endonuclease
HIS92_RS02330	-0.503459	0.167506	0.0119446	NZ_CP051858.1	462356	463039	+	NA	NAD(P)H-dependent oxidoreductase
HIS92_RS02335	-0.667912	0.207323	0.0064565	NZ_CP051858.1	463195	463476	+	NA	DUF1292 domain-containing protein
HIS92_RS02360	1.06282	0.282365	0.00108823	NZ_CP051858.1	467477	468235	-	NA	SDR family oxidoreductase
HIS92_RS02365	1.12073	0.181046	8.71172e-09	NZ_CP051858.1	468293	469951	-	NA	ABC transporter permease
HIS92_RS02370	0.750487	0.23886	0.00808091	NZ_CP051858.1	469944	470669	-	NA	ABC transporter ATP-binding protein
HIS92_RS02400	-0.416848	0.131185	0.00733185	NZ_CP051858.1	473723	474745	-	NA	tyrosine-protein phosphatase
HIS92_RS02410	1.17118	0.347768	0.00412089	NZ_CP051858.1	475857	476696	+	NA	DUF2785 domain-containing protein
HIS92_RS02430	-0.8252	0.324156	0.0390357	NZ_CP051858.1	478043	479071	-	NA	ROK family protein
HIS92_RS02465	0.656243	0.175091	0.00114776	NZ_CP051858.1	486219	487376	+	NA	1-deoxy-D-xylulose-5-phosphate reductoisomerase
HIS92_RS02485	0.720811	0.286442	0.0419675	NZ_CP051858.1	489789	489932	+	NA	hypothetical protein
HIS92_RS02530	-0.677941	0.266014	0.0388493	NZ_CP051858.1	496761	497309	-	NA	DUF2179 domain-containing protein
HIS92_RS02620	-0.468342	0.125236	0.00118112	NZ_CP051858.1	514099	515418	-	NA	septum formation initiator
HIS92_RS02655	-1.11631	0.297182	0.00111707	NZ_CP051858.1	519824	520561	-	NA	GntR family transcriptional regulator
HIS92_RS02660	-0.743222	0.208515	0.00214597	NZ_CP051858.1	520594	521655	-	NA	oxidoreductase
HIS92_RS02670	-1.12848	0.370093	0.0105522	NZ_CP051858.1	522465	523841	-	NA	S8 family serine peptidase
HIS92_RS02800	1.1131	0.411231	0.0262203	NZ_CP051858.1	549963	551249	-	hcp	hydroxylamine reductase
HIS92_RS02855	-1.11914	0.420725	0.0297248	NZ_CP051858.1	558202	558666	+	NA	DMT family transporter
HIS92_RS03000	-0.577634	0.158702	0.00167456	NZ_CP051858.1	586007	587794	+	pepF	oligoendopeptidase F
HIS92_RS03060	-1.42059	0.568243	0.043512	NZ_CP051858.1	597981	598925	-	NA	glycerophosphodiester phosphodiesterase
HIS92_RS03075	-1.45898	0.318765	4.0768e-05	NZ_CP051858.1	601814	602812	+	NA	NADP-dependent oxidoreductase
HIS92_RS03080	-0.58999	0.207568	0.0182637	NZ_CP051858.1	602991	604457	+	NA	YdiU family protein
HIS92_RS03110	-0.703264	0.227824	0.00951536	NZ_CP051858.1	609563	610066	+	NA	GNAT family N-acetyltransferase
HIS92_RS03115	1.95908	0.456537	0.000140571	NZ_CP051858.1	610120	611556	-	NA	MBL fold metallo-hydrolase
HIS92_RS03120	1.63397	0.509327	0.00668085	NZ_CP051858.1	611623	612822	-	NA	NAD(P)/FAD-dependent oxidoreductase
HIS92_RS03270	-1.43897	0.49267	0.0150365	NZ_CP051858.1	652192	652566	+	NA	hypothetical protein
HIS92_RS03315	-1.9325	0.277672	6.78319e-11	NZ_CP051858.1	666898	668136	-	NA	beta-channel forming cytolysin
HIS92_RS03320	-1.94709	0.398667	9.85541e-06	NZ_CP051858.1	668416	669648	-	NA	N-acetylmuramoyl-L-alanine amidase
HIS92_RS03340	-2.59896	0.292612	2.5198e-17	NZ_CP051858.1	675571	675924	+	NA	hypothetical protein
HIS92_RS03345	-1.52134	0.450828	0.00404521	NZ_CP051858.1	676462	676902	-	NA	hypothetical protein
HIS92_RS03385	-0.579972	0.189954	0.0104446	NZ_CP051858.1	686677	687768	+	NA	DUF3900 domain-containing protein
HIS92_RS03420	-1.87876	0.307661	1.44744e-08	NZ_CP051858.1	691872	692492	-	NA	transcriptional regulator
HIS92_RS03460	-0.660141	0.21526	0.010071	NZ_CP051858.1	704914	706023	-	NA	serine hydrolase
HIS92_RS03675	-1.78905	0.423941	0.000188016	NZ_CP051858.1	750768	751661	-	NA	ATP-binding cassette domain-containing protein
HIS92_RS03680	-0.986481	0.311282	0.00752322	NZ_CP051858.1	751817	752419	+	NA	TetR/AcrR family transcriptional regulator
HIS92_RS03700	1.93253	0.325034	3.73114e-08	NZ_CP051858.1	755478	757901	-	parC	DNA topoisomerase IV subunit A
HIS92_RS03705	1.7866	0.269011	5.53883e-10	NZ_CP051858.1	757903	759867	-	parE	DNA topoisomerase IV subunit B
HIS92_RS03715	-0.895162	0.221055	0.000372383	NZ_CP051858.1	760736	761977	-	NA	trypsin-like peptidase domain-containing protein
HIS92_RS03720	-0.668766	0.168132	0.000490116	NZ_CP051858.1	762181	762858	-	NA	response regulator transcription factor
HIS92_RS03730	1.10221	0.349353	0.00781596	NZ_CP051858.1	763326	765182	-	NA	anaerobic ribonucleoside triphosphate reductase
HIS92_RS03765	-0.885341	0.182168	1.11037e-05	NZ_CP051858.1	768799	769746	-	NA	3'-5' exonuclease
HIS92_RS03835	0.739004	0.21915	0.00406532	NZ_CP051858.1	781428	782009	+	NA	hypothetical protein
HIS92_RS03895	-0.720646	0.276213	0.0337364	NZ_CP051858.1	791601	792410	+	NA	YitT family protein
HIS92_RS03940	1.03715	0.205403	4.58863e-06	NZ_CP051858.1	802238	802699	-	NA	transcription factor YdeB
HIS92_RS03955	2.49006	0.730281	0.00360385	NZ_CP051858.1	805195	806853	-	hutU	urocanate hydratase
HIS92_RS03960	1.43095	0.581462	0.0474806	NZ_CP051858.1	806877	808394	-	hutH	histidine ammonia-lyase
HIS92_RS03985	1.36176	0.33352	0.000325321	NZ_CP051858.1	811498	811794	+	NA	hypothetical protein
HIS92_RS04000	0.370784	0.147718	0.0425974	NZ_CP051858.1	812997	813704	-	ccdA	cytochrome c-type biogenesis protein CcdA
HIS92_RS04005	-1.05167	0.280593	0.00114776	NZ_CP051858.1	814193	815107	+	NA	DMT family transporter
HIS92_RS04015	1.49744	0.129073	2.71741e-29	NZ_CP051858.1	816388	817332	-	NA	ABC transporter permease subunit
HIS92_RS04020	1.68529	0.13168	1.49809e-35	NZ_CP051858.1	817325	818236	-	NA	ABC transporter ATP-binding protein
HIS92_RS04025	2.45803	0.190455	3.88469e-36	NZ_CP051858.1	818361	819830	-	NA	transposase
HIS92_RS04045	0.737003	0.258564	0.0179607	NZ_CP051858.1	822482	822847	+	NA	CidA/LrgA family holin-like protein
HIS92_RS04050	0.845862	0.257023	0.00518465	NZ_CP051858.1	822844	823521	+	NA	LrgB family protein
HIS92_RS04065	1.23316	0.384016	0.00662423	NZ_CP051858.1	824658	825413	-	NA	sulfite exporter TauE/SafE family protein
HIS92_RS04110	-0.780359	0.242226	0.0064565	NZ_CP051858.1	833342	835342	-	tkt	transketolase
HIS92_RS04140	1.33802	0.209092	2.47534e-09	NZ_CP051858.1	840847	841086	-	NA	DUF896 domain-containing protein
HIS92_RS04145	1.75537	0.262323	4.08568e-10	NZ_CP051858.1	841132	841788	-	NA	recombinase family protein
HIS92_RS04150	1.70576	0.145753	8.37417e-30	NZ_CP051858.1	841930	842550	+	lexA	transcriptional repressor LexA
HIS92_RS04215	1.05909	0.21121	5.44104e-06	NZ_CP051858.1	850527	851186	+	NA	helix-turn-helix domain-containing protein
HIS92_RS04220	-1.28639	0.318812	0.000390921	NZ_CP051858.1	851525	852859	-	glnA	type I glutamate--ammonia ligase
HIS92_RS04225	-1.41998	0.267372	1.23194e-06	NZ_CP051858.1	852908	853297	-	glnR	transcriptional repressor GlnR
HIS92_RS04230	-0.716079	0.189217	0.00101022	NZ_CP051858.1	853472	854743	-	NA	methionine gamma-lyase family protein
HIS92_RS04270	-0.596077	0.149078	0.000451254	NZ_CP051858.1	862285	863238	-	miaA	tRNA (adenosine(37)-N6)-dimethylallyltransferase MiaA
HIS92_RS04340	0.986456	0.327347	0.0116886	NZ_CP051858.1	876615	876887	+	NA	HU family DNA-binding protein
HIS92_RS04395	-0.629655	0.222341	0.0187649	NZ_CP051858.1	886164	887171	-	NA	iron ABC transporter permease
HIS92_RS04400	-1.06075	0.231339	3.95055e-05	NZ_CP051858.1	887199	888164	-	NA	iron-hydroxamate ABC transporter substrate-binding protein
HIS92_RS04425	0.507746	0.168096	0.0114429	NZ_CP051858.1	891432	892664	-	pepT	peptidase T
HIS92_RS04450	-0.636113	0.207663	0.0101568	NZ_CP051858.1	896103	898847	+	NA	EAL domain-containing protein
HIS92_RS04505	-1.29246	0.477557	0.0262238	NZ_CP051858.1	908168	909883	-	NA	methyl-accepting chemotaxis protein
HIS92_RS04510	-2.0909	0.324646	1.95141e-09	NZ_CP051858.1	910083	911063	-	plcA	phosphatidylinositol diacylglycerol-lyase
HIS92_RS04515	-3.21365	0.391646	6.94589e-15	NZ_CP051858.1	911243	913084	-	NA	peptidase
HIS92_RS04520	-1.83404	0.327144	2.55939e-07	NZ_CP051858.1	913379	914176	+	NA	LysM peptidoglycan-binding domain-containing protein
HIS92_RS04525	-0.914915	0.32173	0.0182214	NZ_CP051858.1	914442	915779	+	NA	NAD(P)-binding protein
HIS92_RS04545	0.534164	0.148197	0.00189792	NZ_CP051858.1	922052	924016	-	mutL	DNA mismatch repair endonuclease MutL
HIS92_RS04550	0.352659	0.122658	0.0169064	NZ_CP051858.1	924025	926703	-	mutS	DNA mismatch repair protein MutS
HIS92_RS04600	2.28608	0.116039	9.07833e-84	NZ_CP051858.1	937176	938207	-	recA	recombinase RecA
HIS92_RS04635	0.680485	0.202113	0.00412831	NZ_CP051858.1	943253	944539	-	NA	insulinase family protein
HIS92_RS04645	-2.32135	0.915897	0.0401829	NZ_CP051858.1	946024	946983	-	NA	ABC transporter permease
HIS92_RS04650	-2.16247	0.883703	0.049134	NZ_CP051858.1	946984	948042	-	NA	ABC transporter permease
HIS92_RS04845	1.81706	0.41121	8.05822e-05	NZ_CP051858.1	989079	989243	+	NA	hypothetical protein
HIS92_RS04855	4.05919	1.56601	0.0350814	NZ_CP051858.1	992769	992960	-	NA	DUF3954 domain-containing protein
HIS92_RS04860	2.58852	0.869213	0.0128596	NZ_CP051858.1	993034	993396	-	NA	hypothetical protein
HIS92_RS04865	3.79604	1.10705	0.00337961	NZ_CP051858.1	993371	993559	-	NA	hypothetical protein
HIS92_RS04870	4.35621	1.06045	0.000294183	NZ_CP051858.1	993562	994884	-	dnaB	replicative DNA helicase
HIS92_RS04875	4.75205	0.971338	9.51362e-06	NZ_CP051858.1	994881	995831	-	NA	DnaD domain protein
HIS92_RS04880	5.12831	0.81099	3.92173e-09	NZ_CP051858.1	996111	996395	-	NA	hypothetical protein
HIS92_RS04885	0.920451	0.186596	7.89288e-06	NZ_CP051858.1	996579	996878	+	NA	hypothetical protein
HIS92_RS04890	3.74675	0.91533	0.000312185	NZ_CP051858.1	996875	997090	-	NA	hypothetical protein
HIS92_RS04895	4.85018	1.42421	0.00364573	NZ_CP051858.1	997274	997495	-	NA	hypothetical protein
HIS92_RS04900	6.12737	1.38024	7.35317e-05	NZ_CP051858.1	997509	998096	-	NA	hypothetical protein
HIS92_RS04905	4.55892	1.07466	0.000171587	NZ_CP051858.1	998187	998435	-	NA	hypothetical protein
HIS92_RS04910	5.47752	1.4313	0.000863865	NZ_CP051858.1	998470	998661	-	NA	helix-turn-helix domain-containing protein
HIS92_RS04930	1.77615	0.213307	2.60496e-15	NZ_CP051858.1	1000952	1002499	+	NA	recombinase family protein
HIS92_RS04975	0.382699	0.128367	0.012736	NZ_CP051858.1	1010479	1011402	-	truB	tRNA pseudouridine(55) synthase TruB
HIS92_RS04980	0.560058	0.176532	0.00744272	NZ_CP051858.1	1011489	1011845	-	rbfA	30S ribosome-binding factor RbfA
HIS92_RS05025	0.464787	0.111282	0.000224874	NZ_CP051858.1	1022970	1024226	-	rseP	RIP metalloprotease RseP
HIS92_RS05030	0.428906	0.139996	0.010151	NZ_CP051858.1	1024244	1025386	-	NA	1-deoxy-D-xylulose-5-phosphate reductoisomerase
HIS92_RS05035	0.501988	0.19022	0.031301	NZ_CP051858.1	1025410	1026201	-	cdsA	phosphatidate cytidylyltransferase
HIS92_RS05085	-0.410918	0.156039	0.0317069	NZ_CP051858.1	1034291	1035595	-	trmFO	FADH(2)-oxidizing methylenetetrahydrofolate--tRNA-(uracil(54)-C(5))-methyltransferase TrmFO
HIS92_RS05090	-0.489274	0.0800879	1.4287e-08	NZ_CP051858.1	1035644	1037722	-	topA	type I DNA topoisomerase
HIS92_RS05160	0.576153	0.165951	0.00291366	NZ_CP051858.1	1047799	1048788	-	ftsY	signal recognition particle-docking protein FtsY
HIS92_RS05175	0.553323	0.153811	0.00193878	NZ_CP051858.1	1053317	1053550	-	acpP	acyl carrier protein
HIS92_RS05205	-0.47171	0.149611	0.00784211	NZ_CP051858.1	1059328	1061004	-	NA	DAK2 domain-containing protein
HIS92_RS05215	0.593289	0.175892	0.00405723	NZ_CP051858.1	1061766	1061954	+	rpmB	50S ribosomal protein L28
HIS92_RS05240	0.621164	0.205192	0.0112293	NZ_CP051858.1	1064700	1066673	-	pknB	Stk1 family PASTA domain-containing Ser/Thr kinase
HIS92_RS05245	0.540901	0.171722	0.00790951	NZ_CP051858.1	1066682	1067434	-	NA	Stp1/IreP family PP2C-type Ser/Thr phosphatase
HIS92_RS05255	0.293018	0.11717	0.0434811	NZ_CP051858.1	1068532	1069866	-	rsmB	16S rRNA (cytosine(967)-C(5))-methyltransferase RsmB
HIS92_RS05340	-3.3829	1.21509	0.0214877	NZ_CP051858.1	1086666	1087298	-	pyrE	orotate phosphoribosyltransferase
HIS92_RS05345	-3.14639	1.22111	0.0361587	NZ_CP051858.1	1087295	1088011	-	pyrF	orotidine-5'-phosphate decarboxylase
HIS92_RS05350	-3.37588	1.25057	0.0267286	NZ_CP051858.1	1087996	1088925	-	pyrD	dihydroorotate oxidase B catalytic subunit
HIS92_RS05355	-3.62896	1.17024	0.00912168	NZ_CP051858.1	1088922	1089701	-	pyrK	dihydroorotate oxidase B electron transfer subunit
HIS92_RS05360	-4.45581	1.19517	0.00122899	NZ_CP051858.1	1089698	1092916	-	carB	carbamoyl-phosphate synthase large subunit
HIS92_RS05365	-5.18654	1.24693	0.000240376	NZ_CP051858.1	1092901	1093998	-	carA	glutamine-hydrolyzing carbamoyl-phosphate synthase small subunit
HIS92_RS05370	-5.83298	1.25213	2.84257e-05	NZ_CP051858.1	1093995	1095281	-	pyrC	dihydroorotase
HIS92_RS05375	-5.56438	1.1537	1.32577e-05	NZ_CP051858.1	1095265	1096179	-	pyrB	aspartate carbamoyltransferase
HIS92_RS05380	-3.96582	0.838981	2.07836e-05	NZ_CP051858.1	1096328	1097611	-	uraA	uracil permease
HIS92_RS05385	-1.99144	0.247143	2.19452e-14	NZ_CP051858.1	1097758	1098300	-	pyrR	bifunctional pyrimidine operon transcriptional regulator/uracil phosphoribosyltransferase
HIS92_RS05390	-0.423323	0.133432	0.00744272	NZ_CP051858.1	1098505	1099413	-	NA	RluA family pseudouridine synthase
HIS92_RS05465	-0.440743	0.143109	0.00971349	NZ_CP051858.1	1111841	1113148	-	ftsA	cell division protein FtsA
HIS92_RS05580	-1.05161	0.248003	0.000172748	NZ_CP051858.1	1137582	1138148	-	rsmD	16S rRNA (guanine(966)-N(2))-methyltransferase RsmD
HIS92_RS05600	-0.905157	0.299216	0.0112967	NZ_CP051858.1	1140051	1140623	-	NA	histidine phosphatase family protein
HIS92_RS05710	-0.388189	0.149555	0.0348695	NZ_CP051858.1	1161111	1162955	-	typA	translational GTPase TypA
HIS92_RS05725	2.13673	0.598581	0.00211178	NZ_CP051858.1	1164200	1164388	-	NA	hypothetical protein
HIS92_RS05735	-1.17475	0.28539	0.000285584	NZ_CP051858.1	1165301	1165570	-	NA	UPF0223 family protein
HIS92_RS05740	-1.27327	0.161627	8.94422e-14	NZ_CP051858.1	1165938	1167410	+	speA	arginine decarboxylase
HIS92_RS05810	-0.532824	0.160826	0.00485134	NZ_CP051858.1	1176658	1177431	-	NA	Cof-type HAD-IIB family hydrolase
HIS92_RS05835	-0.567974	0.155058	0.00154952	NZ_CP051858.1	1181769	1182899	-	NA	N-acetyldiaminopimelate deacetylase
HIS92_RS05840	-1.02116	0.105638	1.83204e-20	NZ_CP051858.1	1182963	1183685	-	dapD	2,3,4,5-tetrahydropyridine-2,6-dicarboxylate N-acetyltransferase
HIS92_RS05845	-1.23182	0.227902	7.52136e-07	NZ_CP051858.1	1183757	1184641	-	NA	LysR family transcriptional regulator
HIS92_RS05855	1.407	0.537105	0.0328503	NZ_CP051858.1	1185406	1185597	-	abbA	antirepressor AbbA
HIS92_RS05870	0.685288	0.274589	0.0439327	NZ_CP051858.1	1186701	1186937	-	NA	YkuJ family protein
HIS92_RS05920	0.57844	0.129397	6.47692e-05	NZ_CP051858.1	1196445	1197107	-	NA	YkyA family protein
HIS92_RS05980	-0.541664	0.14112	0.000828726	NZ_CP051858.1	1208672	1209835	+	NA	aminotransferase A
HIS92_RS05995	-0.98	0.369898	0.030542	NZ_CP051858.1	1211986	1213287	-	malC	maltosaccharide ABC transporter permease MalC
HIS92_RS06000	-0.99598	0.358938	0.0220279	NZ_CP051858.1	1213364	1214623	-	NA	extracellular solute-binding protein
HIS92_RS06005	-1.21676	0.473585	0.0368648	NZ_CP051858.1	1214948	1216708	+	NA	alpha-glycosidase
HIS92_RS06015	-1.07776	0.365121	0.0138717	NZ_CP051858.1	1218688	1219788	+	ugpC	sn-glycerol-3-phosphate ABC transporter ATP-binding protein UgpC
HIS92_RS06030	-1.12139	0.408833	0.0239961	NZ_CP051858.1	1220680	1221135	-	NA	RDD family protein
HIS92_RS06050	-0.647008	0.237112	0.0248264	NZ_CP051858.1	1223490	1224215	+	NA	AAA family ATPase
HIS92_RS06065	1.00507	0.372646	0.0268687	NZ_CP051858.1	1226118	1226411	-	NA	DUF3928 family protein
HIS92_RS06170	-0.756284	0.30675	0.0470528	NZ_CP051858.1	1243196	1243813	+	NA	nitroreductase family protein
HIS92_RS06200	-0.349704	0.135249	0.0354707	NZ_CP051858.1	1249443	1250291	-	glcT	ptsGHI operon transcription antiterminator GlcT
HIS92_RS06230	-0.76115	0.24423	0.00875245	NZ_CP051858.1	1255126	1255698	-	scpB	segregation/condensation protein ScpB
HIS92_RS06235	-0.768182	0.17881	0.000137763	NZ_CP051858.1	1255857	1256600	-	scpA	segregation/condensation protein A
HIS92_RS06260	-0.501794	0.202192	0.045318	NZ_CP051858.1	1258960	1259826	+	NA	DUF1002 domain-containing protein
HIS92_RS06335	-1.23364	0.345591	0.00211178	NZ_CP051858.1	1270645	1271064	+	NA	GntR family transcriptional regulator
HIS92_RS06340	-1.38813	0.307048	5.22759e-05	NZ_CP051858.1	1271030	1271911	+	NA	ABC transporter ATP-binding protein
HIS92_RS06345	-0.64559	0.263974	0.049243	NZ_CP051858.1	1271901	1272968	+	NA	ABC transporter permease
HIS92_RS06350	-0.831615	0.23727	0.00261207	NZ_CP051858.1	1272981	1274066	+	NA	hypothetical protein
HIS92_RS06415	0.674628	0.195564	0.00314312	NZ_CP051858.1	1284826	1285473	-	spoIIM	stage II sporulation protein M
HIS92_RS06440	0.624287	0.241171	0.0352732	NZ_CP051858.1	1288006	1288833	-	NA	aldo/keto reductase
HIS92_RS06475	1.2351	0.349336	0.00236484	NZ_CP051858.1	1294803	1295666	-	NA	LacI family DNA-binding transcriptional regulator
HIS92_RS06500	-0.413281	0.169003	0.049243	NZ_CP051858.1	1298495	1299607	+	ribD	bifunctional diaminohydroxyphosphoribosylaminopyrimidine deaminase/5-amino-6-(5-phosphoribosylamino)uracil reductase RibD
HIS92_RS06560	-1.04325	0.279206	0.00119269	NZ_CP051858.1	1309346	1310719	+	nhaC	Na+/H+ antiporter NhaC
HIS92_RS06620	-0.858141	0.208636	0.000288647	NZ_CP051858.1	1321369	1322163	-	NA	SDR family oxidoreductase
HIS92_RS06635	-1.09441	0.190835	1.23661e-07	NZ_CP051858.1	1324178	1325056	-	sdaAA	L-serine ammonia-lyase, iron-sulfur-dependent, subunit alpha
HIS92_RS06640	-1.58758	0.22855	7.3547e-11	NZ_CP051858.1	1325075	1325734	-	sdaAB	L-serine ammonia-lyase, iron-sulfur-dependent subunit beta
HIS92_RS06645	-1.91778	0.239459	3.20979e-14	NZ_CP051858.1	1325775	1326045	-	NA	hypothetical protein
HIS92_RS06650	-1.00285	0.18263	4.7498e-07	NZ_CP051858.1	1326407	1327330	-	NA	ribonuclease Z
HIS92_RS06655	0.904707	0.347943	0.0344417	NZ_CP051858.1	1327520	1327771	+	NA	DUF3932 family protein
HIS92_RS06665	-1.68373	0.316324	1.16092e-06	NZ_CP051858.1	1329164	1331869	+	mgtA	magnesium-translocating P-type ATPase
HIS92_RS06670	-1.17558	0.356244	0.00506545	NZ_CP051858.1	1331943	1332644	+	NA	MgtC/SapB family protein
HIS92_RS06675	2.67173	0.167657	6.15305e-55	NZ_CP051858.1	1332685	1333923	-	NA	DNA polymerase IV
HIS92_RS06690	1.13308	0.289455	0.000619509	NZ_CP051858.1	1335531	1336076	-	NA	GNAT family N-acetyltransferase
HIS92_RS06735	0.793865	0.197945	0.000430799	NZ_CP051858.1	1341384	1341791	-	NA	YjdF family protein
HIS92_RS06750	-0.658306	0.196302	0.00430808	NZ_CP051858.1	1343260	1344438	-	NA	FtsW/RodA/SpoVE family cell cycle protein
HIS92_RS06895	-0.78783	0.157241	5.4909e-06	NZ_CP051858.1	1374466	1376205	-	recN	DNA repair protein RecN
HIS92_RS06900	-0.576788	0.206197	0.0207255	NZ_CP051858.1	1376470	1376919	-	argR	arginine repressor ArgR
HIS92_RS06935	-0.443767	0.143471	0.00933941	NZ_CP051858.1	1383478	1383870	-	nusB	N utilization substance protein NusB
HIS92_RS06950	-0.634364	0.127587	6.52798e-06	NZ_CP051858.1	1386001	1386489	-	accB	acetyl-CoA carboxylase biotin carboxyl carrier protein
HIS92_RS07005	1.31275	0.507161	0.0352732	NZ_CP051858.1	1392967	1393545	+	NA	GNAT family N-acetyltransferase
HIS92_RS07010	2.40094	0.78174	0.00994084	NZ_CP051858.1	1393526	1393846	+	NA	hypothetical protein
HIS92_RS07035	-0.397455	0.151592	0.0326591	NZ_CP051858.1	1396753	1397673	+	NA	DUF1385 domain-containing protein
HIS92_RS07050	-0.570628	0.216426	0.0314954	NZ_CP051858.1	1398868	1399296	-	mntR	transcriptional regulator MntR
HIS92_RS07070	-1.26192	0.333859	0.00102758	NZ_CP051858.1	1401818	1402660	+	NA	hypothetical protein
HIS92_RS07080	-0.803406	0.209078	0.000816937	NZ_CP051858.1	1403696	1404079	+	NA	rhodanese-like domain-containing protein
HIS92_RS07090	0.862689	0.168113	3.08492e-06	NZ_CP051858.1	1405047	1406024	+	NA	LacI family DNA-binding transcriptional regulator
HIS92_RS07155	1.57068	0.47812	0.00527964	NZ_CP051858.1	1416004	1416231	-	NA	hypothetical protein
HIS92_RS07170	-1.57623	0.509203	0.00928436	NZ_CP051858.1	1417261	1417461	-	NA	YqzE family protein
HIS92_RS07175	-0.824045	0.266272	0.00929691	NZ_CP051858.1	1417500	1417997	-	aroK	shikimate kinase AroK
HIS92_RS07220	0.847129	0.329518	0.0367434	NZ_CP051858.1	1423077	1423772	+	NA	helix-turn-helix domain-containing protein
HIS92_RS07225	1.24633	0.414663	0.0119446	NZ_CP051858.1	1423899	1424141	+	NA	DUF2626 domain-containing protein
HIS92_RS07250	-0.760098	0.200139	0.00096445	NZ_CP051858.1	1427018	1427506	-	NA	hypothetical protein
HIS92_RS07315	-0.668756	0.189782	0.00245575	NZ_CP051858.1	1441400	1442383	-	glcK	glucokinase
HIS92_RS07330	0.553972	0.203335	0.0250821	NZ_CP051858.1	1443389	1443538	-	rpmG	50S ribosomal protein L33
HIS92_RS07380	-1.77548	0.532804	0.0046063	NZ_CP051858.1	1455648	1455721	-	NA	tRNA-Ile
HIS92_RS07395	-0.645258	0.14397	6.19401e-05	NZ_CP051858.1	1457318	1458421	+	ispG	flavodoxin-dependent (E)-4-hydroxy-3-methylbut-2-enyl-diphosphate synthase
HIS92_RS07425	-0.596467	0.15535	0.000826065	NZ_CP051858.1	1462012	1462908	-	NA	deoxyribonuclease IV
HIS92_RS07440	-0.593245	0.196231	0.0113559	NZ_CP051858.1	1465378	1466328	+	ispH	4-hydroxy-3-methylbut-2-enyl diphosphate reductase
HIS92_RS07445	-0.985836	0.194662	4.27229e-06	NZ_CP051858.1	1466369	1467490	-	NA	Nif3-like dinuclear metal center hexameric protein
HIS92_RS07450	-1.35339	0.28272	1.57025e-05	NZ_CP051858.1	1467487	1468194	-	NA	tRNA (adenine(22)-N(1))-methyltransferase TrmK
HIS92_RS07465	0.383363	0.104917	0.00159338	NZ_CP051858.1	1470290	1472086	-	dnaG	DNA primase
HIS92_RS07560	0.347426	0.136212	0.0386807	NZ_CP051858.1	1487174	1488112	-	prmA	50S ribosomal protein L11 methyltransferase
HIS92_RS07565	0.350107	0.137362	0.0388493	NZ_CP051858.1	1488141	1489256	-	dnaJ	chaperone protein DnaJ
HIS92_RS07595	-0.886874	0.17345	3.37685e-06	NZ_CP051858.1	1494850	1496673	-	lepA	elongation factor 4
HIS92_RS07625	0.824812	0.247871	0.00466806	NZ_CP051858.1	1500395	1502716	-	NA	DNA internalization-related competence protein ComEC/Rec2
HIS92_RS07705	1.42538	0.498623	0.0176394	NZ_CP051858.1	1513818	1515311	-	NA	DUF4901 domain-containing protein
HIS92_RS07720	-1.04909	0.301552	0.00284479	NZ_CP051858.1	1516672	1517322	+	NA	GTP pyrophosphokinase family protein
HIS92_RS07735	1.50268	0.35826	0.000209115	NZ_CP051858.1	1519569	1520402	+	NA	GNAT family N-acetyltransferase
HIS92_RS07745	-2.49751	0.193024	2.65284e-36	NZ_CP051858.1	1521344	1521844	-	NA	DoxX family protein
HIS92_RS07780	-1.20095	0.268115	6.24717e-05	NZ_CP051858.1	1529117	1530871	+	NA	aromatic amino acid hydroxylase
HIS92_RS07800	-1.3244	0.278181	1.76866e-05	NZ_CP051858.1	1532623	1533168	+	NA	helix-turn-helix transcriptional regulator
HIS92_RS07845	1.55341	0.482723	0.00650723	NZ_CP051858.1	1538858	1541461	-	adhE	bifunctional acetaldehyde-CoA/alcohol dehydrogenase
HIS92_RS07860	-1.13368	0.387946	0.0149999	NZ_CP051858.1	1543867	1544562	-	mtnN	5'-methylthioadenosine/S-adenosylhomocysteine nucleosidase
HIS92_RS07865	-1.61795	0.526988	0.00996569	NZ_CP051858.1	1544577	1545215	-	NA	class I SAM-dependent methyltransferase
HIS92_RS07875	-0.484147	0.162003	0.0125423	NZ_CP051858.1	1545603	1546259	-	NA	YrrS family protein
HIS92_RS07885	1.23262	0.348526	0.00235818	NZ_CP051858.1	1548219	1548899	-	NA	hypothetical protein
HIS92_RS07910	-1.09539	0.380495	0.0167724	NZ_CP051858.1	1552703	1553344	-	NA	O-methyltransferase
HIS92_RS07915	-0.609779	0.153517	0.000499222	NZ_CP051858.1	1553548	1554618	-	mltG	endolytic transglycosylase MltG
HIS92_RS07930	-0.376286	0.11909	0.00772296	NZ_CP051858.1	1555550	1555816	-	NA	IreB family regulatory phosphoprotein
HIS92_RS07960	0.721324	0.223803	0.00643973	NZ_CP051858.1	1561076	1561264	-	NA	hypothetical protein
HIS92_RS07965	0.387883	0.151715	0.038081	NZ_CP051858.1	1561392	1563728	-	NA	ATP-dependent RecD-like DNA helicase
HIS92_RS07975	-0.464177	0.131512	0.0024095	NZ_CP051858.1	1564593	1565708	-	mnmA	tRNA 2-thiouridine(34) synthase MnmA
HIS92_RS07980	-0.556391	0.158217	0.00251627	NZ_CP051858.1	1565725	1566870	-	NA	cysteine desulfurase
HIS92_RS07985	-0.622248	0.236583	0.031987	NZ_CP051858.1	1566906	1567322	-	NA	Rrf2 family transcriptional regulator
HIS92_RS08000	-1.95896	0.453763	0.000125725	NZ_CP051858.1	1569955	1570722	-	NA	tRNA threonylcarbamoyladenosine dehydratase
HIS92_RS08010	-0.368243	0.114421	0.00650723	NZ_CP051858.1	1573020	1574291	-	hisS	histidine--tRNA ligase
HIS92_RS08035	-0.738462	0.234467	0.00790951	NZ_CP051858.1	1578204	1578716	-	NA	adenine phosphoribosyltransferase
HIS92_RS08040	-0.44786	0.150039	0.0126359	NZ_CP051858.1	1578764	1581103	-	recJ	single-stranded-DNA-specific exonuclease RecJ
HIS92_RS08055	-0.482163	0.160927	0.0122959	NZ_CP051858.1	1584789	1585073	-	NA	post-transcriptional regulator
HIS92_RS08105	-1.09439	0.239824	4.30807e-05	NZ_CP051858.1	1592592	1593536	+	NA	iron-hydroxamate ABC transporter substrate-binding protein
HIS92_RS08250	-0.788513	0.264083	0.0126254	NZ_CP051858.1	1620968	1621819	-	mreC	rod shape-determining protein MreC
HIS92_RS08255	-0.98679	0.335151	0.014142	NZ_CP051858.1	1621861	1622880	-	mreB	rod shape-determining protein MreB
HIS92_RS08280	-0.541507	0.084327	2.17047e-09	NZ_CP051858.1	1627080	1629725	-	valS	valine--tRNA ligase
HIS92_RS08360	-0.574652	0.15949	0.00190249	NZ_CP051858.1	1647848	1648846	-	NA	hypothetical protein
HIS92_RS08415	-1.5449	0.277235	3.05511e-07	NZ_CP051858.1	1656095	1656904	-	racE	glutamate racemase
HIS92_RS08430	-1.13059	0.367185	0.00972533	NZ_CP051858.1	1659689	1660327	-	NA	TetR/AcrR family transcriptional regulator
HIS92_RS08480	-0.834306	0.207528	0.000414847	NZ_CP051858.1	1667763	1668989	-	NA	ABC transporter permease
HIS92_RS08485	-1.13835	0.273193	0.000233897	NZ_CP051858.1	1668992	1669876	-	NA	ATP-binding cassette domain-containing protein
HIS92_RS08490	-1.71905	0.129109	1.94363e-38	NZ_CP051858.1	1670220	1671047	+	NA	5'-nucleotidase, lipoprotein e(P4) family
HIS92_RS08505	-1.44593	0.174624	3.79754e-15	NZ_CP051858.1	1672910	1673689	+	NA	M15 family metallopeptidase
HIS92_RS08510	1.85025	0.67923	0.0250882	NZ_CP051858.1	1673726	1674172	-	NA	acyl-CoA thioesterase
HIS92_RS08535	1.20211	0.204678	5.6537e-08	NZ_CP051858.1	1678315	1680099	-	uvrC	excinuclease ABC subunit C
HIS92_RS08540	0.352197	0.123134	0.0175649	NZ_CP051858.1	1680249	1680563	-	trxA	thioredoxin
HIS92_RS08545	2.03424	0.237801	3.97674e-16	NZ_CP051858.1	1680775	1681752	-	etfA	electron transfer flavoprotein subunit alpha
HIS92_RS08550	1.89928	0.290116	9.95129e-10	NZ_CP051858.1	1681789	1682562	-	etfB	electron transfer flavoprotein subunit beta
HIS92_RS08555	1.0222	0.192484	1.23194e-06	NZ_CP051858.1	1682641	1683417	-	NA	enoyl-CoA hydratase
HIS92_RS08635	-0.77661	0.216882	0.00204916	NZ_CP051858.1	1697159	1698358	-	NA	class I SAM-dependent rRNA methyltransferase
HIS92_RS08680	-0.703113	0.20326	0.00304202	NZ_CP051858.1	1707399	1708724	-	brnQ	branched-chain amino acid transport system II carrier protein
HIS92_RS08705	-0.630555	0.216557	0.015361	NZ_CP051858.1	1714784	1715053	-	zapA	cell division protein ZapA
HIS92_RS08725	-0.575122	0.119387	1.35859e-05	NZ_CP051858.1	1716878	1718269	-	asnS	asparagine--tRNA ligase
HIS92_RS08735	-0.288095	0.105944	0.0253581	NZ_CP051858.1	1721166	1722200	-	pheS	phenylalanine--tRNA ligase subunit alpha
HIS92_RS08785	-0.695117	0.210798	0.00509616	NZ_CP051858.1	1730374	1730865	-	NA	dUTP diphosphatase
HIS92_RS08835	-1.7478	0.159602	3.71235e-26	NZ_CP051858.1	1739680	1740063	-	speH1	S-adenosylmethionine decarboxylase proenzyme
HIS92_RS08840	-2.37587	0.586038	0.00036573	NZ_CP051858.1	1740451	1741479	-	NA	glyceraldehyde-3-phosphate dehydrogenase
HIS92_RS08850	0.466903	0.138379	0.00404709	NZ_CP051858.1	1742243	1742875	-	ytaF	sporulation membrane protein YtaF
HIS92_RS08855	0.373105	0.128296	0.0155218	NZ_CP051858.1	1742948	1743778	-	mutM	DNA-formamidopyrimidine glycosylase
HIS92_RS08885	0.903523	0.31753	0.0181733	NZ_CP051858.1	1750701	1751639	-	mdh	malate dehydrogenase
HIS92_RS08890	0.876084	0.33602	0.0338544	NZ_CP051858.1	1751659	1752951	-	icd	NADP-dependent isocitrate dehydrogenase
HIS92_RS08895	0.715186	0.285919	0.0434482	NZ_CP051858.1	1753112	1754260	-	citZ	citrate synthase
HIS92_RS08910	0.968531	0.258325	0.00114544	NZ_CP051858.1	1757315	1757704	-	fxsA	membrane protein FxsA
HIS92_RS08960	0.336036	0.133909	0.0426411	NZ_CP051858.1	1769151	1770221	-	NA	bifunctional oligoribonuclease/PAP phosphatase NrnA
HIS92_RS08970	1.86428	0.276018	2.70546e-10	NZ_CP051858.1	1770557	1770820	-	NA	DUF3949 domain-containing protein
HIS92_RS09050	1.27512	0.297201	0.000140803	NZ_CP051858.1	1781690	1782148	+	NA	universal stress protein
HIS92_RS09060	3.32157	0.523419	3.44081e-09	NZ_CP051858.1	1783133	1783312	+	NA	hypothetical protein
HIS92_RS09110	-1.17649	0.143782	8.32538e-15	NZ_CP051858.1	1790787	1791980	-	ackA	acetate kinase
HIS92_RS09115	-0.861458	0.266431	0.00624145	NZ_CP051858.1	1792280	1793266	-	NA	class I SAM-dependent methyltransferase
HIS92_RS09140	2.32776	0.22474	2.02507e-23	NZ_CP051858.1	1796274	1797842	-	NA	amidohydrolase
HIS92_RS09145	3.02357	0.192688	2.64946e-53	NZ_CP051858.1	1797912	1798343	-	NA	VOC family protein
HIS92_RS09210	-1.66567	0.671655	0.0454234	NZ_CP051858.1	1811877	1812005	-	NA	hypothetical protein
HIS92_RS09215	-0.713822	0.17355	0.000288647	NZ_CP051858.1	1812134	1813390	-	tyrS	tyrosine--tRNA ligase
HIS92_RS09225	1.03766	0.30644	0.00389271	NZ_CP051858.1	1814508	1816226	-	acsA	acetate--CoA ligase
HIS92_RS09240	1.37434	0.284614	1.29096e-05	NZ_CP051858.1	1817694	1818860	+	acuC	acetoin utilization protein AcuC
HIS92_RS09245	2.55387	1.02349	0.0439514	NZ_CP051858.1	1818982	1819857	+	NA	alpha/beta hydrolase
HIS92_RS09250	1.95333	0.492082	0.000502943	NZ_CP051858.1	1819924	1820211	-	NA	hypothetical protein
HIS92_RS09290	1.90169	0.219567	1.6916e-16	NZ_CP051858.1	1825688	1825924	+	NA	DUF3949 domain-containing protein
HIS92_RS09295	1.47033	0.286515	3.08492e-06	NZ_CP051858.1	1825926	1826288	+	NA	DUF4288 domain-containing protein
HIS92_RS09300	-0.44418	0.18143	0.0490153	NZ_CP051858.1	1826323	1827321	-	ccpA	catabolite control protein A
HIS92_RS09320	-0.69993	0.160163	9.98786e-05	NZ_CP051858.1	1828667	1829689	-	NA	CamS family sex pheromone protein
HIS92_RS09340	1.19092	0.392906	0.0111226	NZ_CP051858.1	1831986	1832390	-	NA	PH domain-containing protein
HIS92_RS09365	-0.523327	0.163815	0.00696832	NZ_CP051858.1	1835039	1836349	-	murC	UDP-N-acetylmuramate--L-alanine ligase
HIS92_RS09390	-0.618058	0.15236	0.000362517	NZ_CP051858.1	1843357	1843971	-	NA	DUF4479 domain-containing protein
HIS92_RS09435	-0.638035	0.224715	0.0183883	NZ_CP051858.1	1849817	1850614	-	NA	phosphotransferase family protein
HIS92_RS09445	1.21388	0.450495	0.0270529	NZ_CP051858.1	1853195	1853740	-	thpR	RNA 2',3'-cyclic phosphodiesterase
HIS92_RS09460	-0.856274	0.323578	0.0307703	NZ_CP051858.1	1855925	1856653	-	NA	rRNA pseudouridine synthase
HIS92_RS09465	-0.80893	0.267099	0.0111911	NZ_CP051858.1	1856695	1858347	-	NA	polysaccharide biosynthesis protein
HIS92_RS09470	-0.893883	0.157541	1.75756e-07	NZ_CP051858.1	1858641	1859912	+	NA	NAD(P)/FAD-dependent oxidoreductase
HIS92_RS09480	-0.616355	0.240038	0.0369762	NZ_CP051858.1	1861614	1861937	-	NA	winged helix-turn-helix transcriptional regulator
HIS92_RS09485	-0.670859	0.247984	0.0262908	NZ_CP051858.1	1861938	1862369	-	NA	SRPBCC domain-containing protein
HIS92_RS09505	0.6911	0.241078	0.0172956	NZ_CP051858.1	1863728	1864222	+	NA	hypothetical protein
HIS92_RS09550	0.67698	0.269266	0.0421429	NZ_CP051858.1	1869614	1870627	-	NA	molybdopterin-synthase adenylyltransferase MoeB
HIS92_RS09625	-0.649261	0.261549	0.0452783	NZ_CP051858.1	1885362	1886555	-	NA	MFS transporter
HIS92_RS09645	-1.55671	0.196995	7.39686e-14	NZ_CP051858.1	1889469	1891320	-	NA	ABC transporter permease
HIS92_RS09650	-1.84573	0.217541	7.21018e-16	NZ_CP051858.1	1891337	1892098	-	NA	ABC transporter ATP-binding protein
HIS92_RS09655	-2.0476	0.662151	0.00935215	NZ_CP051858.1	1892331	1893353	-	NA	DUF418 domain-containing protein
HIS92_RS09670	-1.17533	0.349674	0.00420299	NZ_CP051858.1	1894030	1894989	+	NA	TIGR01212 family radical SAM protein
HIS92_RS09675	-0.954578	0.241471	0.000535118	NZ_CP051858.1	1894986	1895558	+	NA	methyltransferase domain-containing protein
HIS92_RS09690	-0.500535	0.133174	0.00111069	NZ_CP051858.1	1898047	1899111	-	NA	tetraprenyl-beta-curcumene synthase family protein
HIS92_RS09735	-1.23023	0.176441	6.23102e-11	NZ_CP051858.1	1904405	1905604	-	metK	methionine adenosyltransferase
HIS92_RS09740	-2.5101	0.542647	3.29313e-05	NZ_CP051858.1	1906124	1907710	+	pckA	phosphoenolpyruvate carboxykinase (ATP)
HIS92_RS09810	-0.555295	0.194732	0.0179142	NZ_CP051858.1	1920216	1921469	-	NA	two-component sensor histidine kinase
HIS92_RS09945	1.85516	0.372794	6.41137e-06	NZ_CP051858.1	1941203	1942552	+	cydA	cytochrome ubiquinol oxidase subunit I
HIS92_RS09950	3.5076	0.49108	1.95674e-11	NZ_CP051858.1	1942542	1943570	+	cydB	cytochrome d ubiquinol oxidase subunit II
HIS92_RS09960	-1.40137	0.313632	6.50221e-05	NZ_CP051858.1	1944648	1945682	+	NA	YdcF family protein
HIS92_RS09995	-0.4513	0.18165	0.0450515	NZ_CP051858.1	1949459	1950124	-	NA	PspA/IM30 family protein
HIS92_RS10000	-1.80539	0.387931	2.89643e-05	NZ_CP051858.1	1950527	1951105	+	NA	hypothetical protein
HIS92_RS10005	-1.06755	0.298419	0.00206191	NZ_CP051858.1	1951140	1951310	-	NA	FeoB-associated Cys-rich membrane protein
HIS92_RS10010	-1.25184	0.244477	3.26364e-06	NZ_CP051858.1	1951324	1953312	-	feoB	ferrous iron transport protein B
HIS92_RS10015	-0.836647	0.330702	0.0406657	NZ_CP051858.1	1953309	1953536	-	NA	ferrous iron transport protein A
HIS92_RS10045	-1.27121	0.213642	3.652e-08	NZ_CP051858.1	1958757	1959089	-	NA	hypothetical protein
HIS92_RS10130	-1.74949	0.203964	3.28098e-16	NZ_CP051858.1	1972631	1974580	-	NA	ABC transporter permease
HIS92_RS10135	-1.83472	0.241801	7.85596e-13	NZ_CP051858.1	1974567	1975337	-	NA	ABC transporter ATP-binding protein
HIS92_RS10170	-0.552038	0.129392	0.000155137	NZ_CP051858.1	1980706	1981401	+	NA	response regulator transcription factor
HIS92_RS10175	-0.428339	0.11826	0.00177842	NZ_CP051858.1	1981404	1982426	+	NA	sensor histidine kinase
HIS92_RS10210	-1.0466	0.261754	0.000451254	NZ_CP051858.1	1991117	1991842	-	NA	GntR family transcriptional regulator
HIS92_RS10215	-1.2974	0.320532	0.000374062	NZ_CP051858.1	1991842	1992858	-	NA	sugar kinase
HIS92_RS10265	-0.430987	0.172647	0.0438878	NZ_CP051858.1	2002847	2003659	-	menH	2-succinyl-6-hydroxy-2,4-cyclohexadiene-1-carboxylate synthase
HIS92_RS10270	-0.510971	0.197928	0.0357978	NZ_CP051858.1	2003656	2005410	-	menD	2-succinyl-5-enolpyruvyl-6-hydroxy-3-cyclohexene-1-carboxylic-acid synthase
HIS92_RS10275	-0.68342	0.182648	0.00117327	NZ_CP051858.1	2005407	2006801	-	NA	isochorismate synthase
HIS92_RS10280	-1.16316	0.264477	8.83817e-05	NZ_CP051858.1	2006996	2007949	+	NA	1,4-dihydroxy-2-naphthoate polyprenyltransferase
HIS92_RS10285	-0.980158	0.273933	0.00205894	NZ_CP051858.1	2008214	2008945	+	NA	yteA family sporulation protein
HIS92_RS10315	0.671721	0.214847	0.008489	NZ_CP051858.1	2012859	2015267	-	glgP	glycogen phosphorylase
HIS92_RS10320	0.854487	0.34458	0.0454234	NZ_CP051858.1	2015286	2016716	-	glgA	glycogen synthase GlgA
HIS92_RS10325	2.15947	0.648256	0.0046193	NZ_CP051858.1	2016829	2017863	-	glgD	glucose-1-phosphate adenylyltransferase subunit GlgD
HIS92_RS10330	2.90384	0.580036	5.58065e-06	NZ_CP051858.1	2017882	2019012	-	glgC	glucose-1-phosphate adenylyltransferase
HIS92_RS10335	2.06619	0.475789	0.000112797	NZ_CP051858.1	2018960	2020897	-	glgB	1,4-alpha-glucan branching protein GlgB
HIS92_RS10350	1.0249	0.189605	7.52136e-07	NZ_CP051858.1	2022009	2022953	-	NA	L-lactate dehydrogenase
HIS92_RS10415	-0.961494	0.326624	0.0141544	NZ_CP051858.1	2026582	2026674	-	NA	tRNA-Ser
HIS92_RS10455	-0.977425	0.319819	0.0103641	NZ_CP051858.1	2027328	2027408	-	NA	tRNA-Leu
HIS92_RS10480	-3.53498	1.24559	0.0184475	NZ_CP051858.1	2027894	2030815	-	NA	23S ribosomal RNA
HIS92_RS10485	-4.78572	1.37013	0.00272181	NZ_CP051858.1	2030962	2032513	-	NA	16S ribosomal RNA
HIS92_RS10490	-0.826739	0.274454	0.0117216	NZ_CP051858.1	2032919	2033599	+	NA	MgtC/SapB family protein
HIS92_RS10515	0.814083	0.204836	0.000496161	NZ_CP051858.1	2037165	2037509	-	yugI	general stress protein 13
HIS92_RS10530	0.54015	0.184947	0.0150365	NZ_CP051858.1	2039714	2040706	+	NA	D-glycerate dehydrogenase
HIS92_RS10545	-0.696644	0.239092	0.0153098	NZ_CP051858.1	2042144	2043295	+	NA	pyridoxal phosphate-dependent aminotransferase
HIS92_RS10570	-0.532622	0.186757	0.0179142	NZ_CP051858.1	2045682	2047007	+	NA	ArsB/NhaD family transporter
HIS92_RS10585	-0.288206	0.099202	0.0156361	NZ_CP051858.1	2048732	2050108	+	glyS	glycine--tRNA ligase
HIS92_RS10635	1.20837	0.434669	0.0217406	NZ_CP051858.1	2058368	2058874	-	NA	NUDIX hydrolase
HIS92_RS10640	-1.97006	0.264821	2.32669e-12	NZ_CP051858.1	2058998	2060206	-	NA	NAD(P)/FAD-dependent oxidoreductase
HIS92_RS10650	5.29278	0.189355	2.70976e-168	NZ_CP051858.1	2061783	2062259	+	NA	AraC family transcriptional regulator
HIS92_RS10670	-1.36449	0.291679	2.59126e-05	NZ_CP051858.1	2065207	2065560	-	NA	YxeA family protein
HIS92_RS10700	-1.05083	0.214264	8.9669e-06	NZ_CP051858.1	2069062	2069928	-	dapF	diaminopimelate epimerase
HIS92_RS10730	-0.717338	0.291184	0.0472728	NZ_CP051858.1	2073953	2074294	-	phnA	alkylphosphonate utilization operon protein PhnA
HIS92_RS10760	-0.727119	0.235625	0.00953585	NZ_CP051858.1	2079665	2080939	-	NA	tripartite tricarboxylate transporter TctB family protein
HIS92_RS10780	1.27874	0.272804	2.48092e-05	NZ_CP051858.1	2083365	2083580	+	NA	hypothetical protein
HIS92_RS10790	0.639605	0.172643	0.00133239	NZ_CP051858.1	2084762	2085253	+	NA	phosphatidylglycerophosphatase A
HIS92_RS10820	-0.679462	0.262636	0.03538	NZ_CP051858.1	2090795	2091376	+	NA	NAD(P)H-dependent oxidoreductase
HIS92_RS10840	-1.11424	0.170176	9.92489e-10	NZ_CP051858.1	2093591	2094562	+	glpX	class II fructose-bisphosphatase
HIS92_RS10845	-1.15439	0.170281	2.30228e-10	NZ_CP051858.1	2094579	2094845	+	NA	DUF3055 domain-containing protein
HIS92_RS10850	1.99126	0.505862	0.000571222	NZ_CP051858.1	2095219	2095716	+	NA	hypothetical protein
HIS92_RS10880	0.831246	0.295881	0.0199815	NZ_CP051858.1	2099047	2099601	+	NA	histidine phosphatase family protein
HIS92_RS10910	-0.647782	0.215159	0.0117711	NZ_CP051858.1	2103472	2104863	-	NA	bifunctional metallophosphatase/5'-nucleotidase
HIS92_RS10915	0.47222	0.114244	0.000265562	NZ_CP051858.1	2105660	2107057	-	sufB	Fe-S cluster assembly protein SufB
HIS92_RS10950	-0.939199	0.309999	0.011162	NZ_CP051858.1	2112793	2113458	-	NA	ABC transporter permease
HIS92_RS10965	-0.692332	0.267189	0.0351426	NZ_CP051858.1	2115387	2115695	-	NA	thioredoxin family protein
HIS92_RS10980	-0.627946	0.167144	0.0011161	NZ_CP051858.1	2117199	2117564	-	NA	arsenate reductase family protein
HIS92_RS10985	2.65699	0.579995	4.01162e-05	NZ_CP051858.1	2117976	2118503	-	NA	hypothetical protein
HIS92_RS10990	-1.64851	0.344464	1.57697e-05	NZ_CP051858.1	2118648	2119295	+	NA	phosphatase PAP2 family protein
HIS92_RS10995	2.34372	0.374241	5.64703e-09	NZ_CP051858.1	2119355	2120368	-	NA	PTS sugar transporter subunit IIC
HIS92_RS11000	1.13164	0.353196	0.00676077	NZ_CP051858.1	2120391	2121560	-	NA	L-lactate dehydrogenase
HIS92_RS11020	0.973542	0.322984	0.011673	NZ_CP051858.1	2122983	2124767	-	NA	acyl-CoA dehydrogenase family protein
HIS92_RS11025	2.98457	0.508699	5.8261e-08	NZ_CP051858.1	2125156	2126328	-	NA	acetyl-CoA C-acetyltransferase
HIS92_RS11030	1.65007	0.270705	1.54702e-08	NZ_CP051858.1	2126350	2128731	-	NA	3-hydroxyacyl-CoA dehydrogenase/enoyl-CoA hydratase family protein
HIS92_RS11040	-0.578558	0.227151	0.0389519	NZ_CP051858.1	2129213	2130052	+	NA	D-alanyl-D-alanine carboxypeptidase
HIS92_RS11045	1.5888	0.367227	0.00012073	NZ_CP051858.1	2130075	2130992	-	NA	proline dehydrogenase
HIS92_RS11085	1.55403	0.491865	0.00772296	NZ_CP051858.1	2138281	2138508	+	NA	hypothetical protein
HIS92_RS11105	-0.783157	0.101849	3.75763e-13	NZ_CP051858.1	2140898	2141791	+	NA	YitT family protein
HIS92_RS11115	1.38968	0.277317	5.4909e-06	NZ_CP051858.1	2142884	2143270	+	NA	DUF3938 domain-containing protein
HIS92_RS11155	-0.3454	0.130854	0.0312743	NZ_CP051858.1	2148314	2148979	+	NA	response regulator transcription factor
HIS92_RS11185	1.76593	0.266293	5.89543e-10	NZ_CP051858.1	2155261	2156955	+	NA	methyl-accepting chemotaxis protein
HIS92_RS11245	0.896524	0.357911	0.0431236	NZ_CP051858.1	2168984	2169424	+	NA	DNA starvation/stationary phase protection protein
HIS92_RS11250	1.50563	0.239347	4.75855e-09	NZ_CP051858.1	2169897	2170094	+	NA	hypothetical protein
HIS92_RS11290	-0.934581	0.3618	0.035696	NZ_CP051858.1	2176593	2178035	-	NA	alanine:cation symporter family protein
HIS92_RS11295	-0.790891	0.254869	0.00908838	NZ_CP051858.1	2178372	2179802	-	NA	alanine:cation symporter family protein
HIS92_RS11315	-0.628628	0.232224	0.0262203	NZ_CP051858.1	2186810	2187649	-	NA	aldo/keto reductase
HIS92_RS11320	-0.847746	0.283182	0.012385	NZ_CP051858.1	2187666	2188829	-	NA	MFS transporter
HIS92_RS11350	-0.795268	0.103907	4.90676e-13	NZ_CP051858.1	2194919	2195314	-	NA	SET domain-containing protein-lysine N-methyltransferase
HIS92_RS11430	-0.61217	0.192244	0.00718709	NZ_CP051858.1	2208961	2209392	-	NA	Lrp/AsnC family transcriptional regulator
HIS92_RS11450	-3.37747	0.391342	2.16861e-16	NZ_CP051858.1	2212089	2213627	-	NA	anthrolysin O/cereolysin O family cholesterol-dependent cytolysin
HIS92_RS11455	0.695425	0.128376	7.08858e-07	NZ_CP051858.1	2214062	2214814	-	NA	ATP-binding cassette domain-containing protein
HIS92_RS11460	0.748997	0.180124	0.000241257	NZ_CP051858.1	2214811	2215875	-	NA	iron chelate uptake ABC transporter family permease subunit
HIS92_RS11465	0.634883	0.137514	3.42865e-05	NZ_CP051858.1	2215872	2216888	-	NA	iron chelate uptake ABC transporter family permease subunit
HIS92_RS11490	0.421957	0.125893	0.00432263	NZ_CP051858.1	2220588	2223026	-	rnr	ribonuclease R
HIS92_RS11520	1.38504	0.229601	2.25293e-08	NZ_CP051858.1	2226809	2228104	-	eno	phosphopyruvate hydratase
HIS92_RS11525	1.85996	0.248245	1.57792e-12	NZ_CP051858.1	2228135	2229664	-	gpmI	2,3-bisphosphoglycerate-independent phosphoglycerate mutase
HIS92_RS11530	1.87317	0.269881	7.61667e-11	NZ_CP051858.1	2229661	2230416	-	NA	triose-phosphate isomerase
HIS92_RS11535	1.72683	0.274524	4.75855e-09	NZ_CP051858.1	2230449	2231633	-	NA	phosphoglycerate kinase
HIS92_RS11540	1.2184	0.222662	5.26658e-07	NZ_CP051858.1	2231773	2232777	-	gap	type I glyceraldehyde-3-phosphate dehydrogenase
HIS92_RS11545	0.764098	0.156227	9.55633e-06	NZ_CP051858.1	2232804	2233832	-	cggR	gapA transcriptional regulator CggR
HIS92_RS11605	1.08836	0.31811	0.00346692	NZ_CP051858.1	2241203	2241451	-	NA	HPr family phosphocarrier protein
HIS92_RS11610	1.02378	0.41372	0.0460556	NZ_CP051858.1	2241475	2242425	-	whiA	DNA-binding protein WhiA
HIS92_RS11640	-0.792968	0.221592	0.00205848	NZ_CP051858.1	2247075	2248586	-	NA	tetratricopeptide repeat protein
HIS92_RS11650	-0.953812	0.366759	0.0344417	NZ_CP051858.1	2249272	2249922	-	ppaX	pyrophosphatase PpaX
HIS92_RS11655	-1.13281	0.117403	2.11246e-20	NZ_CP051858.1	2249990	2250802	-	NA	prolipoprotein diacylglyceryl transferase
HIS92_RS11660	-1.26304	0.121797	1.7999e-23	NZ_CP051858.1	2250827	2251756	-	hprK	HPr(Ser) kinase/phosphatase
HIS92_RS11670	3.42637	0.375487	2.87582e-18	NZ_CP051858.1	2252405	2252857	-	NA	DUF4275 family protein
HIS92_RS11675	3.3403	0.212323	1.44712e-53	NZ_CP051858.1	2252917	2255793	-	uvrA	excinuclease ABC subunit UvrA
HIS92_RS11680	2.78604	0.215904	3.90099e-36	NZ_CP051858.1	2255799	2257775	-	uvrB	excinuclease ABC subunit B
HIS92_RS11755	-1.28902	0.288519	6.50483e-05	NZ_CP051858.1	2269372	2270265	-	ftsX	cell division ABC transporter permease FtsX
HIS92_RS11760	-1.46329	0.327418	6.49524e-05	NZ_CP051858.1	2270255	2270941	-	ftsE	cell division ATP-binding protein FtsE
HIS92_RS11770	0.344043	0.133398	0.0359876	NZ_CP051858.1	2271989	2273087	-	prfB	peptide chain release factor 2
HIS92_RS11770	0.344043	0.133398	0.0359876	NZ_CP051858.1	2271989	2273087	-	prfB	peptide chain release factor 2
HIS92_RS11780	1.51983	0.308545	8.12714e-06	NZ_CP051858.1	2276012	2276554	-	raiA	ribosome-associated translation inhibitor RaiA
HIS92_RS11800	-2.21272	0.292433	9.19271e-13	NZ_CP051858.1	2279381	2280766	-	NA	C40 family peptidase
HIS92_RS11805	0.383164	0.153245	0.0435024	NZ_CP051858.1	2280915	2281229	-	NA	helix-turn-helix transcriptional regulator
HIS92_RS11810	-0.702733	0.186054	0.00103752	NZ_CP051858.1	2281402	2282244	-	NA	DegV family protein
HIS92_RS11820	-0.537825	0.212211	0.0401829	NZ_CP051858.1	2283199	2284317	+	NA	LCP family protein
HIS92_RS11835	-0.928502	0.147587	4.75855e-09	NZ_CP051858.1	2287410	2288483	+	NA	undecaprenyl/decaprenyl-phosphate alpha-N-acetylglucosaminyl 1-phosphate transferase
HIS92_RS11845	-0.950118	0.313441	0.0111226	NZ_CP051858.1	2289526	2292201	+	NA	sigma-54-dependent transcriptional regulator
HIS92_RS11935	1.49201	0.272452	5.15502e-07	NZ_CP051858.1	2308918	2310003	-	NA	hypothetical protein
HIS92_RS11940	5.45743	0.465923	7.56155e-30	NZ_CP051858.1	2310095	2310244	-	NA	hypothetical protein
HIS92_RS11975	3.14582	0.170848	3.70001e-73	NZ_CP051858.1	2319203	2319694	-	NA	metal-binding protein
HIS92_RS11980	3.09283	0.221517	3.08347e-42	NZ_CP051858.1	2319745	2320110	-	NA	DUF1232 domain-containing protein
HIS92_RS12000	-2.05657	0.306732	3.75059e-10	NZ_CP051858.1	2326334	2327545	+	NA	NupC/NupG family nucleoside CNT transporter
HIS92_RS12020	-2.45616	0.527932	2.91118e-05	NZ_CP051858.1	2332639	2333523	+	NA	SH3 domain-containing protein
HIS92_RS12045	-0.736907	0.211983	0.00286966	NZ_CP051858.1	2337682	2339301	+	NA	hypothetical protein
HIS92_RS12080	0.945661	0.29471	0.00667271	NZ_CP051858.1	2344489	2344959	-	NA	sigma-70 family RNA polymerase sigma factor
HIS92_RS12085	0.804436	0.182304	8.27711e-05	NZ_CP051858.1	2345180	2345860	-	NA	YIP1 family protein
HIS92_RS12090	0.909202	0.255357	0.0021707	NZ_CP051858.1	2345975	2347174	-	NA	ABC transporter permease
HIS92_RS12095	0.923715	0.33315	0.0221336	NZ_CP051858.1	2347171	2347851	-	NA	ABC transporter ATP-binding protein
HIS92_RS12105	-1.03159	0.293494	0.00252961	NZ_CP051858.1	2349424	2349615	+	NA	helix-turn-helix transcriptional regulator
HIS92_RS12110	-1.02405	0.230013	6.96905e-05	NZ_CP051858.1	2349616	2350128	+	NA	DUF3278 domain-containing protein
HIS92_RS12135	1.28874	0.477625	0.0268053	NZ_CP051858.1	2354914	2355585	-	NA	response regulator transcription factor
HIS92_RS12150	0.706782	0.275992	0.0376517	NZ_CP051858.1	2357665	2358687	-	galE	UDP-glucose 4-epimerase GalE
HIS92_RS12180	-0.940202	0.269338	0.00273964	NZ_CP051858.1	2364878	2365537	-	NA	exopolysaccharide biosynthesis polyprenyl glycosylphosphotransferase
HIS92_RS12200	-0.668588	0.273684	0.049488	NZ_CP051858.1	2368244	2368987	-	NA	capsular polysaccharide biosynthesis protein
HIS92_RS12215	-0.57943	0.202395	0.0174724	NZ_CP051858.1	2371133	2372134	-	NA	rod shape-determining protein
HIS92_RS12240	1.02179	0.380841	0.0278817	NZ_CP051858.1	2374927	2375769	-	NA	ABC transporter ATP-binding protein
HIS92_RS12255	-0.71432	0.224518	0.00723966	NZ_CP051858.1	2378285	2379589	-	murA	UDP-N-acetylglucosamine 1-carboxyvinyltransferase
HIS92_RS12260	-0.480084	0.184256	0.0339939	NZ_CP051858.1	2379629	2380339	-	NA	YwmB family TATA-box binding protein
HIS92_RS12335	0.736922	0.248268	0.013209	NZ_CP051858.1	2395020	2395805	-	NA	DUF975 family protein
HIS92_RS12340	0.378662	0.152201	0.044688	NZ_CP051858.1	2395945	2396346	-	atpC	F0F1 ATP synthase subunit epsilon
HIS92_RS12395	-0.555037	0.158039	0.00255355	NZ_CP051858.1	2404081	2404710	-	upp	uracil phosphoribosyltransferase
HIS92_RS12400	-0.630892	0.244732	0.03606	NZ_CP051858.1	2404983	2406224	-	glyA	serine hydroxymethyltransferase
HIS92_RS12440	0.602657	0.173603	0.00291366	NZ_CP051858.1	2412106	2412384	-	NA	DUF3935 domain-containing protein
HIS92_RS12550	1.92717	0.363412	1.27747e-06	NZ_CP051858.1	2433933	2436044	-	NA	(Fe-S)-binding protein
HIS92_RS12635	0.934161	0.372558	0.0428494	NZ_CP051858.1	2450173	2452098	-	NA	hypothetical protein
HIS92_RS12670	-2.94238	0.263971	4.50031e-27	NZ_CP051858.1	2459773	2461524	+	NA	M4 family metallopeptidase
HIS92_RS12680	0.892545	0.353035	0.04083	NZ_CP051858.1	2462164	2463294	-	NA	sensor histidine kinase
HIS92_RS12695	-0.30557	0.114797	0.029592	NZ_CP051858.1	2465086	2465880	+	map	type I methionyl aminopeptidase
HIS92_RS12710	-2.02345	0.313184	1.72596e-09	NZ_CP051858.1	2478377	2478751	+	NA	hypothetical protein
HIS92_RS12730	-0.822272	0.21434	0.000834281	NZ_CP051858.1	2480659	2482329	-	argS	arginine--tRNA ligase
HIS92_RS12735	-1.285	0.320377	0.000430799	NZ_CP051858.1	2482329	2482766	-	NA	DUF1934 domain-containing protein
HIS92_RS12755	-1.27373	0.282589	5.5387e-05	NZ_CP051858.1	2485867	2486739	-	speB	agmatinase
HIS92_RS12760	-1.27889	0.198002	1.74181e-09	NZ_CP051858.1	2486959	2487786	-	speE	spermidine synthase
HIS92_RS12795	0.685097	0.260838	0.0322446	NZ_CP051858.1	2493915	2494100	+	NA	4-oxalocrotonate tautomerase
HIS92_RS12815	-0.403002	0.125485	0.00662423	NZ_CP051858.1	2497547	2498563	-	NA	iron ABC transporter permease
HIS92_RS12820	-0.360056	0.130432	0.0228891	NZ_CP051858.1	2498560	2499615	-	NA	iron ABC transporter permease
HIS92_RS12920	-1.31698	0.539004	0.0494827	NZ_CP051858.1	2516106	2516732	+	NA	YitT family protein
HIS92_RS12970	1.52315	0.182345	2.11511e-15	NZ_CP051858.1	2526383	2527441	-	NA	GGDEF domain-containing protein
HIS92_RS12980	1.61271	0.371054	0.00011115	NZ_CP051858.1	2527785	2529863	-	cstA	carbon starvation protein CstA
HIS92_RS13000	-0.689954	0.218107	0.00764643	NZ_CP051858.1	2533098	2534207	-	NA	glycosyltransferase family 4 protein
HIS92_RS13005	-0.999047	0.30802	0.00603823	NZ_CP051858.1	2534303	2535775	-	NA	O-antigen ligase family protein
HIS92_RS13015	-1.02658	0.205958	6.17978e-06	NZ_CP051858.1	2537007	2538308	+	NA	chemotaxis protein
HIS92_RS13030	-1.05028	0.336041	0.00850549	NZ_CP051858.1	2540739	2541467	+	NA	glycosyltransferase family 2 protein
HIS92_RS13035	-1.34921	0.345722	0.000648809	NZ_CP051858.1	2541474	2541830	+	NA	DUF2304 domain-containing protein
HIS92_RS13045	-1.22757	0.313427	0.000615192	NZ_CP051858.1	2543410	2544390	+	NA	glycosyltransferase
HIS92_RS13050	-0.562956	0.17105	0.00518465	NZ_CP051858.1	2544488	2545909	+	NA	oligosaccharide flippase family protein
HIS92_RS13075	-0.506228	0.184617	0.0240375	NZ_CP051858.1	2551710	2553263	+	NA	ABC-F family ATP-binding cassette domain-containing protein
HIS92_RS13100	1.72107	0.512731	0.00426718	NZ_CP051858.1	2559891	2560583	-	lrgB	antiholin-like protein LrgB
HIS92_RS13105	1.85051	0.519161	0.00214597	NZ_CP051858.1	2560619	2561050	-	lrgA	antiholin-like murein hydrolase modulator LrgA
HIS92_RS13120	-1.2336	0.383344	0.00650723	NZ_CP051858.1	2563995	2565293	+	NA	MFS transporter
HIS92_RS13130	1.17375	0.363591	0.00633917	NZ_CP051858.1	2567275	2568345	-	NA	nitric oxide synthase oxygenase
HIS92_RS13160	0.892238	0.341755	0.0336532	NZ_CP051858.1	2573401	2574048	-	NA	hemolysin III family protein
HIS92_RS13170	-0.441942	0.135951	0.00590649	NZ_CP051858.1	2574814	2576259	-	NA	DEAD/DEAH box helicase
HIS92_RS13175	1.48295	0.416822	0.00218872	NZ_CP051858.1	2576738	2577721	+	guaC	GMP reductase
HIS92_RS13185	-0.99932	0.255046	0.000613023	NZ_CP051858.1	2579713	2580591	-	NA	radical SAM protein
HIS92_RS13200	-0.761106	0.27926	0.025028	NZ_CP051858.1	2583747	2585315	-	NA	recombinase family protein
HIS92_RS13235	-1.0624	0.169663	5.6541e-09	NZ_CP051858.1	2589300	2590799	-	NA	AlwI family type II restriction endonuclease
HIS92_RS13250	-0.574911	0.189281	0.0109289	NZ_CP051858.1	2593675	2595264	-	NA	recombinase family protein
HIS92_RS13280	1.65558	0.664627	0.0444104	NZ_CP051858.1	2599757	2600212	-	NA	hypothetical protein
HIS92_RS13300	-0.605271	0.1647	0.00148491	NZ_CP051858.1	2604096	2605082	-	NA	thymidylate kinase
HIS92_RS13315	0.724244	0.252563	0.0172647	NZ_CP051858.1	2606113	2607288	-	NA	serine protease
HIS92_RS13365	-0.595216	0.120403	7.52322e-06	NZ_CP051858.1	2613612	2614901	-	NA	adenylosuccinate synthase
HIS92_RS13370	0.522329	0.19777	0.0311615	NZ_CP051858.1	2615117	2616466	-	dnaB	replicative DNA helicase
HIS92_RS13375	0.556426	0.145917	0.000910237	NZ_CP051858.1	2616494	2616940	-	rplI	50S ribosomal protein L9
HIS92_RS13380	0.620343	0.157732	0.000577699	NZ_CP051858.1	2616937	2618910	-	NA	DHH family phosphoesterase
HIS92_RS13405	-0.48118	0.121086	0.000496275	NZ_CP051858.1	2621313	2622413	-	ychF	redox-regulated ATPase YchF
HIS92_RS13410	0.739823	0.224624	0.00516184	NZ_CP051858.1	2622529	2622726	-	NA	DUF951 domain-containing protein
HIS92_RS13425	-1.51315	0.0927157	1.32111e-57	NZ_CP051858.1	2624508	2625359	-	spo0J	stage 0 sporulation protein Spo0J
HIS92_RS13430	-1.63034	0.128262	4.5032e-35	NZ_CP051858.1	2625352	2626113	-	soj	sporulation initiation inhibitor protein Soj
HIS92_RS13435	1.08687	0.129174	1.27982e-15	NZ_CP051858.1	2626304	2627176	-	noc	nucleoid occlusion protein
HIS92_RS13440	1.0703	0.156352	1.46801e-10	NZ_CP051858.1	2627282	2628001	-	rsmG	16S rRNA (guanine(527)-N(7))-methyltransferase RsmG
HIS92_RS13475	-0.456965	0.185165	0.0468124	NZ_CP051858.1	2634119	2635459	+	dnaA	chromosomal replication initiator protein DnaA
HIS92_RS13490	0.573966	0.114555	5.4909e-06	NZ_CP051858.1	2637136	2638263	+	recF	DNA replication/repair protein RecF
HIS92_RS13495	0.376242	0.135909	0.0223857	NZ_CP051858.1	2638303	2640225	+	gyrB	DNA topoisomerase (ATP-hydrolyzing) subunit B
HIS92_RS13500	0.620381	0.114735	7.47739e-07	NZ_CP051858.1	2640314	2642785	+	gyrA	DNA gyrase subunit A
HIS92_RS13505	-4.98139	1.36904	0.00167954	NZ_CP051858.1	2643029	2644580	+	NA	16S ribosomal RNA
HIS92_RS13520	-3.68053	1.24781	0.0139312	NZ_CP051858.1	2644952	2647873	+	NA	23S ribosomal RNA
HIS92_RS13535	-1.32212	0.291492	4.88303e-05	NZ_CP051858.1	2649189	2650652	+	guaB	IMP dehydrogenase
HIS92_RS13540	-0.448442	0.158685	0.0190629	NZ_CP051858.1	2650766	2652073	+	dacA	D-alanyl-D-alanine carboxypeptidase DacA
HIS92_RS13560	0.530022	0.201148	0.0315899	NZ_CP051858.1	2655488	2655580	+	NA	tRNA-Ser
HIS92_RS13570	-0.892244	0.240631	0.0013179	NZ_CP051858.1	2656175	2656843	-	NA	deoxynucleoside kinase
HIS92_RS13575	-0.992293	0.197805	5.39343e-06	NZ_CP051858.1	2656846	2657481	-	NA	deoxynucleoside kinase
HIS92_RS13620	-4.83284	1.36868	0.0023993	NZ_CP051858.1	2662770	2664321	+	NA	16S ribosomal RNA
HIS92_RS13635	-3.62859	1.255	0.0162334	NZ_CP051858.1	2664693	2667614	+	NA	23S ribosomal RNA
HIS92_RS13730	-0.466577	0.100361	2.95388e-05	NZ_CP051858.1	2681707	2682576	+	ispE	4-(cytidine 5'-diphospho)-2-C-methyl-D-erythritol kinase
HIS92_RS13740	-0.892869	0.169734	1.59946e-06	NZ_CP051858.1	2683601	2683975	+	NA	RidA family protein
HIS92_RS13745	0.754838	0.211038	0.00206352	NZ_CP051858.1	2684128	2684421	+	spoVG	septation regulator SpoVG
HIS92_RS13750	-0.969466	0.150425	1.90452e-09	NZ_CP051858.1	2684733	2686112	+	glmU	bifunctional UDP-N-acetylglucosamine diphosphorylase/glucosamine-1-phosphate N-acetyltransferase GlmU
HIS92_RS13755	-0.808864	0.134155	2.28103e-08	NZ_CP051858.1	2686131	2687084	+	NA	ribose-phosphate diphosphokinase
HIS92_RS13770	0.36495	0.140739	0.0350073	NZ_CP051858.1	2688118	2691648	+	mfd	transcription-repair coupling factor
HIS92_RS13775	0.587657	0.145251	0.000376403	NZ_CP051858.1	2691785	2692321	+	spoVT	stage V sporulation protein T
HIS92_RS13810	-0.344797	0.102337	0.00410325	NZ_CP051858.1	2697377	2697862	+	NA	RNA-binding protein S1
HIS92_RS13865	0.99299	0.35168	0.0191893	NZ_CP051858.1	2709665	2710252	+	pabA	aminodeoxychorismate/anthranilate synthase component II
HIS92_RS13900	-0.412276	0.111989	0.00145224	NZ_CP051858.1	2714165	2715664	+	lysS	lysine--tRNA ligase
HIS92_RS13905	-4.81471	1.36097	0.00235226	NZ_CP051858.1	2716038	2717589	+	NA	16S ribosomal RNA
HIS92_RS13910	-3.6883	1.26366	0.0150948	NZ_CP051858.1	2717736	2720657	+	NA	23S ribosomal RNA
HIS92_RS13930	0.654259	0.260017	0.0419675	NZ_CP051858.1	2722215	2723279	+	NA	protein arginine kinase
HIS92_RS13940	0.57295	0.21671	0.0309637	NZ_CP051858.1	2725833	2727209	+	radA	DNA repair protein RadA
HIS92_RS13945	0.929163	0.122033	6.44575e-13	NZ_CP051858.1	2727213	2728286	+	disA	DNA integrity scanning protein DisA
HIS92_RS13990	0.53314	0.148927	0.00205349	NZ_CP051858.1	2736018	2736530	+	NA	NYN domain-containing protein
HIS92_RS14000	-1.01685	0.284139	0.00205848	NZ_CP051858.1	2737394	2737540	+	rpmG	50S ribosomal protein L33
HIS92_RS14005	-0.846986	0.201229	0.000196323	NZ_CP051858.1	2737573	2737752	+	secE	preprotein translocase subunit SecE
HIS92_RS14010	-0.501969	0.171468	0.0147805	NZ_CP051858.1	2737884	2738417	+	nusG	transcription termination/antitermination protein NusG
HIS92_RS14035	0.50412	0.191743	0.0320535	NZ_CP051858.1	2741118	2741717	+	NA	class I SAM-dependent methyltransferase
HIS92_RS14040	0.390834	0.128583	0.010861	NZ_CP051858.1	2742009	2745542	+	rpoB	DNA-directed RNA polymerase subunit beta
HIS92_RS14045	0.645968	0.110041	5.73309e-08	NZ_CP051858.1	2745580	2749191	+	rpoC	DNA-directed RNA polymerase subunit beta'
HIS92_RS14085	0.496931	0.178887	0.0218585	NZ_CP051858.1	2755581	2756204	+	rplD	50S ribosomal protein L4
HIS92_RS14090	0.48821	0.125632	0.000692492	NZ_CP051858.1	2756204	2756494	+	rplW	50S ribosomal protein L23
HIS92_RS14095	0.554229	0.131346	0.00018802	NZ_CP051858.1	2756523	2757353	+	rplB	50S ribosomal protein L2
HIS92_RS14100	0.899631	0.161067	2.84436e-07	NZ_CP051858.1	2757414	2757692	+	rpsS	30S ribosomal protein S19
HIS92_RS14105	0.733421	0.2475	0.0134019	NZ_CP051858.1	2757710	2758051	+	rplV	50S ribosomal protein L22
HIS92_RS14110	0.895687	0.190508	2.32456e-05	NZ_CP051858.1	2758055	2758714	+	rpsC	30S ribosomal protein S3
HIS92_RS14115	0.958742	0.185667	2.62483e-06	NZ_CP051858.1	2758716	2759150	+	rplP	50S ribosomal protein L16
HIS92_RS14120	1.01367	0.168776	2.61726e-08	NZ_CP051858.1	2759140	2759340	+	rpmC	50S ribosomal protein L29
HIS92_RS14125	0.984164	0.170373	9.74776e-08	NZ_CP051858.1	2759361	2759624	+	rpsQ	30S ribosomal protein S17
HIS92_RS14130	1.03041	0.141452	7.14509e-12	NZ_CP051858.1	2759668	2760036	+	rplN	50S ribosomal protein L14
HIS92_RS14135	1.02114	0.166225	1.16625e-08	NZ_CP051858.1	2760075	2760386	+	rplX	50S ribosomal protein L24
HIS92_RS14140	1.01501	0.162797	6.65468e-09	NZ_CP051858.1	2760413	2760952	+	rplE	50S ribosomal protein L5
HIS92_RS14145	0.866576	0.207945	0.000233858	NZ_CP051858.1	2760986	2761171	+	rpsN	30S ribosomal protein S14
HIS92_RS14150	1.02206	0.161357	3.68777e-09	NZ_CP051858.1	2761201	2761599	+	rpsH	30S ribosomal protein S8
HIS92_RS14155	0.924858	0.205991	5.98025e-05	NZ_CP051858.1	2761632	2762171	+	rplF	50S ribosomal protein L6
HIS92_RS14160	1.08768	0.210277	2.51653e-06	NZ_CP051858.1	2762205	2762567	+	rplR	50S ribosomal protein L18
HIS92_RS14165	0.893343	0.182016	8.82034e-06	NZ_CP051858.1	2762589	2763089	+	rpsE	30S ribosomal protein S5
HIS92_RS14170	0.936633	0.172607	6.74872e-07	NZ_CP051858.1	2763103	2763285	+	rpmD	50S ribosomal protein L30
HIS92_RS14175	0.911603	0.150851	2.11532e-08	NZ_CP051858.1	2763319	2763759	+	rplO	50S ribosomal protein L15
HIS92_RS14180	0.871273	0.15566	2.67951e-07	NZ_CP051858.1	2763759	2765060	+	secY	preprotein translocase subunit SecY
HIS92_RS14185	0.960935	0.170165	2.03154e-07	NZ_CP051858.1	2765115	2765765	+	NA	adenylate kinase
HIS92_RS14190	0.891075	0.14394	8.71172e-09	NZ_CP051858.1	2765765	2766511	+	map	type I methionyl aminopeptidase
HIS92_RS14195	0.906522	0.162226	2.81021e-07	NZ_CP051858.1	2766580	2766798	+	infA	translation initiation factor IF-1
HIS92_RS14200	0.909944	0.141404	2.00391e-09	NZ_CP051858.1	2766834	2766947	+	rpmJ	50S ribosomal protein L36
HIS92_RS14205	0.8294	0.142619	7.82099e-08	NZ_CP051858.1	2766969	2767334	+	rpsM	30S ribosomal protein S13
HIS92_RS14210	0.747837	0.122322	1.39388e-08	NZ_CP051858.1	2767359	2767748	+	rpsK	30S ribosomal protein S11
HIS92_RS14215	0.752746	0.107963	6.23102e-11	NZ_CP051858.1	2767929	2768873	+	rpoA	DNA-directed RNA polymerase subunit alpha
HIS92_RS14220	0.820067	0.148678	4.15585e-07	NZ_CP051858.1	2768909	2769271	+	rplQ	50S ribosomal protein L17
HIS92_RS14225	1.86079	0.308584	2.27763e-08	NZ_CP051858.1	2769375	2770217	+	NA	energy-coupling factor ABC transporter ATP-binding protein
HIS92_RS14230	1.80701	0.281599	2.22388e-09	NZ_CP051858.1	2770193	2771074	+	NA	energy-coupling factor ABC transporter ATP-binding protein
HIS92_RS14235	1.25354	0.330995	0.00100213	NZ_CP051858.1	2771062	2771856	+	NA	energy-coupling factor transporter transmembrane protein EcfT
HIS92_RS14240	0.89772	0.294063	0.0104475	NZ_CP051858.1	2771871	2772614	+	truA	tRNA pseudouridine(38-40) synthase TruA
HIS92_RS14275	1.80598	0.199935	6.65352e-18	NZ_CP051858.1	2777126	2777737	+	kbaA	KinB signaling pathway activation protein KbaA
HIS92_RS14290	-4.77733	1.37014	0.0027778	NZ_CP051858.1	2779236	2780787	+	NA	16S ribosomal RNA
HIS92_RS14295	-3.63479	1.25748	0.0162574	NZ_CP051858.1	2780934	2783855	+	NA	23S ribosomal RNA
HIS92_RS14310	-1.15652	0.330906	0.00270388	NZ_CP051858.1	2784150	2784222	+	NA	tRNA-Thr
HIS92_RS14315	-1.11628	0.385447	0.0160851	NZ_CP051858.1	2784244	2784318	+	NA	tRNA-Glu
HIS92_RS14325	-1.51587	0.44556	0.00368592	NZ_CP051858.1	2784416	2784499	+	NA	tRNA-Tyr
HIS92_RS14330	-1.39022	0.536992	0.0352732	NZ_CP051858.1	2784565	2784639	+	NA	tRNA-Gln
HIS92_RS14335	-1.69156	0.678302	0.0440943	NZ_CP051858.1	2784645	2784720	+	NA	tRNA-Lys
HIS92_RS14355	1.89114	0.557149	0.0037884	NZ_CP051858.1	2786354	2787247	+	rocF	arginase
HIS92_RS14375	-1.88876	0.442476	0.00015388	NZ_CP051858.1	2791425	2791610	+	NA	hypothetical protein
HIS92_RS14380	-1.77198	0.579105	0.0102599	NZ_CP051858.1	2791623	2793425	+	glmS	glutamine--fructose-6-phosphate transaminase (isomerizing)
HIS92_RS14410	3.00839	0.88023	0.00350849	NZ_CP051858.1	2798757	2799797	-	NA	ATP-binding cassette domain-containing protein
HIS92_RS14450	-1.09668	0.367619	0.0126693	NZ_CP051858.1	2807971	2808417	-	NA	hypothetical protein
HIS92_RS14500	1.84647	0.392583	2.3089e-05	NZ_CP051858.1	2816051	2817691	-	NA	peptide ABC transporter substrate-binding protein
HIS92_RS14510	0.558611	0.168228	0.00474618	NZ_CP051858.1	2820126	2820959	-	NA	aldo/keto reductase
HIS92_RS14520	-1.24379	0.396439	0.00819813	NZ_CP051858.1	2822092	2822943	-	NA	glucose transporter GlcU
HIS92_RS14540	-1.18013	0.283944	0.000242974	NZ_CP051858.1	2825876	2825944	-	NA	DUF3948 family protein
HIS92_RS14595	-1.04833	0.429613	0.049804	NZ_CP051858.1	2833735	2834499	+	NA	TatD family hydrolase
HIS92_RS14605	0.675658	0.210049	0.00653018	NZ_CP051858.1	2836506	2837039	+	NA	transglycosylase SLT domain-containing protein
HIS92_RS14620	2.30388	0.582175	0.00052667	NZ_CP051858.1	2838732	2840663	+	abc-f	ABC-F type ribosomal protection protein
HIS92_RS14665	1.16645	0.173596	3.40941e-10	NZ_CP051858.1	2848810	2848926	+	NA	DUF3948 family protein
HIS92_RS14670	1.36259	0.277303	8.60633e-06	NZ_CP051858.1	2848970	2849077	+	NA	DUF3948 family protein
HIS92_RS14675	1.70308	0.296351	1.15536e-07	NZ_CP051858.1	2849121	2849231	+	NA	DUF3948 family protein
HIS92_RS14680	3.18971	0.477348	4.34043e-10	NZ_CP051858.1	2849651	2850769	+	hppD	4-hydroxyphenylpyruvate dioxygenase
HIS92_RS14685	1.90712	0.541741	0.00248453	NZ_CP051858.1	2850836	2851792	+	NA	fumarylacetoacetate hydrolase family protein
HIS92_RS14695	1.18777	0.410419	0.0161466	NZ_CP051858.1	2853163	2854578	+	NA	amino acid permease
HIS92_RS14705	-0.91231	0.182621	5.87402e-06	NZ_CP051858.1	2856203	2857288	+	NA	D-alanine--D-alanine ligase
HIS92_RS14715	-0.59714	0.242827	0.047627	NZ_CP051858.1	2859034	2860599	+	NA	DEAD/DEAH box helicase
HIS92_RS14795	-1.56344	0.335633	2.84257e-05	NZ_CP051858.1	2869635	2869710	+	NA	tRNA-Asp
HIS92_RS14800	-1.16085	0.323995	0.00204036	NZ_CP051858.1	2869797	2869871	+	NA	tRNA-Gln
HIS92_RS14810	-1.16862	0.317908	0.00148127	NZ_CP051858.1	2869968	2870050	+	NA	tRNA-Leu
HIS92_RS14815	-1.46821	0.409547	0.00202868	NZ_CP051858.1	2870147	2870223	+	NA	tRNA-Arg
HIS92_RS14820	-2.6436	0.968803	0.0248264	NZ_CP051858.1	2870228	2870304	+	NA	tRNA-Pro
HIS92_RS14830	-5.02725	1.37385	0.00156549	NZ_CP051858.1	2870454	2872005	+	NA	16S ribosomal RNA
HIS92_RS14835	-3.64233	1.24042	0.0144065	NZ_CP051858.1	2872152	2875073	+	NA	23S ribosomal RNA
HIS92_RS14895	-0.914345	0.214891	0.000162704	NZ_CP051858.1	2882795	2883079	+	groES	co-chaperone GroES
HIS92_RS14900	-0.600643	0.208969	0.0169332	NZ_CP051858.1	2883119	2884753	+	groEL	chaperonin GroEL
HIS92_RS14975	0.41891	0.160042	0.0330244	NZ_CP051858.1	2895764	2896294	-	NA	SMI1/KNR4 family protein
HIS92_RS14980	0.498771	0.140484	0.00224797	NZ_CP051858.1	2896309	2897916	-	NA	hypothetical protein
HIS92_RS14990	-1.58932	0.346954	4.01162e-05	NZ_CP051858.1	2899319	2900860	+	guaA	glutamine-hydrolyzing GMP synthase
HIS92_RS15075	-5.07585	1.35296	0.00113632	NZ_CP051858.1	2915544	2917095	+	NA	16S ribosomal RNA
HIS92_RS15080	-3.64651	1.27266	0.0173578	NZ_CP051858.1	2917242	2920163	+	NA	23S ribosomal RNA
HIS92_RS15090	-1.12088	0.311523	0.00193659	NZ_CP051858.1	2920561	2921520	+	NA	alpha/beta hydrolase
HIS92_RS15100	-5.07536	1.38618	0.0015558	NZ_CP051858.1	2922802	2924353	+	NA	16S ribosomal RNA
HIS92_RS15105	-3.70976	1.26143	0.0142406	NZ_CP051858.1	2924500	2927421	+	NA	23S ribosomal RNA
HIS92_RS15145	-4.92376	1.34179	0.00151471	NZ_CP051858.1	2933215	2934766	+	NA	16S ribosomal RNA
HIS92_RS15150	-3.62804	1.25734	0.0164561	NZ_CP051858.1	2934913	2937834	+	NA	23S ribosomal RNA
HIS92_RS15170	-4.89506	1.37484	0.0021707	NZ_CP051858.1	2940325	2941876	+	NA	16S ribosomal RNA
HIS92_RS15175	-3.67692	1.25101	0.0143062	NZ_CP051858.1	2942023	2944944	+	NA	23S ribosomal RNA
HIS92_RS15255	4.3364	0.846947	3.26364e-06	NZ_CP051858.1	2960503	2960880	-	NA	DUF2892 domain-containing protein
HIS92_RS15260	3.22877	0.175559	5.08784e-73	NZ_CP051858.1	2961162	2961851	+	NA	heptaprenylglyceryl phosphate synthase
HIS92_RS15265	2.23374	0.181172	4.82581e-33	NZ_CP051858.1	2961864	2964113	+	pcrA	DNA helicase PcrA
HIS92_RS15270	1.97721	0.145335	4.25668e-40	NZ_CP051858.1	2964128	2966137	+	ligA	NAD-dependent DNA ligase LigA
HIS92_RS15275	1.95442	0.124114	1.19033e-53	NZ_CP051858.1	2966154	2967347	+	NA	CamS family sex pheromone protein
HIS92_RS15350	-0.743341	0.199453	0.00123159	NZ_CP051858.1	2980750	2981655	+	NA	diacylglycerol kinase
HIS92_RS15380	1.83067	0.546095	0.00431901	NZ_CP051858.1	2987492	2987983	+	NA	DUF4352 domain-containing protein
HIS92_RS15390	-0.909363	0.134147	2.30228e-10	NZ_CP051858.1	2989374	2990456	-	NA	polysaccharide deacetylase family protein
HIS92_RS15395	-2.51551	0.493577	3.65146e-06	NZ_CP051858.1	2990994	2991701	+	NA	hypothetical protein
HIS92_RS15400	-2.846	0.444271	2.37654e-09	NZ_CP051858.1	2991748	2992944	-	NA	NupC family nucleoside transporter
HIS92_RS15405	-1.27612	0.263962	1.25735e-05	NZ_CP051858.1	2993370	2994746	+	rlmD	23S rRNA (uracil(1939)-C(5))-methyltransferase RlmD
HIS92_RS15410	-0.676462	0.202132	0.00439713	NZ_CP051858.1	2994907	2995896	+	NA	tRNA-dihydrouridine synthase
HIS92_RS15415	-1.04436	0.410151	0.0390011	NZ_CP051858.1	2996248	2996766	+	NA	DUF1456 family protein
HIS92_RS15455	0.483671	0.10033	1.338e-05	NZ_CP051858.1	3004622	3006148	-	ahpF	alkyl hydroperoxide reductase subunit F
HIS92_RS15490	-0.932334	0.358547	0.0344417	NZ_CP051858.1	3012633	3013673	-	NA	iron ABC transporter permease
HIS92_RS15495	-1.01721	0.20422	6.27614e-06	NZ_CP051858.1	3013722	3014639	-	NA	iron-hydroxamate ABC transporter substrate-binding protein
HIS92_RS15500	-0.776801	0.233688	0.00471028	NZ_CP051858.1	3014971	3016020	+	NA	NAD(P)/FAD-dependent oxidoreductase
HIS92_RS15505	1.0317	0.16577	7.11929e-09	NZ_CP051858.1	3016216	3016584	-	NA	hypothetical protein
HIS92_RS15510	-0.972028	0.324156	0.0122089	NZ_CP051858.1	3016771	3017010	+	NA	helix-turn-helix domain-containing protein
HIS92_RS15570	-1.46393	0.20576	2.37204e-11	NZ_CP051858.1	3029239	3030324	+	NA	acyl-CoA desaturase
HIS92_RS15595	1.27848	0.416274	0.00994084	NZ_CP051858.1	3034469	3034918	+	argR	arginine repressor
HIS92_RS15625	1.32507	0.344306	0.000799957	NZ_CP051858.1	3041011	3041694	+	NA	hypothetical protein
HIS92_RS15640	-1.20607	0.264635	4.42082e-05	NZ_CP051858.1	3045266	3046903	+	NA	PTS transporter subunit EIIC
HIS92_RS15645	-1.044	0.295391	0.00237305	NZ_CP051858.1	3046908	3047699	+	NA	endonuclease/exonuclease/phosphatase family protein
HIS92_RS15710	-1.78563	0.614212	0.0155547	NZ_CP051858.1	3067791	3069815	-	NA	cellulose binding domain-containing protein
HIS92_RS15735	-0.574246	0.214691	0.0285508	NZ_CP051858.1	3071489	3072070	+	NA	TetR family transcriptional regulator
HIS92_RS15810	2.16757	0.271501	3.88697e-14	NZ_CP051858.1	3086324	3088990	-	NA	cation-translocating P-type ATPase
HIS92_RS15890	-0.70277	0.177431	0.000519969	NZ_CP051858.1	3103733	3104860	-	yfkAB	radical SAM/CxCxxxxC motif protein YfkAB
HIS92_RS15925	-0.508125	0.140463	0.00180711	NZ_CP051858.1	3111461	3112198	+	truA	tRNA pseudouridine(38-40) synthase TruA
HIS92_RS15980	-2.4466	0.785847	0.00883809	NZ_CP051858.1	3120925	3122418	+	NA	PTS transporter subunit EIIC
HIS92_RS16000	2.79677	0.960388	0.0153565	NZ_CP051858.1	3124664	3126244	+	NA	glycosyltransferase
HIS92_RS16025	2.05886	0.269966	5.93633e-13	NZ_CP051858.1	3130319	3132568	+	pflB	formate C-acetyltransferase
HIS92_RS16030	4.29648	0.42006	7.40005e-23	NZ_CP051858.1	3132638	3133369	+	pflA	pyruvate formate lyase-activating protein
HIS92_RS16035	-0.557997	0.17645	0.00766441	NZ_CP051858.1	3133783	3134949	+	NA	diglucosyl diacylglycerol synthase
HIS92_RS16045	-0.733048	0.220489	0.00471028	NZ_CP051858.1	3135547	3136104	-	NA	GNAT family N-acetyltransferase
HIS92_RS16060	0.493701	0.179488	0.0235256	NZ_CP051858.1	3138613	3139425	+	recX	recombination regulator RecX
HIS92_RS16115	0.682389	0.221531	0.00970574	NZ_CP051858.1	3144871	3146631	+	NA	ABC transporter ATP-binding protein
HIS92_RS16120	-0.901583	0.348294	0.0352732	NZ_CP051858.1	3146646	3147734	-	NA	aromatic acid exporter family protein
HIS92_RS16125	1.11881	0.222028	4.8309e-06	NZ_CP051858.1	3148091	3152527	-	NA	glutamate synthase
HIS92_RS16135	1.53484	0.411813	0.00123159	NZ_CP051858.1	3154152	3155165	+	NA	ATP-binding cassette domain-containing protein
HIS92_RS16140	1.37318	0.43075	0.0071163	NZ_CP051858.1	3155158	3155949	+	NA	ABC-2 family transporter protein
HIS92_RS16145	1.47759	0.362029	0.000326417	NZ_CP051858.1	3155954	3156739	+	NA	ABC-2 family transporter protein
HIS92_RS16150	1.56114	0.325746	1.5312e-05	NZ_CP051858.1	3156812	3157216	+	NA	two pore domain potassium channel family protein
HIS92_RS16155	0.548694	0.147664	0.00128116	NZ_CP051858.1	3157261	3157716	+	bcp	thioredoxin-dependent thiol peroxidase
HIS92_RS16165	1.04892	0.315696	0.00472946	NZ_CP051858.1	3158615	3159034	+	NA	GNAT family N-acetyltransferase
HIS92_RS16175	-4.90119	1.33999	0.00157318	NZ_CP051858.1	3159902	3161453	+	NA	16S ribosomal RNA
HIS92_RS16180	-3.69977	1.25942	0.0143602	NZ_CP051858.1	3161600	3164521	+	NA	23S ribosomal RNA
HIS92_RS16215	-1.47918	0.523135	0.0189892	NZ_CP051858.1	3165193	3165268	+	NA	tRNA-Asp
HIS92_RS16225	-1.11461	0.295182	0.00104024	NZ_CP051858.1	3165372	3165447	+	NA	tRNA-Thr
HIS92_RS16270	-0.28695	0.105862	0.0259876	NZ_CP051858.1	3166971	3167690	+	NA	YebC/PmpR family DNA-binding transcriptional regulator
HIS92_RS16280	2.40052	0.246764	1.02473e-20	NZ_CP051858.1	3168879	3169655	+	NA	transglycosylase domain-containing protein
HIS92_RS16305	-0.702007	0.124601	2.18521e-07	NZ_CP051858.1	3173018	3173506	+	trmL	tRNA (uridine(34)/cytosine(34)/5-carboxymethylaminomethyluridine(34)-2'-O)-methyltransferase TrmL
HIS92_RS16310	-0.878259	0.220444	0.000477833	NZ_CP051858.1	3173634	3175703	+	NA	phosphodiesterase
HIS92_RS16325	-2.15818	0.745917	0.0161621	NZ_CP051858.1	3179747	3182776	+	NA	NEAT domain-containing protein
HIS92_RS16330	0.992928	0.18712	1.25746e-06	NZ_CP051858.1	3182943	3184502	-	opuD	glycine betaine transporter OpuD
HIS92_RS16335	-2.04857	0.352779	8.20591e-08	NZ_CP051858.1	3184761	3187658	+	colA	collagenase ColA
HIS92_RS16345	-1.41175	0.440326	0.00671858	NZ_CP051858.1	3188470	3190044	+	NA	flotillin family protein
HIS92_RS16350	-1.13139	0.265664	0.000160254	NZ_CP051858.1	3190294	3192270	+	NA	methyl-accepting chemotaxis protein
HIS92_RS16370	-1.07267	0.384873	0.0213388	NZ_CP051858.1	3196323	3196577	+	NA	hypothetical protein
HIS92_RS16375	-1.90832	0.692157	0.0231092	NZ_CP051858.1	3196713	3197216	+	NA	nitrous oxide reductase accessory protein NosL
HIS92_RS16410	-0.998119	0.362572	0.0233839	NZ_CP051858.1	3203102	3204478	+	NA	ABC transporter substrate-binding protein
HIS92_RS16455	-2.4324	0.486914	5.87402e-06	NZ_CP051858.1	3214432	3215778	+	NA	2-hydroxycarboxylate transporter family protein
HIS92_RS16460	-1.71309	0.515826	0.00474315	NZ_CP051858.1	3215838	3217037	+	NA	malate dehydrogenase
HIS92_RS16515	0.87716	0.269	0.00572115	NZ_CP051858.1	3228144	3231080	+	fdhF	formate dehydrogenase subunit alpha
HIS92_RS16520	0.843631	0.268255	0.00802719	NZ_CP051858.1	3231093	3231575	+	NA	DUF1641 domain-containing protein
HIS92_RS16570	-0.907681	0.306843	0.0136065	NZ_CP051858.1	3244898	3245446	-	NA	TVP38/TMEM64 family protein
HIS92_RS16580	-0.939684	0.307896	0.0104663	NZ_CP051858.1	3246382	3246654	+	NA	hypothetical protein
HIS92_RS16585	1.17281	0.420189	0.0211018	NZ_CP051858.1	3246697	3247959	-	NA	VanW family protein
HIS92_RS16590	-1.41043	0.371522	0.000968742	NZ_CP051858.1	3248194	3249210	-	NA	LCP family protein
HIS92_RS16605	-1.69061	0.328081	2.77294e-06	NZ_CP051858.1	3251307	3252605	+	NA	HlyC/CorC family transporter
HIS92_RS16610	-2.2682	0.378058	2.71384e-08	NZ_CP051858.1	3252779	3254212	+	aspA	aspartate ammonia-lyase
HIS92_RS16615	1.03964	0.211142	8.18754e-06	NZ_CP051858.1	3254252	3255871	-	NA	lactate permease LctP family transporter
HIS92_RS16630	1.10248	0.273182	0.000390367	NZ_CP051858.1	3257515	3258864	-	NA	peptide MFS transporter
HIS92_RS16685	0.825176	0.139786	4.78661e-08	NZ_CP051858.1	3269884	3271413	-	NA	cardiolipin synthase
HIS92_RS16735	1.16393	0.425822	0.0245452	NZ_CP051858.1	3283919	3284740	+	NA	phosphotransferase
HIS92_RS16795	-1.30173	0.427501	0.0106891	NZ_CP051858.1	3294265	3295251	-	NA	YafY family transcriptional regulator
HIS92_RS16800	1.39116	0.338403	0.000290797	NZ_CP051858.1	3295327	3295848	+	NA	dihydrofolate reductase
HIS92_RS16820	2.66426	0.352983	1.05e-12	NZ_CP051858.1	3299651	3300181	+	NA	DUF4352 domain-containing protein
HIS92_RS16825	2.93838	0.44191	5.29308e-10	NZ_CP051858.1	3300194	3300538	+	NA	DUF4064 domain-containing protein
HIS92_RS16845	-1.92826	0.460993	0.000219631	NZ_CP051858.1	3303348	3304697	-	glpT	glycerol-3-phosphate transporter
HIS92_RS16860	-1.1958	0.292868	0.000325321	NZ_CP051858.1	3307196	3308167	+	rbsR	ribose operon transcriptional repressor RbsR
HIS92_RS16865	-1.36881	0.330087	0.000251805	NZ_CP051858.1	3308181	3309077	+	rbsK	ribokinase
HIS92_RS16870	-1.34536	0.458356	0.0144329	NZ_CP051858.1	3309074	3309469	+	rbsD	D-ribose pyranase
HIS92_RS16880	-0.905469	0.294496	0.00986043	NZ_CP051858.1	3310975	3311910	+	rbsC	ribose ABC transporter permease
HIS92_RS16885	-0.959882	0.314228	0.0104034	NZ_CP051858.1	3311925	3312851	+	rbsB	ribose ABC transporter substrate-binding protein RbsB
HIS92_RS16890	-1.08816	0.315949	0.00320436	NZ_CP051858.1	3312886	3313533	+	fsa	fructose-6-phosphate aldolase
HIS92_RS16895	-1.53777	0.39009	0.000559048	NZ_CP051858.1	3313916	3316315	+	inhA	M6 family metalloprotease immune inhibitor InhA
HIS92_RS16915	1.37061	0.242681	2.02925e-07	NZ_CP051858.1	3318723	3319775	+	bdhA	(R,R)-butanediol dehydrogenase
HIS92_RS16925	-2.83337	0.349292	1.45766e-14	NZ_CP051858.1	3320491	3321342	+	plC	phospholipase C
HIS92_RS16930	-2.60438	0.396853	9.11012e-10	NZ_CP051858.1	3321419	3322420	+	sph	sphingomyelin phosphodiesterase
HIS92_RS16965	-0.989616	0.301265	0.00527964	NZ_CP051858.1	3328167	3329108	-	NA	chemotaxis protein
HIS92_RS16970	-1.15322	0.371112	0.00899513	NZ_CP051858.1	3329329	3330603	+	NA	3D domain-containing protein
HIS92_RS17005	0.702847	0.264595	0.0300004	NZ_CP051858.1	3336320	3338041	+	NA	DUF2339 domain-containing protein
HIS92_RS17010	-0.678586	0.262857	0.0357978	NZ_CP051858.1	3338077	3339624	-	NA	DNA-binding protein
HIS92_RS17020	-0.937861	0.238465	0.000577699	NZ_CP051858.1	3341478	3342770	+	NA	NCS2 family permease
HIS92_RS17070	0.889999	0.325234	0.0243796	NZ_CP051858.1	3350515	3351924	-	NA	amino acid permease
HIS92_RS17115	1.79036	0.297549	2.45357e-08	NZ_CP051858.1	3360053	3361453	-	NA	ferrous iron transporter B
HIS92_RS17120	1.30604	0.351114	0.00126359	NZ_CP051858.1	3361431	3362153	-	NA	50S ribosome-binding GTPase
HIS92_RS17125	1.03713	0.358944	0.0163017	NZ_CP051858.1	3362150	3362407	-	NA	ferrous iron transport protein A
HIS92_RS17150	0.828481	0.29173	0.0183726	NZ_CP051858.1	3366409	3369453	-	NA	efflux RND transporter permease subunit
HIS92_RS17155	-4.89204	1.38213	0.00233954	NZ_CP051858.1	3370113	3371664	+	NA	16S ribosomal RNA
HIS92_RS17160	-3.68162	1.26423	0.0153565	NZ_CP051858.1	3371811	3374732	+	NA	23S ribosomal RNA
HIS92_RS17190	-1.35557	0.454217	0.0126375	NZ_CP051858.1	3375303	3375383	+	NA	tRNA-Leu
HIS92_RS17370	0.965006	0.359092	0.0275449	NZ_CP051858.1	3394328	3394909	+	kdpC	K(+)-transporting ATPase subunit C
HIS92_RS17400	-1.73324	0.605775	0.0175309	NZ_CP051858.1	3399337	3400638	-	NA	NCS2 family permease
HIS92_RS17430	-0.510336	0.171007	0.0126375	NZ_CP051858.1	3403676	3404095	-	NA	disulfide bond formation protein B
HIS92_RS17465	-1.90819	0.292674	1.18532e-09	NZ_CP051858.1	3409862	3410422	+	NA	nitroreductase
HIS92_RS17535	-1.09647	0.210934	2.20541e-06	NZ_CP051858.1	3420040	3421239	-	NA	LCP family protein
HIS92_RS17575	-2.37653	0.972889	0.049488	NZ_CP051858.1	3430198	3431508	+	NA	PTS sugar transporter subunit IIC
HIS92_RS17595	-2.26129	0.46607	1.15469e-05	NZ_CP051858.1	3433921	3435327	-	NA	SH3 domain-containing protein
HIS92_RS17600	-1.40652	0.267213	1.57522e-06	NZ_CP051858.1	3435785	3436960	-	NA	ABC transporter permease
HIS92_RS17605	-1.35764	0.230448	5.09489e-08	NZ_CP051858.1	3436963	3437637	-	NA	ABC transporter ATP-binding protein
HIS92_RS17610	-1.57502	0.252207	6.27715e-09	NZ_CP051858.1	3437634	3438740	-	NA	efflux RND transporter periplasmic adaptor subunit
HIS92_RS17630	-1.93827	0.371395	1.99257e-06	NZ_CP051858.1	3441694	3443010	-	brnQ	branched-chain amino acid transport system II carrier protein
HIS92_RS17695	-0.682546	0.190396	0.00202868	NZ_CP051858.1	3451841	3452044	+	NA	hypothetical protein
HIS92_RS17770	-1.43118	0.382946	0.00119065	NZ_CP051858.1	3463822	3464592	-	NA	SDR family NAD(P)-dependent oxidoreductase
HIS92_RS17790	-0.603762	0.245178	0.047364	NZ_CP051858.1	3466289	3466867	+	NA	TetR family transcriptional regulator
HIS92_RS17850	0.380032	0.133338	0.0179607	NZ_CP051858.1	3480314	3482314	+	NA	ABC transporter ATP-binding protein
HIS92_RS17855	-2.1736	0.850846	0.03827	NZ_CP051858.1	3482609	3483406	+	NA	amino acid ABC transporter substrate-binding protein
HIS92_RS17900	1.36664	0.468005	0.0150425	NZ_CP051858.1	3490246	3490851	-	NA	NDxxF motif lipoprotein
HIS92_RS17935	0.625193	0.157672	0.000511398	NZ_CP051858.1	3496767	3500084	+	NA	choice-of-anchor A family protein
HIS92_RS17940	-1.04645	0.421845	0.0453871	NZ_CP051858.1	3500153	3501856	-	NA	S-layer homology domain-containing protein
HIS92_RS17945	-1.01249	0.248063	0.000326417	NZ_CP051858.1	3502110	3503597	+	NA	coproporphyrinogen III oxidase
HIS92_RS17955	-1.23095	0.272665	5.36529e-05	NZ_CP051858.1	3505452	3505916	-	NA	hypothetical protein
HIS92_RS17965	-1.15822	0.274526	0.000188208	NZ_CP051858.1	3507908	3509460	+	NA	polysaccharide biosynthesis protein
HIS92_RS17970	-0.847425	0.283861	0.0126332	NZ_CP051858.1	3509604	3510692	+	csaB	polysaccharide pyruvyl transferase CsaB
HIS92_RS17975	-1.65884	0.261782	3.63926e-09	NZ_CP051858.1	3510835	3512697	+	NA	S-layer homology domain-containing protein
HIS92_RS17980	-1.6041	0.256884	6.27715e-09	NZ_CP051858.1	3512744	3514138	-	NA	O-antigen ligase family protein
HIS92_RS18010	-1.41261	0.192988	5.55985e-12	NZ_CP051858.1	3517706	3519313	+	NA	N-acetylmuramoyl-L-alanine amidase
HIS92_RS18015	-0.939928	0.25643	0.00153697	NZ_CP051858.1	3519466	3520419	+	NA	RsmD family RNA methyltransferase
HIS92_RS18040	-1.87517	0.63735	0.0142107	NZ_CP051858.1	3524810	3525760	+	NA	ABC transporter permease
HIS92_RS18045	-1.87249	0.671972	0.0213433	NZ_CP051858.1	3525767	3526618	+	NA	ABC transporter permease
HIS92_RS18050	-1.77816	0.641326	0.0221336	NZ_CP051858.1	3526645	3527637	+	NA	ABC transporter ATP-binding protein
HIS92_RS18055	-1.80202	0.662585	0.0253525	NZ_CP051858.1	3527630	3528601	+	NA	ABC transporter ATP-binding protein
HIS92_RS18085	-0.810533	0.164409	7.97326e-06	NZ_CP051858.1	3540264	3541619	+	purB	adenylosuccinate lyase
HIS92_RS18090	1.60767	0.358845	6.23382e-05	NZ_CP051858.1	3541655	3543556	-	NA	FAD/NAD(P)-binding protein
HIS92_RS18105	-1.17907	0.238001	7.14435e-06	NZ_CP051858.1	3545899	3547131	+	NA	MFS transporter
HIS92_RS18110	-1.00378	0.260604	0.000791964	NZ_CP051858.1	3547159	3547638	+	NA	DinB family protein
HIS92_RS18155	-0.722056	0.232454	0.00901271	NZ_CP051858.1	3552634	3554176	+	NA	HNH endonuclease
HIS92_RS18160	-0.798903	0.29264	0.0247753	NZ_CP051858.1	3554191	3554646	+	NA	SMI1/KNR4 family protein
HIS92_RS18300	0.871931	0.354328	0.0474806	NZ_CP051858.1	3581828	3582676	+	NA	hypothetical protein
HIS92_RS18345	2.30159	0.172641	1.61811e-38	NZ_CP051858.1	3589419	3589991	+	NA	excalibur calcium-binding domain-containing protein
HIS92_RS18350	2.29708	0.223047	3.65436e-23	NZ_CP051858.1	3590048	3590710	+	NA	class D sortase
HIS92_RS18355	2.59075	0.529986	9.66274e-06	NZ_CP051858.1	3590892	3591170	+	NA	winged helix-turn-helix transcriptional regulator
HIS92_RS18365	2.37815	0.754173	0.00784211	NZ_CP051858.1	3591548	3592135	+	NA	hypothetical protein
HIS92_RS18400	-1.22132	0.3409	0.00204036	NZ_CP051858.1	3595787	3596170	+	NA	DUF1433 domain-containing protein
HIS92_RS18405	-0.853232	0.342676	0.0445095	NZ_CP051858.1	3596247	3596630	+	NA	DUF1433 domain-containing protein
HIS92_RS18450	-1.07113	0.202915	1.45487e-06	NZ_CP051858.1	3603948	3604502	+	NA	HPP family protein
HIS92_RS18485	-0.642366	0.166839	0.000795712	NZ_CP051858.1	3609562	3609873	-	NA	helix-turn-helix transcriptional regulator
HIS92_RS18495	-1.08382	0.300753	0.00190059	NZ_CP051858.1	3611155	3612153	-	dhaQ	DhaKLM operon coactivator DhaQ
HIS92_RS18565	-3.66671	0.221186	2.17693e-59	NZ_CP051858.1	3624222	3625955	+	NA	S-layer homology domain-containing protein
HIS92_RS18570	2.36814	0.37497	4.10036e-09	NZ_CP051858.1	3626082	3626726	+	NA	hypothetical protein
HIS92_RS18710	1.04917	0.416778	0.0419034	NZ_CP051858.1	3646575	3647561	+	NA	choloylglycine hydrolase family protein
HIS92_RS18750	-1.05666	0.268057	0.000559048	NZ_CP051858.1	3654942	3655568	-	NA	LysE family translocator
HIS92_RS18755	0.898274	0.348113	0.0358889	NZ_CP051858.1	3656060	3657004	+	NA	ring-cleaving dioxygenase
HIS92_RS18760	0.796451	0.321056	0.0453871	NZ_CP051858.1	3657048	3658025	+	NA	ring-cleaving dioxygenase
HIS92_RS18810	-0.310757	0.126267	0.0474806	NZ_CP051858.1	3666969	3668045	+	NA	transposase
HIS92_RS18825	-1.31911	0.463629	0.0181733	NZ_CP051858.1	3669823	3671313	+	glpK	glycerol kinase GlpK
HIS92_RS18845	0.887119	0.273156	0.00596372	NZ_CP051858.1	3674772	3674936	-	NA	hypothetical protein
HIS92_RS18870	-0.986855	0.183922	9.23929e-07	NZ_CP051858.1	3680115	3680984	-	prsA	peptidylprolyl isomerase PrsA
HIS92_RS18890	-0.48849	0.16718	0.0150007	NZ_CP051858.1	3682917	3683279	-	NA	YtxH domain-containing protein
HIS92_RS18895	-0.703	0.193857	0.00175101	NZ_CP051858.1	3683460	3683894	-	NA	HIT family protein
HIS92_RS18955	1.68495	0.424263	0.000499667	NZ_CP051858.1	3692973	3699161	+	NA	isopeptide-forming domain-containing fimbrial protein
HIS92_RS18970	0.777639	0.274869	0.0189124	NZ_CP051858.1	3701210	3702151	+	NA	EamA family transporter
HIS92_RS18995	-0.516284	0.173506	0.0129441	NZ_CP051858.1	3707455	3708501	+	hemE	uroporphyrinogen decarboxylase
HIS92_RS19015	0.723718	0.263214	0.0235589	NZ_CP051858.1	3712543	3714909	+	NA	chitobiase/beta-hexosaminidase C-terminal domain-containing protein
HIS92_RS19030	-0.771115	0.215268	0.00204156	NZ_CP051858.1	3716563	3717135	+	NA	TetR/AcrR family transcriptional regulator
HIS92_RS19070	-0.614549	0.169219	0.00171785	NZ_CP051858.1	3723111	3723845	+	NA	MBL fold metallo-hydrolase
HIS92_RS19075	-0.32405	0.113561	0.0178732	NZ_CP051858.1	3723855	3724844	+	NA	lipoate--protein ligase
HIS92_RS19085	2.34717	0.692273	0.00383627	NZ_CP051858.1	3725606	3727138	+	NA	fatty acid--CoA ligase family protein
HIS92_RS19135	-2.20861	0.288312	4.67962e-13	NZ_CP051858.1	3733898	3734908	-	cytK	beta-channel forming cytolysin CytK
HIS92_RS19190	-0.574501	0.181534	0.00762	NZ_CP051858.1	3745346	3746194	+	NA	CPBP family intramembrane metalloprotease
HIS92_RS19210	-1.84354	0.425768	0.000119087	NZ_CP051858.1	3748649	3750376	+	NA	methyl-accepting chemotaxis protein
HIS92_RS19260	1.31434	0.395912	0.00475347	NZ_CP051858.1	3758176	3758361	-	NA	hypothetical protein
HIS92_RS19270	0.890092	0.33105	0.0274839	NZ_CP051858.1	3759656	3760249	+	NA	TVP38/TMEM64 family protein
HIS92_RS19280	1.81795	0.161665	1.54588e-27	NZ_CP051858.1	3760985	3764500	+	addB	helicase-exonuclease AddAB subunit AddB
HIS92_RS19285	2.12411	0.156415	5.79892e-40	NZ_CP051858.1	3764497	3768222	+	addA	helicase-exonuclease AddAB subunit AddA
HIS92_RS19290	1.93695	0.152998	8.00157e-35	NZ_CP051858.1	3768235	3768522	+	NA	RNA polymerase alpha subunit C-terminal domain-containing protein
HIS92_RS19330	1.22913	0.363748	0.00398691	NZ_CP051858.1	3771168	3772067	+	NA	fumarylacetoacetate hydrolase family protein
HIS92_RS19365	1.88802	0.349734	7.78191e-07	NZ_CP051858.1	3778253	3779719	+	katB	catalase
HIS92_RS19430	-1.58233	0.556606	0.0182567	NZ_CP051858.1	3796843	3797223	+	NA	hypothetical protein
HIS92_RS19440	-1.35157	0.307816	9.09942e-05	NZ_CP051858.1	3797908	3798765	-	prsA	peptidylprolyl isomerase PrsA
HIS92_RS19460	-0.920424	0.293693	0.00828548	NZ_CP051858.1	3800208	3800348	-	NA	hypothetical protein
HIS92_RS19465	-1.17812	0.262074	5.83706e-05	NZ_CP051858.1	3800454	3801263	-	NA	Cof-type HAD-IIB family hydrolase
HIS92_RS19475	0.844864	0.179275	2.21061e-05	NZ_CP051858.1	3802145	3804745	+	clpB	ATP-dependent chaperone ClpB
HIS92_RS19530	2.1714	0.312417	7.21325e-11	NZ_CP051858.1	3813575	3815230	+	NA	peptide ABC transporter substrate-binding protein
HIS92_RS19535	1.95651	0.319426	1.30213e-08	NZ_CP051858.1	3815359	3816288	+	NA	ABC transporter permease
HIS92_RS19540	1.58799	0.249289	2.97261e-09	NZ_CP051858.1	3816285	3817301	+	NA	ABC transporter permease
HIS92_RS19545	1.36055	0.214848	3.71052e-09	NZ_CP051858.1	3817322	3818365	+	NA	ABC transporter ATP-binding protein
HIS92_RS19550	0.700782	0.225562	0.00900466	NZ_CP051858.1	3818358	3819293	+	NA	ATP-binding cassette domain-containing protein
HIS92_RS19555	0.569663	0.175578	0.00602295	NZ_CP051858.1	3819351	3820793	-	NA	MATE family efflux transporter
HIS92_RS19570	0.889218	0.241295	0.00143289	NZ_CP051858.1	3823614	3824009	+	spx	transcriptional regulator Spx
HIS92_RS19615	-0.536585	0.180546	0.0130731	NZ_CP051858.1	3832577	3833155	-	NA	CYTH domain-containing protein
HIS92_RS19750	-0.778807	0.184376	0.000185054	NZ_CP051858.1	3854459	3856525	-	NA	ATP-dependent helicase
HIS92_RS19785	-0.696672	0.130753	1.13046e-06	NZ_CP051858.1	3860568	3862046	-	putP	sodium/proline symporter PutP
HIS92_RS19840	-1.16453	0.428963	0.0256856	NZ_CP051858.1	3872283	3873116	-	NA	hypothetical protein
HIS92_RS19860	0.828831	0.195984	0.000181268	NZ_CP051858.1	3876026	3877360	+	NA	CoA-disulfide reductase
HIS92_RS19870	-1.51593	0.304767	6.47407e-06	NZ_CP051858.1	3878246	3878656	+	NA	DUF3908 family protein
HIS92_RS19920	0.588731	0.238731	0.0470112	NZ_CP051858.1	3891020	3891616	+	NA	DUF4878 domain-containing protein
HIS92_RS19925	-1.00572	0.256703	0.000613023	NZ_CP051858.1	3892300	3892461	+	NA	SDR family oxidoreductase
HIS92_RS19930	-1.61343	0.217507	2.71952e-12	NZ_CP051858.1	3892494	3893393	+	NA	ABC transporter ATP-binding protein
HIS92_RS19935	-1.5177	0.154215	3.40908e-21	NZ_CP051858.1	3893386	3894627	+	NA	ABC transporter permease
HIS92_RS19950	-0.779869	0.264224	0.0138717	NZ_CP051858.1	3896570	3897037	-	NA	hypothetical protein
HIS92_RS20010	0.465274	0.182634	0.0389212	NZ_CP051858.1	3907280	3908647	+	NA	aldehyde dehydrogenase
HIS92_RS20015	-0.967355	0.336207	0.016831	NZ_CP051858.1	3908887	3909870	+	potA	spermidine/putrescine ABC transporter ATP-binding protein PotA
HIS92_RS20020	-0.800314	0.317792	0.0418509	NZ_CP051858.1	3909867	3910715	+	potB	spermidine/putrescine ABC transporter permease PotB
HIS92_RS20025	-0.866016	0.303037	0.0176688	NZ_CP051858.1	3910722	3911522	+	potC	spermidine/putrescine ABC transporter permease PotC
HIS92_RS20065	1.03223	0.209083	7.76367e-06	NZ_CP051858.1	3919170	3920498	-	NA	(Fe-S)-binding protein
HIS92_RS20125	1.0245	0.364674	0.0199815	NZ_CP051858.1	3931566	3932417	-	NA	formate/nitrite transporter family protein
HIS92_RS20145	1.85433	0.233901	6.06187e-14	NZ_CP051858.1	3935476	3935919	-	NA	MaoC family dehydratase
HIS92_RS20150	1.34125	0.206194	1.29501e-09	NZ_CP051858.1	3936021	3936545	-	phaP	polyhydroxyalkanoic acid inclusion protein PhaP
HIS92_RS20155	1.11137	0.298733	0.00126249	NZ_CP051858.1	3936588	3937040	-	phaQ	poly-beta-hydroxybutyrate-responsive repressor
HIS92_RS20160	1.65703	0.62085	0.0290214	NZ_CP051858.1	3937239	3937721	+	phaR	polyhydroxyalkanoic acid synthase subunit PhaR
HIS92_RS20165	2.15267	0.568615	0.00100615	NZ_CP051858.1	3937871	3938614	+	phbB	acetoacetyl-CoA reductase
HIS92_RS20170	2.36106	0.466414	4.31115e-06	NZ_CP051858.1	3938697	3939782	+	phaC	class III poly(R)-hydroxyalkanoic acid synthase subunit PhaC
HIS92_RS20285	-0.774742	0.241186	0.00661669	NZ_CP051858.1	3964374	3964865	+	queD	6-carboxytetrahydropterin synthase QueD
HIS92_RS20305	1.79875	0.61659	0.0151513	NZ_CP051858.1	3966584	3966739	+	NA	hypothetical protein
HIS92_RS20330	-1.2231	0.416579	0.0144065	NZ_CP051858.1	3969467	3969826	+	nrdI	class Ib ribonucleoside-diphosphate reductase assembly flavoprotein NrdI
HIS92_RS20380	-0.806253	0.240433	0.00430808	NZ_CP051858.1	3978293	3978745	-	NA	Lrp/AsnC family transcriptional regulator
HIS92_RS20420	-0.47337	0.15948	0.013209	NZ_CP051858.1	3983985	3985160	-	dltB	D-alanyl-lipoteichoic acid biosynthesis protein DltB
HIS92_RS20425	-0.662741	0.120519	4.55553e-07	NZ_CP051858.1	3985157	3986671	-	dltA	D-alanine--poly(phosphoribitol) ligase subunit DltA
HIS92_RS20440	-1.77002	0.591977	0.0124937	NZ_CP051858.1	3988554	3988730	+	NA	hypothetical protein
HIS92_RS20445	-1.06071	0.359681	0.0139423	NZ_CP051858.1	3988723	3989169	+	NA	flavodoxin
HIS92_RS20485	-0.855131	0.186929	4.10594e-05	NZ_CP051858.1	3993933	3994724	+	uppP	bacitracin resistance undecaprenyl-diphosphatase
HIS92_RS20495	0.870753	0.348101	0.0434482	NZ_CP051858.1	3995376	3995806	-	NA	regulatory YrvL family protein
HIS92_RS20545	1.27936	0.358896	0.00214597	NZ_CP051858.1	4003083	4003979	+	ilvE	branched-chain-amino-acid transaminase
HIS92_RS20550	2.19586	0.493951	7.17355e-05	NZ_CP051858.1	4004297	4005997	+	ilvB	acetolactate synthase large subunit
HIS92_RS20555	2.13668	0.855674	0.0438327	NZ_CP051858.1	4005994	4006503	+	ilvN	acetolactate synthase small subunit
HIS92_RS20640	0.589273	0.177276	0.00471028	NZ_CP051858.1	4020346	4021317	+	NA	2-hydroxyacid dehydrogenase
HIS92_RS20650	-0.467962	0.148926	0.00808091	NZ_CP051858.1	4022237	4024123	-	NA	LTA synthase family protein
HIS92_RS20720	-2.22329	0.374335	3.8657e-08	NZ_CP051858.1	4035768	4037042	-	NA	M23 family metallopeptidase
HIS92_RS20725	-0.508161	0.147276	0.00313843	NZ_CP051858.1	4037537	4038811	+	gltP	glutamate/aspartate:proton symporter GltP
HIS92_RS20730	-0.796311	0.278964	0.0178341	NZ_CP051858.1	4038880	4039398	+	NA	DUF402 domain-containing protein
HIS92_RS20735	-1.36403	0.273224	5.95827e-06	NZ_CP051858.1	4039719	4041035	+	NA	Na+/H+ antiporter NhaC family protein
HIS92_RS20745	-1.12208	0.406427	0.0228849	NZ_CP051858.1	4041621	4042283	+	NA	PspA/IM30 family protein
HIS92_RS20770	-0.961917	0.341543	0.0195867	NZ_CP051858.1	4045237	4046583	-	brnQ	branched-chain amino acid transport system II carrier protein
HIS92_RS20775	1.06991	0.338697	0.00772933	NZ_CP051858.1	4047171	4047380	+	NA	hypothetical protein
HIS92_RS20860	0.982345	0.322988	0.0108045	NZ_CP051858.1	4062956	4063150	-	NA	DUF3924 domain-containing protein
HIS92_RS20865	-1.51471	0.258485	6.06293e-08	NZ_CP051858.1	4063272	4063802	-	NA	tyrosine-type recombinase/integrase
HIS92_RS20880	0.76379	0.246137	0.00908838	NZ_CP051858.1	4066912	4067700	+	NA	hypothetical protein
HIS92_RS20895	1.18988	0.45157	0.0315899	NZ_CP051858.1	4070879	4071370	+	NA	YpuI family protein
HIS92_RS20930	0.646714	0.244844	0.0311615	NZ_CP051858.1	4076511	4078136	+	resB	cytochrome c biogenesis protein ResB
HIS92_RS20935	0.856524	0.27555	0.00897605	NZ_CP051858.1	4078151	4079308	+	resC	cytochrome c biogenesis protein ResC
HIS92_RS20985	0.593502	0.205085	0.0161466	NZ_CP051858.1	4088736	4089299	+	NA	CPBP family intramembrane metalloprotease
HIS92_RS20995	0.344406	0.125392	0.0237471	NZ_CP051858.1	4089869	4090645	+	NA	metallophosphoesterase family protein
HIS92_RS21005	0.319685	0.124722	0.0374347	NZ_CP051858.1	4091598	4092206	+	NA	genetic competence negative regulator
HIS92_RS21020	4.13953	0.256035	1.52224e-56	NZ_CP051858.1	4094189	4094425	+	NA	DUF3961 domain-containing protein
HIS92_RS21025	4.53369	0.252427	1.22117e-69	NZ_CP051858.1	4094505	4095035	+	NA	N-acetylmuramoyl-L-alanine amidase
HIS92_RS21030	1.58657	0.228802	7.93702e-11	NZ_CP051858.1	4095144	4096124	+	NA	YpdA family putative bacillithiol disulfide reductase
HIS92_RS21035	-1.1237	0.134608	2.19405e-15	NZ_CP051858.1	4096160	4097134	-	ansA	asparaginase
HIS92_RS21045	-1.27546	0.244786	2.06858e-06	NZ_CP051858.1	4097617	4098294	+	NA	(d)CMP kinase
HIS92_RS21080	-0.725086	0.21715	0.00450682	NZ_CP051858.1	4103183	4104493	+	engA	ribosome-associated GTPase EngA
HIS92_RS21120	-0.49939	0.149944	0.00462516	NZ_CP051858.1	4110316	4111050	+	NA	heptaprenyl diphosphate synthase component 1
HIS92_RS21125	-0.337862	0.133761	0.0410361	NZ_CP051858.1	4111089	4111802	+	menG	2-heptaprenyl-1,4-naphthoquinone methyltransferase
HIS92_RS21245	0.953122	0.251659	0.00100213	NZ_CP051858.1	4131917	4132897	+	NA	biotin--[acetyl-CoA-carboxylase] ligase
HIS92_RS21255	-1.65773	0.217374	5.93633e-13	NZ_CP051858.1	4133935	4134771	+	panB	3-methyl-2-oxobutanoate hydroxymethyltransferase
HIS92_RS21260	-1.48194	0.345585	0.000141693	NZ_CP051858.1	4134771	4135619	+	NA	pantoate--beta-alanine ligase
HIS92_RS21265	-1.07319	0.265652	0.000384177	NZ_CP051858.1	4135632	4136015	+	panD	aspartate 1-decarboxylase
HIS92_RS21345	-1.08806	0.33201	0.00541224	NZ_CP051858.1	4150283	4150837	+	NA	DUF1273 domain-containing protein
HIS92_RS21395	-2.76397	0.957138	0.0163546	NZ_CP051858.1	4160135	4160728	+	NA	xanthine phosphoribosyltransferase
HIS92_RS21400	-3.57106	0.980927	0.00167203	NZ_CP051858.1	4160732	4162054	+	pbuX	xanthine permease
HIS92_RS21450	-1.00063	0.347829	0.016834	NZ_CP051858.1	4169931	4170380	-	NA	hypothetical protein
HIS92_RS21465	1.53515	0.540321	0.0183161	NZ_CP051858.1	4172010	4172396	+	NA	DUF350 domain-containing protein
HIS92_RS21475	-1.03933	0.36325	0.0175309	NZ_CP051858.1	4173968	4174834	+	NA	5'-3' exonuclease
HIS92_RS21585	0.923245	0.20734	6.96018e-05	NZ_CP051858.1	4206527	4206724	-	cspB	cold shock-like protein CspB
HIS92_RS21600	0.804405	0.317325	0.0401829	NZ_CP051858.1	4208493	4208786	+	NA	hypothetical protein
HIS92_RS21655	-1.16058	0.303022	0.000854523	NZ_CP051858.1	4220022	4220600	+	NA	YdcF family protein
HIS92_RS21660	-1.1108	0.326041	0.00363131	NZ_CP051858.1	4220749	4221066	+	NA	DUF4870 domain-containing protein
HIS92_RS21675	0.751656	0.235819	0.00711931	NZ_CP051858.1	4222475	4223200	-	NA	sulfite exporter TauE/SafE family protein
HIS92_RS21700	-0.470231	0.189111	0.0448247	NZ_CP051858.1	4225013	4225615	-	NA	HD domain-containing protein
HIS92_RS22145	-0.547468	0.131866	0.000247354	NZ_CP051858.1	4307600	4309003	+	nhaC	Na+/H+ antiporter NhaC
HIS92_RS22165	-1.37161	0.374634	0.0015558	NZ_CP051858.1	4311826	4312248	-	NA	PH domain-containing protein
HIS92_RS22235	-1.11663	0.342833	0.00579039	NZ_CP051858.1	4321980	4322525	-	NA	helix-turn-helix transcriptional regulator
HIS92_RS22305	-1.41496	0.429752	0.00517568	NZ_CP051858.1	4336273	4337544	+	NA	cation:dicarboxylase symporter family transporter
HIS92_RS22310	-1.29074	0.405446	0.00719958	NZ_CP051858.1	4337569	4339008	+	aspA	aspartate ammonia-lyase
HIS92_RS22315	-0.856148	0.338888	0.0410126	NZ_CP051858.1	4339084	4340796	+	malS	oxaloacetate-decarboxylating malate dehydrogenase
HIS92_RS22340	-1.06901	0.181321	4.992e-08	NZ_CP051858.1	4347377	4348360	+	asnA	aspartate--ammonia ligase
HIS92_RS22400	-0.942255	0.343985	0.0241995	NZ_CP051858.1	4360556	4361830	+	NA	MFS transporter
HIS92_RS22445	-1.46496	0.385711	0.00096445	NZ_CP051858.1	4371413	4372117	-	NA	polysaccharide deacetylase family protein
HIS92_RS22450	-0.799576	0.219782	0.00168078	NZ_CP051858.1	4372442	4372705	+	NA	hypothetical protein
HIS92_RS22460	0.823094	0.216551	0.000955484	NZ_CP051858.1	4373657	4374298	+	NA	elongation factor G-binding protein
HIS92_RS22475	-1.33499	0.290558	3.79347e-05	NZ_CP051858.1	4375915	4376451	-	msrA	peptide-methionine (S)-S-oxide reductase MsrA
HIS92_RS22535	1.36545	0.297919	3.97955e-05	NZ_CP051858.1	4388576	4389790	+	NA	multidrug efflux MFS transporter
HIS92_RS22540	-0.779391	0.269537	0.0162334	NZ_CP051858.1	4389843	4390604	-	NA	dioxygenase
HIS92_RS22580	-0.730065	0.283095	0.0359876	NZ_CP051858.1	4397364	4398992	+	NA	peptide ABC transporter substrate-binding protein
HIS92_RS22595	0.935807	0.328031	0.0178968	NZ_CP051858.1	4400381	4401481	+	NA	HAMP domain-containing protein
HIS92_RS22610	-1.51288	0.257597	5.6537e-08	NZ_CP051858.1	4404249	4405208	+	NA	rhodanese-related sulfurtransferase
HIS92_RS22625	-1.12702	0.129295	1.06212e-16	NZ_CP051858.1	4408586	4410412	+	NA	APC family permease
HIS92_RS22630	-2.57285	0.326807	9.26046e-14	NZ_CP051858.1	4411011	4412171	+	nheA	non-hemolytic enterotoxin NHE subunit A
HIS92_RS22635	-2.58534	0.305669	8.99006e-16	NZ_CP051858.1	4412209	4413417	+	nheB	non-hemolytic enterotoxin NHE subunit B
HIS92_RS22640	-2.5814	0.297285	1.41203e-16	NZ_CP051858.1	4413525	4414604	+	nheC	non-hemolytic enterotoxin NHE subunit C
HIS92_RS22665	-1.12178	0.422377	0.0300121	NZ_CP051858.1	4419957	4420268	-	NA	heavy metal-binding domain-containing protein
HIS92_RS22685	1.30349	0.265584	8.82034e-06	NZ_CP051858.1	4423760	4424431	+	deoC	deoxyribose-phosphate aldolase
HIS92_RS22690	1.09603	0.386654	0.0186243	NZ_CP051858.1	4424534	4425715	+	NA	NupC/NupG family nucleoside CNT transporter
HIS92_RS22740	1.34045	0.487398	0.0235317	NZ_CP051858.1	4432167	4432397	-	NA	DUF896 domain-containing protein
HIS92_RS22750	0.929363	0.294472	0.00779676	NZ_CP051858.1	4433966	4434601	-	NA	pentapeptide repeat-containing protein
HIS92_RS22765	-1.20436	0.205673	6.20112e-08	NZ_CP051858.1	4437492	4439636	+	topB	DNA topoisomerase III
HIS92_RS22785	-0.964876	0.335116	0.0167696	NZ_CP051858.1	4443486	4444844	+	brnQ	branched-chain amino acid transport system II carrier protein
HIS92_RS22790	-1.6668	0.221267	1.1702e-12	NZ_CP051858.1	4444928	4445347	+	NA	VOC family protein
HIS92_RS22795	-1.72571	0.633783	0.0251552	NZ_CP051858.1	4445677	4447326	+	NA	copper resistance protein CopC
HIS92_RS22840	0.668827	0.134007	5.98573e-06	NZ_CP051858.1	4455093	4456037	-	NA	L-lactate dehydrogenase
HIS92_RS22850	-0.413462	0.15989	0.0354705	NZ_CP051858.1	4457781	4458704	+	NA	GTP-binding protein
HIS92_RS22960	-1.09255	0.212498	2.94178e-06	NZ_CP051858.1	4480787	4481125	-	NA	EamA family transporter
HIS92_RS22995	-1.01706	0.312352	0.00580205	NZ_CP051858.1	4486942	4487706	-	NA	alpha/beta hydrolase
HIS92_RS23050	0.940208	0.380328	0.0463389	NZ_CP051858.1	4496502	4497140	+	NA	pyridoxamine 5'-phosphate oxidase family protein
HIS92_RS23080	-1.40281	0.223826	5.49402e-09	NZ_CP051858.1	4504517	4505518	+	NA	LCP family protein
HIS92_RS23095	0.774382	0.292332	0.0305513	NZ_CP051858.1	4507755	4508435	+	NA	MgtC/SapB family protein
HIS92_RS23140	2.3486	0.905373	0.0349373	NZ_CP051858.1	4517041	4518270	+	NA	MFS transporter
HIS92_RS23150	-0.774985	0.207013	0.00116609	NZ_CP051858.1	4519057	4520499	+	NA	PLP-dependent aminotransferase family protein
HIS92_RS23170	-1.30748	0.276826	2.10895e-05	NZ_CP051858.1	4522208	4522960	+	NA	DUF1963 domain-containing protein
HIS92_RS23175	-2.71337	0.236564	1.23452e-28	NZ_CP051858.1	4523111	4524271	+	NA	peptidase
HIS92_RS23200	1.43603	0.313847	4.09577e-05	NZ_CP051858.1	4528199	4528486	+	NA	AbrB/MazE/SpoVT family DNA-binding domain-containing protein
HIS92_RS23205	1.54753	0.592915	0.0336889	NZ_CP051858.1	4528762	4529709	+	NA	serine protease
HIS92_RS23245	-1.15686	0.445823	0.0348844	NZ_CP051858.1	4534886	4536868	+	NA	methyl-accepting chemotaxis protein
HIS92_RS23265	0.896392	0.286819	0.00850549	NZ_CP051858.1	4539374	4539817	+	NA	DNA starvation/stationary phase protection protein
HIS92_RS23305	-0.506757	0.190331	0.0295583	NZ_CP051858.1	4546279	4547229	+	NA	GTP-binding protein
HIS92_RS23310	-2.15958	0.454757	1.86928e-05	NZ_CP051858.1	4547342	4547812	-	NA	GNAT family N-acetyltransferase
HIS92_RS23315	-0.808445	0.296406	0.0248951	NZ_CP051858.1	4547951	4548901	-	NA	zinc ABC transporter substrate-binding protein
HIS92_RS23325	-0.673297	0.182465	0.00141021	NZ_CP051858.1	4549433	4550092	+	NA	oxidoreductase
HIS92_RS23380	-1.01659	0.236996	0.000141125	NZ_CP051858.1	4558854	4559456	+	NA	DedA family protein
HIS92_RS23390	-0.889122	0.154061	1.00288e-07	NZ_CP051858.1	4561122	4562063	+	NA	magnesium transporter CorA family protein
HIS92_RS23395	-0.937611	0.265747	0.00241854	NZ_CP051858.1	4562262	4563158	+	NA	permease
HIS92_RS23400	-0.709098	0.151153	2.43971e-05	NZ_CP051858.1	4563162	4564031	+	NA	TIGR03943 family protein
HIS92_RS23405	1.17997	0.477882	0.0466829	NZ_CP051858.1	4564151	4564657	+	NA	acyl-CoA thioesterase
HIS92_RS23435	0.444408	0.167092	0.0297302	NZ_CP051858.1	4567861	4568343	-	NA	DUF456 family protein
HIS92_RS23520	0.70772	0.240568	0.0142107	NZ_CP051858.1	4582862	4583290	+	NA	NfeD family protein
HIS92_RS23525	0.972402	0.249531	0.000663156	NZ_CP051858.1	4583293	4584261	+	NA	SPFH/Band 7/PHB domain protein
HIS92_RS23535	1.58404	0.492581	0.00654214	NZ_CP051858.1	4585577	4586167	+	NA	histidine phosphatase family protein
HIS92_RS23540	1.30855	0.52266	0.0432397	NZ_CP051858.1	4586174	4586950	+	NA	Cof-type HAD-IIB family hydrolase
HIS92_RS23560	-1.26895	0.364321	0.00280896	NZ_CP051858.1	4589664	4590839	+	alr	alanine racemase
HIS92_RS23640	1.72118	0.297015	8.78958e-08	NZ_CP051858.1	4602911	4603207	+	NA	WXG100 family type VII secretion target
HIS92_RS23645	1.39476	0.412786	0.00398691	NZ_CP051858.1	4603361	4607125	+	esaA	type VII secretion protein EsaA
HIS92_RS23660	1.40817	0.338174	0.000235999	NZ_CP051858.1	4607930	4609129	+	essB	type VII secretion protein EssB
HIS92_RS23665	1.39348	0.211723	8.05855e-10	NZ_CP051858.1	4609169	4613674	+	essC	type VII secretion protein EssC
HIS92_RS23670	1.73896	0.634296	0.0240504	NZ_CP051858.1	4613671	4614501	+	NA	DUF3952 domain-containing protein
HIS92_RS23675	1.34846	0.485864	0.0220087	NZ_CP051858.1	4614524	4616107	+	NA	lipase
HIS92_RS23790	-0.381026	0.127533	0.012564	NZ_CP051858.1	4632067	4632843	+	NA	oxalate:formate antiporter
HIS92_RS23795	-0.533372	0.187188	0.0179859	NZ_CP051858.1	4632895	4633215	+	NA	hypothetical protein
HIS92_RS23880	0.847145	0.269538	0.00807147	NZ_CP051858.1	4647216	4647698	+	bsaA	glutathione peroxidase
HIS92_RS23900	1.90244	0.613216	0.00910021	NZ_CP051858.1	4652735	4656418	+	NA	nitrate reductase subunit alpha
HIS92_RS23905	2.99545	0.90339	0.00481001	NZ_CP051858.1	4656408	4657883	+	narH	nitrate reductase subunit beta
HIS92_RS23920	-0.744694	0.231362	0.00650723	NZ_CP051858.1	4659277	4659969	-	NA	Crp/Fnr family transcriptional regulator
HIS92_RS23930	2.41979	0.780316	0.00912168	NZ_CP051858.1	4661326	4662339	+	NA	molybdopterin-synthase adenylyltransferase MoeB
HIS92_RS23935	5.29519	0.957106	3.79815e-07	NZ_CP051858.1	4662382	4663671	+	NA	molybdopterin molybdotransferase MoeA
HIS92_RS23940	5.97856	1.34554	7.23565e-05	NZ_CP051858.1	4663716	4664186	+	NA	molybdenum cofactor biosynthesis protein MoaE
HIS92_RS23950	2.48176	0.521393	1.77405e-05	NZ_CP051858.1	4664497	4665666	+	narK	nitrate transporter NarK
HIS92_RS23965	6.00591	1.30917	3.91485e-05	NZ_CP051858.1	4668084	4668557	-	NA	precorrin-2 dehydrogenase
HIS92_RS23970	4.33649	0.735891	5.06325e-08	NZ_CP051858.1	4668550	4669260	-	NA	sirohydrochlorin chelatase
HIS92_RS23975	5.13251	0.662182	2.34642e-13	NZ_CP051858.1	4669257	4670681	-	NA	uroporphyrin-III C-methyltransferase
HIS92_RS23980	8.77971	1.32989	7.0893e-10	NZ_CP051858.1	4670740	4671057	-	nirD	nitrite reductase small subunit NirD
HIS92_RS23985	2.36752	0.517976	4.17527e-05	NZ_CP051858.1	4671073	4673478	-	nirB	NADPH-nitrite reductase large subunit
HIS92_RS24060	-0.643666	0.235334	0.0244594	NZ_CP051858.1	4685159	4685806	+	NA	HD domain-containing protein
HIS92_RS24075	0.731365	0.217491	0.00418512	NZ_CP051858.1	4688616	4688870	+	NA	DUF4318 domain-containing protein
HIS92_RS24130	-0.886549	0.237318	0.00119464	NZ_CP051858.1	4697189	4701391	+	NA	bacteriocin-processing peptidase family protein
HIS92_RS24155	-1.33994	0.382156	0.0026024	NZ_CP051858.1	4709665	4711005	+	NA	sodium-dependent transporter
HIS92_RS24260	-0.839536	0.150212	2.80274e-07	NZ_CP051858.1	4727791	4728747	+	thyA	thymidylate synthase
HIS92_RS24265	-0.731117	0.163282	6.2826e-05	NZ_CP051858.1	4728767	4729255	+	dfrA	dihydrofolate reductase
HIS92_RS24270	0.404917	0.12204	0.00477953	NZ_CP051858.1	4729412	4731397	+	pbpC	penicillin-binding protein 3
HIS92_RS24275	-0.776613	0.221739	0.00263367	NZ_CP051858.1	4731637	4732272	+	NA	FMN-dependent NADH-azoreductase
HIS92_RS24295	1.81285	0.561658	0.0063433	NZ_CP051858.1	4734258	4734983	+	tatC	twin-arginine translocase subunit TatC
HIS92_RS24325	-0.455364	0.112677	0.000382368	NZ_CP051858.1	4739447	4741348	+	asnB	asparagine synthase (glutamine-hydrolyzing)
HIS92_RS24330	-0.54163	0.207702	0.0338347	NZ_CP051858.1	4741442	4741801	+	NA	GNAT family N-acetyltransferase
HIS92_RS24345	-0.885797	0.193949	4.2379e-05	NZ_CP051858.1	4743511	4744476	+	NA	iron-siderophore ABC transporter substrate-binding protein
HIS92_RS24360	-0.702529	0.240346	0.0149799	NZ_CP051858.1	4746467	4746955	+	NA	hypothetical protein
HIS92_RS24425	-1.34664	0.483199	0.0213388	NZ_CP051858.1	4760450	4761346	+	gnd	decarboxylating 6-phosphogluconate dehydrogenase
HIS92_RS24590	0.505595	0.1968	0.0368648	NZ_CP051858.1	4794193	4795014	+	NA	protein kinase
HIS92_RS24595	0.7674	0.197562	0.000695067	NZ_CP051858.1	4794996	4795751	+	NA	sporulation protein
HIS92_RS24600	0.924133	0.195835	2.14828e-05	NZ_CP051858.1	4795829	4796464	+	NA	phosphatase PAP2 family protein
HIS92_RS24650	-1.72412	0.298429	9.73026e-08	NZ_CP051858.1	4804192	4805043	+	NA	peptidylprolyl isomerase
HIS92_RS24665	2.95237	0.321939	1.90599e-18	NZ_CP051858.1	4806661	4806996	+	NA	YolD-like family protein
HIS92_RS24675	1.27083	0.397503	0.00691794	NZ_CP051858.1	4807627	4807965	+	NA	hypothetical protein
HIS92_RS24680	1.37953	0.451281	0.01035	NZ_CP051858.1	4808007	4808208	+	NA	hypothetical protein
HIS92_RS24705	-1.31157	0.23185	1.92931e-07	NZ_CP051858.1	4810942	4813440	+	NA	PBP1A family penicillin-binding protein
HIS92_RS24760	1.0427	0.252089	0.00026279	NZ_CP051858.1	4824990	4826045	-	NA	enoyl-CoA hydratase/isomerase family protein
HIS92_RS24875	-0.802917	0.269854	0.0129441	NZ_CP051858.1	4854699	4855274	-	NA	hypothetical protein
HIS92_RS24890	-1.03223	0.203771	4.25403e-06	NZ_CP051858.1	4856955	4857662	+	rluF	23S rRNA pseudouridine(2604) synthase RluF
pBtic235 genes
HIS92_RS24925.0	2.52159	0.409188	1.03595e-08	NZ_CP051859.1	234994	235425	+	NA	hypothetical protein
HIS92_RS24925.1	2.41856	0.35742	2.49278e-10	NZ_CP051859.1	1	759	+	NA	hypothetical protein
HIS92_RS24930	2.39013	0.378589	4.14671e-09	NZ_CP051859.1	819	1694	+	NA	ThiF family adenylyltransferase
HIS92_RS24935	2.5013	0.428517	6.89242e-08	NZ_CP051859.1	1708	2364	+	NA	reverse transcriptase-like protein
HIS92_RS24940	2.73498	0.450395	1.78044e-08	NZ_CP051859.1	2355	2774	+	NA	hypothetical protein
HIS92_RS24945	3.76167	0.33633	2.98132e-27	NZ_CP051859.1	3435	3683	+	NA	hypothetical protein
HIS92_RS24950	3.223	0.369757	1.06212e-16	NZ_CP051859.1	3709	4503	+	NA	hypothetical protein
HIS92_RS24955	2.72189	0.39019	6.13248e-11	NZ_CP051859.1	4572	5216	+	NA	hypothetical protein
HIS92_RS24960	2.80909	0.393101	1.91896e-11	NZ_CP051859.1	5219	6754	+	NA	PHP domain-containing protein
HIS92_RS24965	2.70829	0.362601	1.87513e-12	NZ_CP051859.1	6897	7664	+	NA	LAGLIDADG family homing endonuclease
HIS92_RS24970	2.60074	0.359539	1.02515e-11	NZ_CP051859.1	7727	9826	+	dnaE	DNA polymerase III subunit alpha
HIS92_RS24975	2.4839	0.378518	9.11012e-10	NZ_CP051859.1	9866	10333	+	NA	hypothetical protein
HIS92_RS24980	1.77009	0.484566	0.00159751	NZ_CP051859.1	10383	10622	+	NA	hypothetical protein
HIS92_RS24985	0.751962	0.27141	0.0222535	NZ_CP051859.1	10684	12654	+	ligA	NAD-dependent DNA ligase LigA
HIS92_RS24990	2.98326	0.420419	2.70545e-11	NZ_CP051859.1	12872	13741	+	NA	reverse transcriptase
HIS92_RS24995	1.90318	0.365204	2.06557e-06	NZ_CP051859.1	14264	15526	+	ltrA	group II intron reverse transcriptase/maturase
HIS92_RS25000	2.71611	0.408215	5.16095e-10	NZ_CP051859.1	16033	17019	+	NA	DUF1273 family protein
HIS92_RS25005	1.63347	0.36909	7.82092e-05	NZ_CP051859.1	17037	18188	+	NA	GIY-YIG nuclease family protein
HIS92_RS25010	1.82627	0.322042	1.78391e-07	NZ_CP051859.1	18192	18929	+	NA	tRNA(His) guanylyltransferase Thg1 family protein
HIS92_RS25015	1.55112	0.383786	0.000382368	NZ_CP051859.1	18926	19246	+	NA	hypothetical protein
HIS92_RS25025	2.6692	0.640635	0.000233897	NZ_CP051859.1	20089	20496	+	NA	hypothetical protein
HIS92_RS25050	2.87046	0.371407	2.77923e-13	NZ_CP051859.1	23604	24026	+	NA	hypothetical protein
HIS92_RS25065	1.87403	0.569649	0.00520059	NZ_CP051859.1	24606	25004	+	NA	hypothetical protein
HIS92_RS25095	2.75469	0.399349	1.02076e-10	NZ_CP051859.1	28544	31111	+	NA	hypothetical protein
HIS92_RS25105	3.40606	0.690291	7.85461e-06	NZ_CP051859.1	32388	32462	+	NA	tRNA-Asn
HIS92_RS25110	2.80008	0.944981	0.0134019	NZ_CP051859.1	32469	32548	+	NA	tRNA-Leu
HIS92_RS25115	2.87868	0.334589	2.65362e-16	NZ_CP051859.1	32557	32644	+	NA	tRNA-Ser
HIS92_RS25120	3.23604	0.359892	9.41943e-18	NZ_CP051859.1	32842	32916	+	NA	tRNA-Cys
HIS92_RS25125	3.17978	0.664766	1.59269e-05	NZ_CP051859.1	32923	32994	+	NA	tRNA-Gly
HIS92_RS25130	2.29803	0.409987	2.56838e-07	NZ_CP051859.1	33001	33070	+	NA	tRNA-OTHER
HIS92_RS25135	2.21663	0.407848	6.44979e-07	NZ_CP051859.1	33276	33352	+	NA	tRNA-Glu
HIS92_RS25140	1.72827	0.422019	0.00031015	NZ_CP051859.1	33431	33505	+	NA	tRNA-Leu
HIS92_RS25145	3.90976	0.657446	3.71435e-08	NZ_CP051859.1	33509	33582	+	NA	tRNA-Met
HIS92_RS25150	2.98928	0.470321	3.23763e-09	NZ_CP051859.1	33593	33667	+	NA	tRNA-Gln
HIS92_RS25155	2.45758	0.369351	5.16095e-10	NZ_CP051859.1	33767	33840	+	NA	tRNA-Arg
HIS92_RS25160	2.81595	0.510451	4.14637e-07	NZ_CP051859.1	33851	33924	+	NA	tRNA-Pro
HIS92_RS25165	2.86739	0.433487	6.55359e-10	NZ_CP051859.1	33954	34026	+	NA	tRNA-Arg
HIS92_RS25170	1.86877	0.25705	7.9151e-12	NZ_CP051859.1	34075	34605	+	NA	hypothetical protein
HIS92_RS25175	2.90075	0.833676	0.002843	NZ_CP051859.1	34637	34713	+	NA	tRNA-Asp
HIS92_RS25180	2.97308	0.362257	6.90144e-15	NZ_CP051859.1	34722	34794	+	NA	tRNA-Thr
HIS92_RS25185	3.19237	0.301721	1.99446e-24	NZ_CP051859.1	35071	35154	+	NA	tRNA-Tyr
HIS92_RS25190	2.59633	0.371832	5.87382e-11	NZ_CP051859.1	35158	35231	+	NA	tRNA-Trp
HIS92_RS25195	3.41836	0.303198	1.14325e-27	NZ_CP051859.1	35323	35411	+	NA	tRNA-Ser
HIS92_RS25200	3.18103	0.435868	6.49248e-12	NZ_CP051859.1	35631	36071	+	NA	hypothetical protein
HIS92_RS25205	3.43493	0.359149	4.72107e-20	NZ_CP051859.1	36097	36681	+	NA	thymidine kinase
HIS92_RS25210	3.25818	0.393978	4.11127e-15	NZ_CP051859.1	36695	37195	+	NA	hypothetical protein
HIS92_RS25215	2.84063	0.401193	3.01012e-11	NZ_CP051859.1	37216	37752	+	NA	single-stranded DNA-binding protein
HIS92_RS25220	2.57437	0.424259	1.82476e-08	NZ_CP051859.1	37783	38115	+	NA	hypothetical protein
HIS92_RS25225	2.87144	0.375396	5.05408e-13	NZ_CP051859.1	38112	39200	+	NA	recombinase RecA
HIS92_RS25230	3.01762	0.408082	3.22236e-12	NZ_CP051859.1	39288	39527	+	NA	hypothetical protein
HIS92_RS25235	4.76833	0.181056	1.58334e-149	NZ_CP051859.1	39714	40820	+	NA	hypothetical protein
HIS92_RS25240	4.70222	0.451788	1.2234e-23	NZ_CP051859.1	40869	41024	+	NA	hypothetical protein
HIS92_RS25245	5.18398	0.253818	5.49386e-90	NZ_CP051859.1	41085	42701	+	NA	hypothetical protein
HIS92_RS25250	5.02786	0.293023	1.36957e-63	NZ_CP051859.1	42813	43892	+	NA	ATP-binding protein
HIS92_RS25255	6.46889	1.35523	1.67061e-05	NZ_CP051859.1	43957	44331	+	NA	hypothetical protein
HIS92_RS25260	2.92068	0.383296	6.19528e-13	NZ_CP051859.1	44400	45260	+	thyA	thymidylate synthase
HIS92_RS25265	2.84659	0.39399	1.08129e-11	NZ_CP051859.1	45257	45775	+	NA	dihydrofolate reductase
HIS92_RS25270	2.10289	0.370363	1.72237e-07	NZ_CP051859.1	45778	45987	+	NA	hypothetical protein
HIS92_RS25275	2.40111	0.373145	2.00391e-09	NZ_CP051859.1	46081	46971	+	NA	DUF1071 domain-containing protein
HIS92_RS25285	3.25286	0.41347	9.61375e-14	NZ_CP051859.1	47448	49409	+	NA	UvrD-helicase domain-containing protein
HIS92_RS25290	3.08157	0.463986	5.53883e-10	NZ_CP051859.1	49440	49922	+	NA	dUTP diphosphatase
HIS92_RS25295	3.12717	0.432351	1.02515e-11	NZ_CP051859.1	49919	50533	+	tmk	dTMP kinase
HIS92_RS25300	3.26113	0.416104	1.20573e-13	NZ_CP051859.1	50537	51016	+	NA	hypothetical protein
HIS92_RS25305	2.93517	0.464294	3.95213e-09	NZ_CP051859.1	51041	51319	+	NA	hypothetical protein
HIS92_RS25310	2.93474	0.419735	5.54691e-11	NZ_CP051859.1	51312	52061	+	NA	hypothetical protein
HIS92_RS25315	4.82148	0.185644	1.4825e-145	NZ_CP051859.1	52175	52897	+	NA	hypothetical protein
HIS92_RS25320	4.75135	0.22144	3.40481e-99	NZ_CP051859.1	52890	53048	+	NA	hypothetical protein
HIS92_RS25325	4.53737	0.218601	6.58344e-93	NZ_CP051859.1	53435	54028	+	NA	hypothetical protein
HIS92_RS25330	3.12152	0.313769	1.23585e-21	NZ_CP051859.1	54167	54388	+	NA	hypothetical protein
HIS92_RS25335	2.33645	0.358808	1.24648e-09	NZ_CP051859.1	54518	55303	+	NA	membrane protein
HIS92_RS25340	2.36269	0.347368	1.98264e-10	NZ_CP051859.1	55328	57115	+	NA	DEAD/DEAH box helicase
HIS92_RS25365	3.03151	0.350029	1.6916e-16	NZ_CP051859.1	61973	62269	+	NA	hypothetical protein
HIS92_RS25370	3.26494	0.371664	5.90978e-17	NZ_CP051859.1	62266	62640	+	NA	hypothetical protein
HIS92_RS25375	2.97486	0.365126	1.09312e-14	NZ_CP051859.1	62643	62993	+	NA	hypothetical protein
HIS92_RS25380	2.94659	0.399341	3.61561e-12	NZ_CP051859.1	62990	63649	+	NA	deoxynucleoside kinase
HIS92_RS25385	1.38143	0.401889	0.00328099	NZ_CP051859.1	63646	64089	-	NA	hypothetical protein
HIS92_RS25390	2.77077	0.371835	2.12917e-12	NZ_CP051859.1	64120	65028	+	NA	Dna2/Cas4 domain-containing protein
HIS92_RS25395	2.78294	0.437836	3.23763e-09	NZ_CP051859.1	65059	65790	+	NA	ribonuclease Z
HIS92_RS25400	1.05036	0.351071	0.012444	NZ_CP051859.1	65809	66486	+	NA	HD domain-containing protein
HIS92_RS25405	1.48626	0.394253	0.00106475	NZ_CP051859.1	66502	67311	-	NA	hypothetical protein
HIS92_RS25410	0.737792	0.233075	0.00760863	NZ_CP051859.1	67301	67570	-	NA	hypothetical protein
HIS92_RS25415	0.863499	0.261857	0.00509616	NZ_CP051859.1	67567	68049	-	NA	crossover junction endodeoxyribonuclease RuvC
HIS92_RS25420	2.65705	0.397819	4.41181e-10	NZ_CP051859.1	68100	68636	-	NA	hypothetical protein
HIS92_RS25425	3.17964	0.421243	1.05e-12	NZ_CP051859.1	68633	69199	-	NA	hypothetical protein
HIS92_RS25430	2.82445	0.553358	3.53157e-06	NZ_CP051859.1	69192	69383	-	NA	hypothetical protein
HIS92_RS25435	-0.669154	0.233234	0.0172026	NZ_CP051859.1	69526	69861	+	NA	hypothetical protein
HIS92_RS25450	3.32142	0.56033	4.13834e-08	NZ_CP051859.1	71636	71779	+	NA	hypothetical protein
HIS92_RS25455	2.79495	0.503275	3.37752e-07	NZ_CP051859.1	71785	72057	+	NA	hypothetical protein
HIS92_RS25460	3.22242	0.491842	9.69303e-10	NZ_CP051859.1	72083	72718	+	NA	hypothetical protein
HIS92_RS25465	3.07531	0.495063	7.64482e-09	NZ_CP051859.1	72731	73054	+	NA	hypothetical protein
HIS92_RS25470	3.00525	0.514087	6.5613e-08	NZ_CP051859.1	73029	73262	+	NA	hypothetical protein
HIS92_RS25475	3.1358	0.488696	2.22388e-09	NZ_CP051859.1	73262	73516	+	NA	hypothetical protein
HIS92_RS25480	4.18352	0.24512	6.20894e-63	NZ_CP051859.1	73859	74293	+	NA	hypothetical protein
HIS92_RS25485	4.20837	0.235908	1.00766e-68	NZ_CP051859.1	74334	74525	+	NA	hypothetical protein
HIS92_RS25490	3.9208	0.201891	2.02794e-81	NZ_CP051859.1	74636	74923	+	NA	hypothetical protein
HIS92_RS25495	4.0643	0.193934	1.15604e-94	NZ_CP051859.1	74985	75413	+	NA	nucleoside 2-deoxyribosyltransferase
HIS92_RS25500	3.90736	0.238211	3.72649e-58	NZ_CP051859.1	75464	75673	+	NA	hypothetical protein
HIS92_RS25505	3.93672	0.196359	9.90347e-87	NZ_CP051859.1	75696	76523	+	NA	metallophosphoesterase
HIS92_RS25510	4.09523	0.246122	8.2186e-60	NZ_CP051859.1	76634	76825	+	NA	hypothetical protein
HIS92_RS25515	1.53049	0.360334	0.000167948	NZ_CP051859.1	76864	77289	-	NA	hypothetical protein
HIS92_RS25520	1.49337	0.349726	0.000153124	NZ_CP051859.1	77315	78118	-	NA	PD-(D/E)XK nuclease family protein
HIS92_RS25525	1.79105	0.407876	9.09942e-05	NZ_CP051859.1	78363	78617	-	NA	hypothetical protein
HIS92_RS25530	2.09588	0.416981	5.13751e-06	NZ_CP051859.1	78954	79394	+	NA	hypothetical protein
HIS92_RS25535	3.75649	0.390184	2.57763e-20	NZ_CP051859.1	79515	80237	+	NA	hypothetical protein
HIS92_RS25540	3.0046	0.372365	2.03007e-14	NZ_CP051859.1	80212	81327	+	NA	hypothetical protein
HIS92_RS25545	3.10548	0.36798	1.04698e-15	NZ_CP051859.1	81354	82559	+	NA	AAA family ATPase
HIS92_RS25550	2.8955	0.445068	1.29193e-09	NZ_CP051859.1	82577	82825	+	NA	hypothetical protein
HIS92_RS25555	2.76424	0.387709	2.13888e-11	NZ_CP051859.1	82828	83265	+	NA	hypothetical protein
HIS92_RS25560	2.76377	0.338852	1.02347e-14	NZ_CP051859.1	83287	83721	+	NA	GatB/YqeY domain-containing protein
HIS92_RS25565	2.56256	0.398505	2.05453e-09	NZ_CP051859.1	83776	84741	+	NA	hypothetical protein
HIS92_RS25570	2.31549	0.352903	9.12928e-10	NZ_CP051859.1	84768	86303	+	NA	nicotinate phosphoribosyltransferase
HIS92_RS25575	3.70732	0.373298	1.42095e-21	NZ_CP051859.1	86411	87292	+	NA	nucleotide excision repair endonuclease
HIS92_RS25580	4.07544	0.45149	6.9754e-18	NZ_CP051859.1	87423	87884	+	NA	hypothetical protein
HIS92_RS25585	4.26029	0.428876	1.40305e-21	NZ_CP051859.1	87881	88090	+	NA	hypothetical protein
HIS92_RS25590	3.89463	0.377563	3.11348e-23	NZ_CP051859.1	88106	88756	+	NA	TerD family protein
HIS92_RS25595	3.48662	0.37844	1.29567e-18	NZ_CP051859.1	88808	89410	+	NA	TerD family protein
HIS92_RS25600	3.26767	0.493557	6.32046e-10	NZ_CP051859.1	89415	89642	+	NA	hypothetical protein
HIS92_RS25605	3.30322	0.3388	8.35806e-21	NZ_CP051859.1	89776	90525	+	NA	hypothetical protein
HIS92_RS25610	3.05854	0.368356	3.15381e-15	NZ_CP051859.1	90545	91615	+	NA	phosphoesterase
HIS92_RS25615	2.89064	0.361127	3.30229e-14	NZ_CP051859.1	91635	92360	+	NA	NAD-dependent protein deacylase
HIS92_RS25625	2.4286	0.346521	4.97296e-11	NZ_CP051859.1	93177	94361	+	NA	NupC family nucleoside transporter
HIS92_RS25635	1.6876	0.353665	1.67974e-05	NZ_CP051859.1	95621	96259	+	NA	sigma-70 region 4 domain-containing protein
HIS92_RS25655	3.70305	0.525375	3.75551e-11	NZ_CP051859.1	98591	98953	+	nrdI	class Ib ribonucleoside-diphosphate reductase assembly flavoprotein NrdI
HIS92_RS25660	3.02057	0.374722	2.15575e-14	NZ_CP051859.1	98935	101019	+	nrdE	class 1b ribonucleoside-diphosphate reductase subunit alpha
HIS92_RS25665	2.63626	0.377242	5.6658e-11	NZ_CP051859.1	101038	102066	+	nrdF	class 1b ribonucleoside-diphosphate reductase subunit beta
HIS92_RS25670	2.75584	0.455536	2.0374e-08	NZ_CP051859.1	102099	102350	+	NA	thioredoxin family protein
HIS92_RS25675	2.13824	0.5503	0.000692655	NZ_CP051859.1	102350	102532	+	NA	hypothetical protein
HIS92_RS25680	3.98924	0.786294	4.09189e-06	NZ_CP051859.1	102627	102779	+	NA	hypothetical protein
HIS92_RS25685	3.92005	0.513236	5.48157e-13	NZ_CP051859.1	102798	103103	+	NA	hypothetical protein
HIS92_RS25690	3.37946	0.391078	1.9873e-16	NZ_CP051859.1	103078	103386	+	NA	hypothetical protein
HIS92_RS25695	2.96939	0.440057	2.81624e-10	NZ_CP051859.1	103388	103642	+	NA	hypothetical protein
HIS92_RS25700	2.02891	0.307023	6.81353e-10	NZ_CP051859.1	103639	104400	+	NA	nucleotidyltransferase domain-containing protein
HIS92_RS25705	-0.469078	0.178485	0.0321232	NZ_CP051859.1	104520	105752	+	NA	WXG100 family type VII secretion target
HIS92_RS25725	0.719508	0.167381	0.000136446	NZ_CP051859.1	107919	108104	+	NA	hypothetical protein
HIS92_RS25760	1.34647	0.378193	0.0021707	NZ_CP051859.1	111295	112542	-	NA	hypothetical protein
HIS92_RS25765	1.5262	0.37705	0.000374062	NZ_CP051859.1	112556	113329	-	NA	hypothetical protein
HIS92_RS25770	1.75882	0.34777	4.4084e-06	NZ_CP051859.1	113344	115398	-	NA	hypothetical protein
HIS92_RS25775	1.97819	0.395129	5.58065e-06	NZ_CP051859.1	115402	117183	-	NA	hypothetical protein
HIS92_RS25780	2.0366	0.42328	1.39587e-05	NZ_CP051859.1	117196	118410	-	NA	hypothetical protein
HIS92_RS25785	2.37295	0.398654	3.61445e-08	NZ_CP051859.1	118425	119372	-	NA	hypothetical protein
HIS92_RS25790	2.42072	0.464171	2.02799e-06	NZ_CP051859.1	119388	120137	-	NA	hypothetical protein
HIS92_RS25795	2.34548	0.421369	3.15657e-07	NZ_CP051859.1	120140	120514	-	NA	hypothetical protein
HIS92_RS25800	1.89086	0.484075	0.000640375	NZ_CP051859.1	120612	120839	-	NA	hypothetical protein
HIS92_RS25805	2.01791	0.401361	5.11397e-06	NZ_CP051859.1	120915	121577	-	NA	hypothetical protein
HIS92_RS25810	1.5816	0.341265	3.16191e-05	NZ_CP051859.1	121594	124368	-	NA	hypothetical protein
HIS92_RS25815	1.77072	0.32933	8.73428e-07	NZ_CP051859.1	124401	130673	-	NA	carbohydrate binding domain-containing protein
HIS92_RS25825	2.23194	0.667966	0.00447532	NZ_CP051859.1	134387	134584	-	NA	hypothetical protein
HIS92_RS25830	1.83676	0.349234	1.60405e-06	NZ_CP051859.1	134590	139104	-	NA	hypothetical protein
HIS92_RS25835	2.39178	0.37409	2.5586e-09	NZ_CP051859.1	139085	141562	-	NA	hypothetical protein
HIS92_RS25840	0.787874	0.320373	0.047627	NZ_CP051859.1	141664	144963	-	NA	LysM peptidoglycan-binding domain-containing protein
HIS92_RS25845	1.14791	0.315592	0.00168308	NZ_CP051859.1	145009	147192	-	NA	hypothetical protein
HIS92_RS25850	1.15123	0.353042	0.00572115	NZ_CP051859.1	147210	148325	-	NA	hypothetical protein
HIS92_RS25855	1.29476	0.393343	0.00518465	NZ_CP051859.1	148343	149926	-	NA	hypothetical protein
HIS92_RS25860	1.53525	0.464649	0.00499671	NZ_CP051859.1	149943	150743	-	NA	baseplate J/gp47 family protein
HIS92_RS25865	1.90037	0.366266	2.31673e-06	NZ_CP051859.1	150743	151231	-	NA	hypothetical protein
HIS92_RS25870	1.9774	0.389178	3.95316e-06	NZ_CP051859.1	151235	151804	-	NA	hypothetical protein
HIS92_RS25875	2.08487	0.415933	5.47114e-06	NZ_CP051859.1	151819	152184	-	NA	hypothetical protein
HIS92_RS25880	2.24002	0.454267	7.9473e-06	NZ_CP051859.1	152181	152420	-	NA	hypothetical protein
HIS92_RS25885	1.39263	0.361895	0.000799965	NZ_CP051859.1	152417	153739	-	NA	M23 family metallopeptidase
HIS92_RS25890	1.19458	0.39365	0.0110159	NZ_CP051859.1	153714	155765	-	NA	N-acetylmuramoyl-L-alanine amidase
HIS92_RS25895	1.29547	0.284989	4.66644e-05	NZ_CP051859.1	155842	163215	-	NA	hypothetical protein
HIS92_RS25900	1.32262	0.319159	0.000254394	NZ_CP051859.1	163281	170549	-	NA	hypothetical protein
HIS92_RS25905	1.13091	0.326458	0.00298994	NZ_CP051859.1	170610	177092	-	NA	hypothetical protein
HIS92_RS25910	1.43952	0.481233	0.0124531	NZ_CP051859.1	177107	177682	-	NA	hypothetical protein
HIS92_RS25915	2.26828	0.323865	5.11959e-11	NZ_CP051859.1	177736	178173	-	NA	hypothetical protein
HIS92_RS25920	1.7924	0.346656	2.53822e-06	NZ_CP051859.1	178254	178970	-	NA	hypothetical protein
HIS92_RS25925	1.212	0.456581	0.0301084	NZ_CP051859.1	178976	179473	-	NA	hypothetical protein
HIS92_RS25975	0.876719	0.335934	0.0336889	NZ_CP051859.1	189410	190807	-	NA	hypothetical protein
HIS92_RS25985	1.32535	0.492776	0.0274365	NZ_CP051859.1	192931	194286	-	NA	hypothetical protein
HIS92_RS26040	2.42086	0.482974	5.47114e-06	NZ_CP051859.1	206695	208092	+	NA	AAA family ATPase
HIS92_RS26055	2.78981	0.524479	1.18111e-06	NZ_CP051859.1	209603	209893	+	NA	hypothetical protein
HIS92_RS26060	5.10951	1.45632	0.00258404	NZ_CP051859.1	210057	210398	+	NA	hypothetical protein
HIS92_RS26080	4.03668	0.367458	2.57238e-26	NZ_CP051859.1	212105	212515	+	NA	hypothetical protein
HIS92_RS26085	4.3295	0.389507	6.30166e-27	NZ_CP051859.1	212802	213047	+	NA	hypothetical protein
HIS92_RS26090	3.68471	0.429429	3.22032e-16	NZ_CP051859.1	213127	213381	+	NA	hypothetical protein
HIS92_RS26095	3.94371	0.467483	1.06798e-15	NZ_CP051859.1	213394	213666	+	NA	hypothetical protein
HIS92_RS26100	4.34417	0.552888	1.03478e-13	NZ_CP051859.1	214279	214428	+	NA	hypothetical protein
HIS92_RS26105	4.72767	0.71781	7.84405e-10	NZ_CP051859.1	214441	214617	+	NA	hypothetical protein
HIS92_RS26110	3.9555	0.472596	1.85117e-15	NZ_CP051859.1	214619	214834	+	NA	hypothetical protein
HIS92_RS26115	5.07562	0.500893	1.94394e-22	NZ_CP051859.1	214865	215140	+	NA	hypothetical protein
HIS92_RS26120	4.58936	0.474961	1.8858e-20	NZ_CP051859.1	215154	215483	+	NA	hypothetical protein
HIS92_RS26125	5.19568	0.603687	2.61704e-16	NZ_CP051859.1	215499	215705	+	NA	hypothetical protein
HIS92_RS26130	4.25126	0.431256	2.92704e-21	NZ_CP051859.1	215812	216318	+	NA	hypothetical protein
HIS92_RS26135	3.67592	0.453534	1.53008e-14	NZ_CP051859.1	216479	216736	+	NA	hypothetical protein
HIS92_RS26140	3.64795	0.44585	8.32538e-15	NZ_CP051859.1	216929	217384	+	NA	hypothetical protein
HIS92_RS26145	3.10066	0.577749	9.2041e-07	NZ_CP051859.1	217381	217536	+	NA	hypothetical protein
HIS92_RS26150	3.58527	0.406422	4.29093e-17	NZ_CP051859.1	217551	218102	+	NA	type II toxin-antitoxin system RnlB family antitoxin
HIS92_RS26155	3.5755	0.476498	1.45617e-12	NZ_CP051859.1	218102	218407	+	NA	hypothetical protein
HIS92_RS26160	3.2825	0.491886	4.55205e-10	NZ_CP051859.1	218407	218628	+	NA	hypothetical protein
HIS92_RS26165	3.40173	0.341827	1.2113e-21	NZ_CP051859.1	218615	220138	+	NA	HD domain-containing protein
HIS92_RS26170	3.61351	0.363442	1.29838e-21	NZ_CP051859.1	220135	220863	+	NA	hypothetical protein
HIS92_RS26175	3.6063	0.379624	8.695e-20	NZ_CP051859.1	221346	221639	+	NA	hypothetical protein
HIS92_RS26180	3.67034	0.378969	1.54534e-20	NZ_CP051859.1	221704	223278	+	NA	hypothetical protein
HIS92_RS26185	2.33154	0.457061	3.58e-06	NZ_CP051859.1	223592	223810	+	NA	hypothetical protein
HIS92_RS26190	1.29237	0.321183	0.000409268	NZ_CP051859.1	224327	225052	+	NA	hypothetical protein
HIS92_RS26205	0.845822	0.0875728	1.94312e-20	NZ_CP051859.1	226461	226985	-	NA	hypothetical protein
HIS92_RS26210	0.725394	0.112694	1.99191e-09	NZ_CP051859.1	226991	227932	-	NA	hypothetical protein
HIS92_RS26215	4.20233	0.165466	2.92222e-139	NZ_CP051859.1	228075	229226	-	NA	replication initiator protein A
HIS92_RS26220	2.81556	0.312821	8.77029e-18	NZ_CP051859.1	229929	230363	+	NA	hypothetical protein
HIS92_RS26225	2.97591	0.345789	2.61704e-16	NZ_CP051859.1	230385	230828	+	NA	hypothetical protein
HIS92_RS26230	3.00891	0.372389	1.86677e-14	NZ_CP051859.1	230791	231051	+	NA	hypothetical protein
HIS92_RS26235	3.41896	0.303361	1.17961e-27	NZ_CP051859.1	231224	231973	+	NA	hypothetical protein
HIS92_RS26240	3.15211	0.402452	1.24728e-13	NZ_CP051859.1	232114	232461	+	NA	hypothetical protein
HIS92_RS26245	2.86581	0.388699	3.75658e-12	NZ_CP051859.1	232480	234060	+	NA	hypothetical protein
HIS92_RS26250	2.69766	0.403932	4.41181e-10	NZ_CP051859.1	234076	234837	+	NA	hypothetical protein
