# Supplementary material for: A small bacteriophage protein determines the hierarchy over co-residential jumbo phage in Bacillus thuringiensis serovar israelensis
Source: Commun Biol. 2022 Nov 24;5:1286. doi: 10.1038/s42003-022-04238-3 (PMC9700832; doi:10.1038/s42003-022-04238-3)
Supplement: Supplementary file 8 — Supplementary Data 5 [file 42003_2022_4238_MOESM8_ESM.xlsx]

## Sheet: Sheet1
Supplementary Table S5: List of differentially expressed genes in IPTG-induced and MMC-treated GBJ002(pDG7) versus GBJ002(pDG)
upregulated
downregulated
B. thuringiensis chromosomal genes
Gene ID	log2FoldChange	lfcSE	padj	seqnames	start	end	strand	gene	annotation
HIS92_RS02195	-1.05022	0.271915	0.000427447	NZ_CP051858.1	436634	437536	-	NA	alpha/beta hydrolase
HIS92_RS03060	1.46476	0.365064	9.12669e-05	NZ_CP051858.1	597981	598925	-	NA	glycerophosphodiester phosphodiesterase
HIS92_RS03700	-1.46693	0.258377	2.9499e-08	NZ_CP051858.1	755478	757901	-	parC	DNA topoisomerase IV subunit A
HIS92_RS03705	-1.58646	0.247871	3.93215e-10	NZ_CP051858.1	757903	759867	-	parE	DNA topoisomerase IV subunit B
HIS92_RS04020	-0.812339	0.2534	0.00777878	NZ_CP051858.1	817325	818236	-	NA	ABC transporter ATP-binding protein
HIS92_RS04025	-0.966441	0.226412	9.55194e-05	NZ_CP051858.1	818361	819830	-	NA	transposase
HIS92_RS04150	-1.03732	0.213522	4.94402e-06	NZ_CP051858.1	841930	842550	+	lexA	transcriptional repressor LexA
HIS92_RS04510	0.996853	0.246724	0.00022197	NZ_CP051858.1	910083	911063	-	plcA	phosphatidylinositol diacylglycerol-lyase
HIS92_RS04600	-0.835699	0.219352	0.000823765	NZ_CP051858.1	937176	938207	-	recA	recombinase RecA
HIS92_RS04645	0.956666	0.301345	0.00625301	NZ_CP051858.1	946024	946983	-	NA	ABC transporter permease
HIS92_RS04715	1.00438	0.297211	0.00307917	NZ_CP051858.1	963865	964353	+	NA	hypothetical protein
HIS92_RS04720	0.867873	0.208342	0.00018493	NZ_CP051858.1	965037	965543	+	NA	hypothetical protein
HIS92_RS05785	-0.787162	0.212992	0.00144002	NZ_CP051858.1	1171737	1173023	-	pdhC	pyruvate dehydrogenase complex dihydrolipoyllysine-residue acetyltransferase
HIS92_RS06675	-0.924338	0.29469	0.0062407	NZ_CP051858.1	1332685	1333923	-	NA	DNA polymerase IV
HIS92_RS06725	1.22384	0.442357	0.00862265	NZ_CP051858.1	1339794	1340573	-	NA	transporter substrate-binding domain-containing protein
HIS92_RS07745	1.19252	0.284574	8.12967e-05	NZ_CP051858.1	1521344	1521844	-	NA	DoxX family protein
HIS92_RS09145	-1.35836	0.226624	6.81311e-09	NZ_CP051858.1	1797912	1798343	-	NA	VOC family protein
HIS92_RS09190	-1.00268	0.318396	0.00605289	NZ_CP051858.1	1807710	1808189	+	NA	GAF domain-containing protein
HIS92_RS10055	-1.17867	0.274235	4.63225e-05	NZ_CP051858.1	1959649	1960176	+	hpt	hypoxanthine phosphoribosyltransferase
HIS92_RS10300	0.793901	0.22582	0.00261051	NZ_CP051858.1	2010510	2010647	+	NA	hypothetical protein
HIS92_RS10650	-1.91682	0.242766	3.55633e-15	NZ_CP051858.1	2061783	2062259	+	NA	AraC family transcriptional regulator
HIS92_RS10925	-0.777563	0.241803	0.00704126	NZ_CP051858.1	2107527	2108747	-	sufS	cysteine desulfurase SufS
HIS92_RS11450	1.70846	0.23337	5.7026e-13	NZ_CP051858.1	2212089	2213627	-	NA	anthrolysin O/cereolysin O family cholesterol-dependent cytolysin
HIS92_RS11675	-1.09169	0.228907	5.98849e-06	NZ_CP051858.1	2252917	2255793	-	uvrA	excinuclease ABC subunit UvrA
HIS92_RS11680	-0.9927	0.2197	3.24916e-05	NZ_CP051858.1	2255799	2257775	-	uvrB	excinuclease ABC subunit B
HIS92_RS11740	-0.848134	0.255	0.00445204	NZ_CP051858.1	2264581	2266296	-	NA	ABC transporter ATP-binding protein
HIS92_RS11975	-1.32657	0.246978	1.87156e-07	NZ_CP051858.1	2319203	2319694	-	NA	metal-binding protein
HIS92_RS11980	-1.37572	0.247744	7.12988e-08	NZ_CP051858.1	2319745	2320110	-	NA	DUF1232 domain-containing protein
HIS92_RS12670	1.36844	0.236855	2.30368e-08	NZ_CP051858.1	2459773	2461524	+	NA	M4 family metallopeptidase
HIS92_RS13175	-0.964669	0.320062	0.00981966	NZ_CP051858.1	2576738	2577721	+	guaC	GMP reductase
HIS92_RS13690	0.666763	0.206539	0.00852087	NZ_CP051858.1	2674450	2674734	-	NA	AbrB/MazE/SpoVT family DNA-binding domain-containing protein
HIS92_RS14070	-0.701261	0.22028	0.00922378	NZ_CP051858.1	2752992	2754179	+	tuf	elongation factor Tu
HIS92_RS14310	0.952389	0.313414	0.00898871	NZ_CP051858.1	2784150	2784222	+	NA	tRNA-Thr
HIS92_RS14575	-1.21261	0.375429	0.0035613	NZ_CP051858.1	2830079	2831056	+	NA	LacI family DNA-binding transcriptional regulator
HIS92_RS15070	1.42658	0.49436	0.00735247	NZ_CP051858.1	2913744	2915249	+	ampS	aminopeptidase AmpS
HIS92_RS15260	-1.06455	0.350774	0.00797816	NZ_CP051858.1	2961162	2961851	+	NA	heptaprenylglyceryl phosphate synthase
HIS92_RS15265	-1.11256	0.257806	5.9238e-05	NZ_CP051858.1	2961864	2964113	+	pcrA	DNA helicase PcrA
HIS92_RS15270	-1.03257	0.242283	8.83773e-05	NZ_CP051858.1	2964128	2966137	+	ligA	NAD-dependent DNA ligase LigA
HIS92_RS15495	-0.926351	0.244219	0.000613859	NZ_CP051858.1	3013722	3014639	-	NA	iron-hydroxamate ABC transporter substrate-binding protein
HIS92_RS16280	-1.33044	0.23906	7.87279e-08	NZ_CP051858.1	3168879	3169655	+	NA	transglycosylase domain-containing protein
HIS92_RS16335	1.18396	0.365335	0.0032262	NZ_CP051858.1	3184761	3187658	+	colA	collagenase ColA
HIS92_RS16350	1.10235	0.33585	0.00388551	NZ_CP051858.1	3190294	3192270	+	NA	methyl-accepting chemotaxis protein
HIS92_RS16635	-0.801796	0.217134	0.00133972	NZ_CP051858.1	3259245	3260213	-	NA	iron-siderophore ABC transporter substrate-binding protein
HIS92_RS16925	1.31507	0.375199	0.00108511	NZ_CP051858.1	3320491	3321342	+	plC	phospholipase C
HIS92_RS17585	2.39067	0.920271	0.00981966	NZ_CP051858.1	3431752	3432837	+	NA	DUF871 domain-containing protein
HIS92_RS18090	-2.75118	0.358451	1.58115e-14	NZ_CP051858.1	3541655	3543556	-	NA	FAD/NAD(P)-binding protein
HIS92_RS18565	1.12687	0.283377	0.000243981	NZ_CP051858.1	3624222	3625955	+	NA	S-layer homology domain-containing protein
HIS92_RS19135	1.20444	0.245384	3.12855e-06	NZ_CP051858.1	3733898	3734908	-	cytK	beta-channel forming cytolysin CytK
HIS92_RS19280	-0.823651	0.257521	0.00704126	NZ_CP051858.1	3760985	3764500	+	addB	helicase-exonuclease AddAB subunit AddB
HIS92_RS20155	-0.843928	0.267066	0.00697352	NZ_CP051858.1	3936588	3937040	-	phaQ	poly-beta-hydroxybutyrate-responsive repressor
HIS92_RS20230	-1.02315	0.252934	0.000229463	NZ_CP051858.1	3951574	3953856	+	NA	NEAT domain-containing leucine-rich repeat protein
HIS92_RS21020	-2.23274	0.267297	4.91155e-17	NZ_CP051858.1	4094189	4094425	+	NA	DUF3961 domain-containing protein
HIS92_RS21025	-2.38744	0.247931	1.19468e-21	NZ_CP051858.1	4094505	4095035	+	NA	N-acetylmuramoyl-L-alanine amidase
HIS92_RS22635	0.813733	0.221647	0.00133094	NZ_CP051858.1	4412209	4413417	+	nheB	non-hemolytic enterotoxin NHE subunit B
HIS92_RS22640	0.868096	0.274009	0.00732497	NZ_CP051858.1	4413525	4414604	+	nheC	non-hemolytic enterotoxin NHE subunit C
HIS92_RS23175	1.00412	0.2593	0.000422956	NZ_CP051858.1	4523111	4524271	+	NA	peptidase
HIS92_RS24345	-1.35205	0.323684	6.80491e-05	NZ_CP051858.1	4743511	4744476	+	NA	iron-siderophore ABC transporter substrate-binding protein
HIS92_RS24665	-1.78055	0.476919	0.000262435	NZ_CP051858.1	4806661	4806996	+	NA	YolD-like family protein
pBtic235 genes
Gene ID	log2FoldChange	lfcSE	padj	seqnames	start	end	strand	gene	annotation
HIS92_RS24925.0	-3.25881	0.261755	8.42002e-36	NZ_CP051859.1	234994	235425	+	NA	hypothetical protein
HIS92_RS24925.1	-3.30542	0.238026	1.73462e-43	NZ_CP051859.1	1	759	+	NA	hypothetical protein
HIS92_RS24930	-3.28531	0.240578	3.95674e-42	NZ_CP051859.1	819	1694	+	NA	ThiF family adenylyltransferase
HIS92_RS24935	-2.90409	0.377321	1.99373e-14	NZ_CP051859.1	1708	2364	+	NA	reverse transcriptase-like protein
HIS92_RS24940	-2.91537	0.390102	1.0033e-13	NZ_CP051859.1	2355	2774	+	NA	hypothetical protein
HIS92_RS24945	-3.60169	0.263715	2.36547e-42	NZ_CP051859.1	3435	3683	+	NA	hypothetical protein
HIS92_RS24950	-3.84347	0.234172	1.48229e-59	NZ_CP051859.1	3709	4503	+	NA	hypothetical protein
HIS92_RS24955	-3.24431	0.239697	2.81909e-41	NZ_CP051859.1	4572	5216	+	NA	hypothetical protein
HIS92_RS24960	-3.3115	0.226346	1.59546e-47	NZ_CP051859.1	5219	6754	+	NA	PHP domain-containing protein
HIS92_RS24965	-3.67684	0.246573	1.25983e-49	NZ_CP051859.1	6897	7664	+	NA	LAGLIDADG family homing endonuclease
HIS92_RS24970	-3.34004	0.222651	5.63981e-50	NZ_CP051859.1	7727	9826	+	dnaE	DNA polymerase III subunit alpha
HIS92_RS24975	-3.64594	0.28351	2.79633e-38	NZ_CP051859.1	9866	10333	+	NA	hypothetical protein
HIS92_RS24980	-3.15376	0.429497	2.75432e-13	NZ_CP051859.1	10383	10622	+	NA	hypothetical protein
HIS92_RS24985	-2.59771	0.243035	9.17677e-27	NZ_CP051859.1	10684	12654	+	ligA	NAD-dependent DNA ligase LigA
HIS92_RS24990	-3.51339	0.274094	8.75674e-38	NZ_CP051859.1	12872	13741	+	NA	reverse transcriptase
HIS92_RS24995	-3.39315	0.22441	2.45614e-50	NZ_CP051859.1	14264	15526	+	ltrA	group II intron reverse transcriptase/maturase
HIS92_RS25000	-3.13803	0.277097	1.27457e-29	NZ_CP051859.1	16033	17019	+	NA	DUF1273 family protein
HIS92_RS25005	-3.21	0.252395	5.65621e-37	NZ_CP051859.1	17037	18188	+	NA	GIY-YIG nuclease family protein
HIS92_RS25010	-3.4702	0.273481	8.23042e-37	NZ_CP051859.1	18192	18929	+	NA	tRNA(His) guanylyltransferase Thg1 family protein
HIS92_RS25015	-3.65923	0.329794	8.39568e-29	NZ_CP051859.1	18926	19246	+	NA	hypothetical protein
HIS92_RS25050	-3.58861	0.291036	2.70099e-35	NZ_CP051859.1	23604	24026	+	NA	hypothetical protein
HIS92_RS25055	-3.32161	1.15166	0.00352801	NZ_CP051859.1	24123	24269	+	NA	hypothetical protein
HIS92_RS25060	-2.44618	0.723034	0.000834077	NZ_CP051859.1	24290	24565	+	NA	hypothetical protein
HIS92_RS25065	-1.78665	0.620473	0.00538315	NZ_CP051859.1	24606	25004	+	NA	hypothetical protein
HIS92_RS25095	-3.88126	0.232986	6.09748e-60	NZ_CP051859.1	28544	31111	+	NA	hypothetical protein
HIS92_RS25100	-3.58705	0.247495	1.57471e-46	NZ_CP051859.1	31185	32168	+	NA	N-acetylmuramoyl-L-alanine amidase
HIS92_RS25105	-4.10988	0.786991	3.06083e-07	NZ_CP051859.1	32388	32462	+	NA	tRNA-Asn
HIS92_RS25115	-3.12971	0.3166	8.40854e-23	NZ_CP051859.1	32557	32644	+	NA	tRNA-Ser
HIS92_RS25120	-3.33509	0.416042	2.06992e-15	NZ_CP051859.1	32842	32916	+	NA	tRNA-Cys
HIS92_RS25125	-2.98823	0.992656	0.00270715	NZ_CP051859.1	32923	32994	+	NA	tRNA-Gly
HIS92_RS25130	-3.46302	0.509024	1.40191e-11	NZ_CP051859.1	33001	33070	+	NA	tRNA-OTHER
HIS92_RS25135	-2.82582	0.39668	1.73015e-12	NZ_CP051859.1	33276	33352	+	NA	tRNA-Glu
HIS92_RS25140	-3.23809	0.366665	2.51341e-18	NZ_CP051859.1	33431	33505	+	NA	tRNA-Leu
HIS92_RS25145	-3.22965	0.817044	8.79762e-05	NZ_CP051859.1	33509	33582	+	NA	tRNA-Met
HIS92_RS25150	-2.8919	0.556086	2.39068e-07	NZ_CP051859.1	33593	33667	+	NA	tRNA-Gln
HIS92_RS25155	-3.58757	0.312017	2.75466e-30	NZ_CP051859.1	33767	33840	+	NA	tRNA-Arg
HIS92_RS25160	-3.54727	0.407405	4.62718e-18	NZ_CP051859.1	33851	33924	+	NA	tRNA-Pro
HIS92_RS25165	-3.73167	0.303616	3.48278e-34	NZ_CP051859.1	33954	34026	+	NA	tRNA-Arg
HIS92_RS25170	-3.91622	0.238377	1.45919e-59	NZ_CP051859.1	34075	34605	+	NA	hypothetical protein
HIS92_RS25175	-3.31293	0.696382	1.76321e-06	NZ_CP051859.1	34637	34713	+	NA	tRNA-Asp
HIS92_RS25180	-3.39047	0.277997	6.71214e-34	NZ_CP051859.1	34722	34794	+	NA	tRNA-Thr
HIS92_RS25185	-3.72551	0.28085	2.01758e-40	NZ_CP051859.1	35071	35154	+	NA	tRNA-Tyr
HIS92_RS25190	-3.81504	0.301535	1.35369e-36	NZ_CP051859.1	35158	35231	+	NA	tRNA-Trp
HIS92_RS25195	-3.47951	0.351721	8.39483e-23	NZ_CP051859.1	35323	35411	+	NA	tRNA-Ser
HIS92_RS25200	-3.51367	0.303311	1.06213e-31	NZ_CP051859.1	35631	36071	+	NA	hypothetical protein
HIS92_RS25205	-3.29075	0.249266	1.13184e-39	NZ_CP051859.1	36097	36681	+	NA	thymidine kinase
HIS92_RS25210	-3.39706	0.264364	1.4487e-37	NZ_CP051859.1	36695	37195	+	NA	hypothetical protein
HIS92_RS25215	-3.39211	0.26208	1.6021e-38	NZ_CP051859.1	37216	37752	+	NA	single-stranded DNA-binding protein
HIS92_RS25220	-3.39989	0.244422	1.38469e-43	NZ_CP051859.1	37783	38115	+	NA	hypothetical protein
HIS92_RS25225	-3.42241	0.227149	1.98775e-50	NZ_CP051859.1	38112	39200	+	NA	recombinase RecA
HIS92_RS25230	-3.13259	0.267109	1.22589e-31	NZ_CP051859.1	39288	39527	+	NA	hypothetical protein
HIS92_RS25235	-3.9923	0.263001	4.29597e-52	NZ_CP051859.1	39714	40820	+	NA	hypothetical protein
HIS92_RS25240	-2.73577	0.751947	0.000229321	NZ_CP051859.1	40869	41024	+	NA	hypothetical protein
HIS92_RS25245	-3.53904	0.292255	3.08017e-34	NZ_CP051859.1	41085	42701	+	NA	hypothetical protein
HIS92_RS25250	-3.49834	0.305273	1.5256e-30	NZ_CP051859.1	42813	43892	+	NA	ATP-binding protein
HIS92_RS25260	-3.41801	0.262961	1.34522e-38	NZ_CP051859.1	44400	45260	+	thyA	thymidylate synthase
HIS92_RS25265	-3.48046	0.284604	1.60264e-34	NZ_CP051859.1	45257	45775	+	NA	dihydrofolate reductase
HIS92_RS25270	-3.52064	0.281309	2.68368e-36	NZ_CP051859.1	45778	45987	+	NA	hypothetical protein
HIS92_RS25275	-3.56413	0.2449	1.62509e-47	NZ_CP051859.1	46081	46971	+	NA	DUF1071 domain-containing protein
HIS92_RS25280	-3.4928	0.292482	7.04488e-33	NZ_CP051859.1	47101	47298	+	NA	hypothetical protein
HIS92_RS25285	-3.56989	0.229377	1.53462e-53	NZ_CP051859.1	47448	49409	+	NA	UvrD-helicase domain-containing protein
HIS92_RS25290	-3.60542	0.266872	3.0015e-41	NZ_CP051859.1	49440	49922	+	NA	dUTP diphosphatase
HIS92_RS25295	-3.51128	0.262837	1.50699e-40	NZ_CP051859.1	49919	50533	+	tmk	dTMP kinase
HIS92_RS25300	-3.66529	0.272116	2.81909e-41	NZ_CP051859.1	50537	51016	+	NA	hypothetical protein
HIS92_RS25305	-3.65322	0.285353	3.03164e-37	NZ_CP051859.1	51041	51319	+	NA	hypothetical protein
HIS92_RS25310	-3.47518	0.23234	1.25983e-49	NZ_CP051859.1	51312	52061	+	NA	hypothetical protein
HIS92_RS25315	-3.74344	0.233655	4.90674e-57	NZ_CP051859.1	52175	52897	+	NA	hypothetical protein
HIS92_RS25320	-3.90189	0.378949	1.41251e-24	NZ_CP051859.1	52890	53048	+	NA	hypothetical protein
HIS92_RS25325	-4.04335	0.290055	7.97766e-44	NZ_CP051859.1	53435	54028	+	NA	hypothetical protein
HIS92_RS25330	-3.67732	0.317454	8.08306e-32	NZ_CP051859.1	54167	54388	+	NA	hypothetical protein
HIS92_RS25335	-3.65251	0.267403	5.37132e-42	NZ_CP051859.1	54518	55303	+	NA	membrane protein
HIS92_RS25340	-3.60046	0.258959	1.32808e-43	NZ_CP051859.1	55328	57115	+	NA	DEAD/DEAH box helicase
HIS92_RS25355	-0.973794	0.282276	0.00221652	NZ_CP051859.1	58874	60367	+	NA	HAMP domain-containing histidine kinase
HIS92_RS25365	-3.56101	0.297259	1.55339e-33	NZ_CP051859.1	61973	62269	+	NA	hypothetical protein
HIS92_RS25370	-3.20118	0.250693	4.84156e-37	NZ_CP051859.1	62266	62640	+	NA	hypothetical protein
HIS92_RS25375	-2.97403	0.27405	2.49971e-27	NZ_CP051859.1	62643	62993	+	NA	hypothetical protein
HIS92_RS25380	-3.25898	0.242837	7.56769e-41	NZ_CP051859.1	62990	63649	+	NA	deoxynucleoside kinase
HIS92_RS25385	-3.20493	0.348435	5.55182e-20	NZ_CP051859.1	63646	64089	-	NA	hypothetical protein
HIS92_RS25390	-3.48354	0.27483	1.47588e-37	NZ_CP051859.1	64120	65028	+	NA	Dna2/Cas4 domain-containing protein
HIS92_RS25395	-3.52801	0.257442	5.41085e-42	NZ_CP051859.1	65059	65790	+	NA	ribonuclease Z
HIS92_RS25400	-2.97654	0.272346	6.25917e-28	NZ_CP051859.1	65809	66486	+	NA	HD domain-containing protein
HIS92_RS25405	-3.21481	0.311441	7.70113e-25	NZ_CP051859.1	66502	67311	-	NA	hypothetical protein
HIS92_RS25410	-3.25997	0.293921	6.81427e-29	NZ_CP051859.1	67301	67570	-	NA	hypothetical protein
HIS92_RS25415	-3.38626	0.269038	2.27706e-36	NZ_CP051859.1	67567	68049	-	NA	crossover junction endodeoxyribonuclease RuvC
HIS92_RS25420	-3.44763	0.259339	1.01875e-39	NZ_CP051859.1	68100	68636	-	NA	hypothetical protein
HIS92_RS25425	-3.35037	0.264656	1.23573e-36	NZ_CP051859.1	68633	69199	-	NA	hypothetical protein
HIS92_RS25430	-3.76641	0.666759	2.47755e-08	NZ_CP051859.1	69192	69383	-	NA	hypothetical protein
HIS92_RS25450	-3.35743	0.601063	2.31239e-08	NZ_CP051859.1	71636	71779	+	NA	hypothetical protein
HIS92_RS25455	-2.90372	0.412876	2.96128e-12	NZ_CP051859.1	71785	72057	+	NA	hypothetical protein
HIS92_RS25460	-2.94819	0.311864	5.68754e-21	NZ_CP051859.1	72083	72718	+	NA	hypothetical protein
HIS92_RS25465	-3.3385	0.411496	5.46891e-16	NZ_CP051859.1	72731	73054	+	NA	hypothetical protein
HIS92_RS25470	-3.26811	0.539705	1.42926e-09	NZ_CP051859.1	73029	73262	+	NA	hypothetical protein
HIS92_RS25475	-2.95768	0.356792	2.48322e-16	NZ_CP051859.1	73262	73516	+	NA	hypothetical protein
HIS92_RS25480	-2.92866	0.275072	1.77002e-26	NZ_CP051859.1	73859	74293	+	NA	hypothetical protein
HIS92_RS25485	-2.38543	0.316268	5.44086e-14	NZ_CP051859.1	74334	74525	+	NA	hypothetical protein
HIS92_RS25490	-2.61037	0.268152	3.06277e-22	NZ_CP051859.1	74636	74923	+	NA	hypothetical protein
HIS92_RS25495	-2.8648	0.301877	7.12878e-22	NZ_CP051859.1	74985	75413	+	NA	nucleoside 2-deoxyribosyltransferase
HIS92_RS25500	-2.29756	0.343255	2.74485e-11	NZ_CP051859.1	75464	75673	+	NA	hypothetical protein
HIS92_RS25505	-2.81265	0.27415	7.85251e-25	NZ_CP051859.1	75696	76523	+	NA	metallophosphoesterase
HIS92_RS25510	-2.6638	0.322949	1.29395e-16	NZ_CP051859.1	76634	76825	+	NA	hypothetical protein
HIS92_RS25515	-3.69194	0.297705	1.53323e-35	NZ_CP051859.1	76864	77289	-	NA	hypothetical protein
HIS92_RS25520	-3.8667	0.265459	1.59546e-47	NZ_CP051859.1	77315	78118	-	NA	PD-(D/E)XK nuclease family protein
HIS92_RS25525	-3.59888	0.273133	2.07765e-39	NZ_CP051859.1	78363	78617	-	NA	hypothetical protein
HIS92_RS25530	-3.79524	0.285908	1.99435e-40	NZ_CP051859.1	78954	79394	+	NA	hypothetical protein
HIS92_RS25535	-3.1938	0.270765	4.83961e-32	NZ_CP051859.1	79515	80237	+	NA	hypothetical protein
HIS92_RS25540	-3.12884	0.246397	6.09232e-37	NZ_CP051859.1	80212	81327	+	NA	hypothetical protein
HIS92_RS25545	-3.16867	0.251428	1.85674e-36	NZ_CP051859.1	81354	82559	+	NA	AAA family ATPase
HIS92_RS25550	-2.96527	0.314566	3.47342e-21	NZ_CP051859.1	82577	82825	+	NA	hypothetical protein
HIS92_RS25555	-3.20785	0.281381	3.20797e-30	NZ_CP051859.1	82828	83265	+	NA	hypothetical protein
HIS92_RS25560	-3.42115	0.26744	1.18027e-37	NZ_CP051859.1	83287	83721	+	NA	GatB/YqeY domain-containing protein
HIS92_RS25565	-3.24587	0.240125	3.20684e-41	NZ_CP051859.1	83776	84741	+	NA	hypothetical protein
HIS92_RS25570	-3.35846	0.231475	3.79757e-47	NZ_CP051859.1	84768	86303	+	NA	nicotinate phosphoribosyltransferase
HIS92_RS25575	-3.42631	0.267292	8.98339e-38	NZ_CP051859.1	86411	87292	+	NA	nucleotide excision repair endonuclease
HIS92_RS25580	-3.45989	0.310929	1.04112e-28	NZ_CP051859.1	87423	87884	+	NA	hypothetical protein
HIS92_RS25585	-3.20243	0.407687	2.91849e-15	NZ_CP051859.1	87881	88090	+	NA	hypothetical protein
HIS92_RS25590	-3.57872	0.261094	1.08985e-42	NZ_CP051859.1	88106	88756	+	NA	TerD family protein
HIS92_RS25595	-3.82747	0.277599	9.63587e-44	NZ_CP051859.1	88808	89410	+	NA	TerD family protein
HIS92_RS25600	-3.71967	0.355122	2.12532e-25	NZ_CP051859.1	89415	89642	+	NA	hypothetical protein
HIS92_RS25605	-3.62053	0.258191	1.82583e-44	NZ_CP051859.1	89776	90525	+	NA	hypothetical protein
HIS92_RS25610	-3.56694	0.238518	7.09224e-50	NZ_CP051859.1	90545	91615	+	NA	phosphoesterase
HIS92_RS25615	-3.49216	0.254074	7.49469e-43	NZ_CP051859.1	91635	92360	+	NA	NAD-dependent protein deacylase
HIS92_RS25620	-3.34847	0.274484	4.59837e-34	NZ_CP051859.1	92570	93091	+	NA	hypothetical protein
HIS92_RS25625	-4.00473	0.252079	4.75728e-56	NZ_CP051859.1	93177	94361	+	NA	NupC family nucleoside transporter
HIS92_RS25630	-2.39978	0.281384	1.85647e-17	NZ_CP051859.1	94595	95491	+	NA	S8 family peptidase
HIS92_RS25635	-2.86747	0.336226	1.85647e-17	NZ_CP051859.1	95621	96259	+	NA	sigma-70 region 4 domain-containing protein
HIS92_RS25655	-2.78015	0.345032	1.03397e-15	NZ_CP051859.1	98591	98953	+	nrdI	class Ib ribonucleoside-diphosphate reductase assembly flavoprotein NrdI
HIS92_RS25660	-3.29169	0.240196	1.64082e-42	NZ_CP051859.1	98935	101019	+	nrdE	class 1b ribonucleoside-diphosphate reductase subunit alpha
HIS92_RS25665	-3.41443	0.238348	5.83797e-46	NZ_CP051859.1	101038	102066	+	nrdF	class 1b ribonucleoside-diphosphate reductase subunit beta
HIS92_RS25670	-3.67787	0.281557	3.78499e-39	NZ_CP051859.1	102099	102350	+	NA	thioredoxin family protein
HIS92_RS25675	-3.02237	0.395814	1.44453e-14	NZ_CP051859.1	102350	102532	+	NA	hypothetical protein
HIS92_RS25680	-2.6338	0.691986	0.000169978	NZ_CP051859.1	102627	102779	+	NA	hypothetical protein
HIS92_RS25685	-2.45732	0.40757	1.65718e-09	NZ_CP051859.1	102798	103103	+	NA	hypothetical protein
HIS92_RS25690	-2.99667	0.344453	5.3688e-18	NZ_CP051859.1	103078	103386	+	NA	hypothetical protein
HIS92_RS25695	-3.24033	0.409322	1.23712e-15	NZ_CP051859.1	103388	103642	+	NA	hypothetical protein
HIS92_RS25700	-3.80898	0.260749	8.84856e-48	NZ_CP051859.1	103639	104400	+	NA	nucleotidyltransferase domain-containing protein
HIS92_RS25720	-0.772389	0.220547	0.0027412	NZ_CP051859.1	107308	107841	+	NA	hypothetical protein
HIS92_RS25745	-3.02769	0.540885	3.00391e-08	NZ_CP051859.1	109640	109789	+	NA	ribosome alternative rescue factor ArfA
HIS92_RS25760	-3.4126	0.239455	9.1228e-46	NZ_CP051859.1	111295	112542	-	NA	hypothetical protein
HIS92_RS25765	-3.38457	0.249036	1.72398e-41	NZ_CP051859.1	112556	113329	-	NA	hypothetical protein
HIS92_RS25770	-3.33945	0.228522	1.64968e-47	NZ_CP051859.1	113344	115398	-	NA	hypothetical protein
HIS92_RS25775	-3.37278	0.230552	2.72661e-47	NZ_CP051859.1	115402	117183	-	NA	hypothetical protein
HIS92_RS25780	-3.3988	0.236298	3.47112e-46	NZ_CP051859.1	117196	118410	-	NA	hypothetical protein
HIS92_RS25785	-3.28565	0.237135	3.11756e-43	NZ_CP051859.1	118425	119372	-	NA	hypothetical protein
HIS92_RS25790	-3.14138	0.247157	1.19327e-36	NZ_CP051859.1	119388	120137	-	NA	hypothetical protein
HIS92_RS25795	-3.38546	0.307843	4.05172e-28	NZ_CP051859.1	120140	120514	-	NA	hypothetical protein
HIS92_RS25800	-3.32373	0.295854	2.64178e-29	NZ_CP051859.1	120612	120839	-	NA	hypothetical protein
HIS92_RS25805	-3.15975	0.259308	5.94168e-34	NZ_CP051859.1	120915	121577	-	NA	hypothetical protein
HIS92_RS25810	-3.033	0.243459	2.21568e-35	NZ_CP051859.1	121594	124368	-	NA	hypothetical protein
HIS92_RS25815	-3.27033	0.244841	4.11395e-40	NZ_CP051859.1	124401	130673	-	NA	carbohydrate binding domain-containing protein
HIS92_RS25820	-3.40044	0.259561	1.23102e-38	NZ_CP051859.1	130774	134292	-	NA	hypothetical protein
HIS92_RS25825	-3.29867	0.35508	2.91771e-20	NZ_CP051859.1	134387	134584	-	NA	hypothetical protein
HIS92_RS25830	-3.42781	0.233947	1.03317e-47	NZ_CP051859.1	134590	139104	-	NA	hypothetical protein
HIS92_RS25835	-3.53097	0.246432	5.60061e-46	NZ_CP051859.1	139085	141562	-	NA	hypothetical protein
HIS92_RS25840	-3.36674	0.250203	4.85908e-41	NZ_CP051859.1	141664	144963	-	NA	LysM peptidoglycan-binding domain-containing protein
HIS92_RS25845	-3.30321	0.253401	1.19222e-38	NZ_CP051859.1	145009	147192	-	NA	hypothetical protein
HIS92_RS25850	-3.39269	0.262695	4.21379e-38	NZ_CP051859.1	147210	148325	-	NA	hypothetical protein
HIS92_RS25855	-3.33501	0.255515	1.19222e-38	NZ_CP051859.1	148343	149926	-	NA	hypothetical protein
HIS92_RS25860	-3.42755	0.266765	1.62233e-37	NZ_CP051859.1	149943	150743	-	NA	baseplate J/gp47 family protein
HIS92_RS25865	-3.25569	0.288925	2.51981e-29	NZ_CP051859.1	150743	151231	-	NA	hypothetical protein
HIS92_RS25870	-3.36251	0.277634	2.68317e-33	NZ_CP051859.1	151235	151804	-	NA	hypothetical protein
HIS92_RS25875	-3.20609	0.30344	5.97269e-26	NZ_CP051859.1	151819	152184	-	NA	hypothetical protein
HIS92_RS25880	-3.35821	0.368391	7.19227e-20	NZ_CP051859.1	152181	152420	-	NA	hypothetical protein
HIS92_RS25885	-3.1609	0.255194	6.38142e-35	NZ_CP051859.1	152417	153739	-	NA	M23 family metallopeptidase
HIS92_RS25890	-2.40067	0.257783	2.4114e-20	NZ_CP051859.1	153714	155765	-	NA	N-acetylmuramoyl-L-alanine amidase
HIS92_RS25895	-3.2893	0.236061	1.4316e-43	NZ_CP051859.1	155842	163215	-	NA	hypothetical protein
HIS92_RS25900	-3.04131	0.228211	4.18961e-40	NZ_CP051859.1	163281	170549	-	NA	hypothetical protein
HIS92_RS25905	-3.09882	0.23618	5.0613e-39	NZ_CP051859.1	170610	177092	-	NA	hypothetical protein
HIS92_RS25910	-3.29395	0.320465	1.33964e-24	NZ_CP051859.1	177107	177682	-	NA	hypothetical protein
HIS92_RS25915	-3.79105	0.2592	4.34533e-48	NZ_CP051859.1	177736	178173	-	NA	hypothetical protein
HIS92_RS25920	-3.31124	0.258668	2.8771e-37	NZ_CP051859.1	178254	178970	-	NA	hypothetical protein
HIS92_RS25925	-3.16251	0.332018	2.3266e-21	NZ_CP051859.1	178976	179473	-	NA	hypothetical protein
HIS92_RS25930	-3.39513	0.260405	1.20241e-38	NZ_CP051859.1	179579	180181	-	NA	hypothetical protein
HIS92_RS25935	-3.47924	0.246956	1.44398e-44	NZ_CP051859.1	180253	181968	-	NA	hypothetical protein
HIS92_RS25940	-3.30329	0.25291	1.19814e-38	NZ_CP051859.1	182015	182635	-	NA	hypothetical protein
HIS92_RS25945	-3.26547	0.260779	5.17083e-36	NZ_CP051859.1	182629	184125	-	NA	hypothetical protein
HIS92_RS25950	-3.38122	0.301085	2.52689e-29	NZ_CP051859.1	184128	184667	-	NA	hypothetical protein
HIS92_RS25955	-3.32874	0.257426	5.07569e-38	NZ_CP051859.1	184679	186292	-	NA	Ig-like domain-containing protein
HIS92_RS25960	-3.18686	0.280775	9.83815e-30	NZ_CP051859.1	186307	186720	-	NA	hypothetical protein
HIS92_RS25965	-3.46851	0.256416	2.16876e-41	NZ_CP051859.1	186819	187922	-	NA	phage major capsid protein
HIS92_RS25970	-3.45619	0.255129	1.64506e-41	NZ_CP051859.1	188122	189378	-	NA	hypothetical protein
HIS92_RS25975	-3.35095	0.253231	1.13184e-39	NZ_CP051859.1	189410	190807	-	NA	hypothetical protein
HIS92_RS25980	-3.19498	0.260312	1.60264e-34	NZ_CP051859.1	190810	192909	-	NA	phage portal protein
HIS92_RS25985	-2.95415	0.263239	3.9038e-29	NZ_CP051859.1	192931	194286	-	NA	hypothetical protein
HIS92_RS25990	-3.23031	0.242595	5.48099e-40	NZ_CP051859.1	195903	197243	-	NA	hypothetical protein
HIS92_RS25995	-2.94981	0.260255	1.94945e-29	NZ_CP051859.1	197259	197705	-	NA	hypothetical protein
HIS92_RS26000	-3.23398	0.291813	4.30431e-28	NZ_CP051859.1	197711	198157	-	NA	hypothetical protein
HIS92_RS26005	-3.0971	0.265723	2.80693e-31	NZ_CP051859.1	198168	199004	-	NA	hypothetical protein
HIS92_RS26010	-3.14236	0.280853	2.93005e-29	NZ_CP051859.1	199018	199602	-	NA	hypothetical protein
HIS92_RS26015	-3.33181	0.241831	2.36547e-42	NZ_CP051859.1	199754	200458	-	NA	hypothetical protein
HIS92_RS26020	-3.30227	0.298271	2.36518e-28	NZ_CP051859.1	200499	200771	-	NA	DUF2829 domain-containing protein
HIS92_RS26025	-2.90125	0.298239	3.27672e-22	NZ_CP051859.1	200904	201161	-	NA	hypothetical protein
HIS92_RS26040	-2.20083	0.383253	1.67452e-08	NZ_CP051859.1	206695	208092	+	NA	AAA family ATPase
HIS92_RS26055	-3.70154	0.45162	1.99039e-16	NZ_CP051859.1	209603	209893	+	NA	hypothetical protein
HIS92_RS26080	-3.90285	0.368409	1.56935e-26	NZ_CP051859.1	212105	212515	+	NA	hypothetical protein
HIS92_RS26085	-3.80099	0.43435	2.68727e-18	NZ_CP051859.1	212802	213047	+	NA	hypothetical protein
HIS92_RS26090	-3.62243	0.474482	3.66088e-14	NZ_CP051859.1	213127	213381	+	NA	hypothetical protein
HIS92_RS26095	-3.16317	0.387694	4.23558e-16	NZ_CP051859.1	213394	213666	+	NA	hypothetical protein
HIS92_RS26100	-2.9414	0.597736	1.25131e-06	NZ_CP051859.1	214279	214428	+	NA	hypothetical protein
HIS92_RS26105	-2.8893	0.766257	8.88402e-05	NZ_CP051859.1	214441	214617	+	NA	hypothetical protein
HIS92_RS26110	-3.06356	0.60263	3.56223e-07	NZ_CP051859.1	214619	214834	+	NA	hypothetical protein
HIS92_RS26115	-3.51566	0.500265	2.67434e-12	NZ_CP051859.1	214865	215140	+	NA	hypothetical protein
HIS92_RS26120	-3.43851	0.488713	2.31689e-12	NZ_CP051859.1	215154	215483	+	NA	hypothetical protein
HIS92_RS26125	-2.72965	0.535968	3.55357e-07	NZ_CP051859.1	215499	215705	+	NA	hypothetical protein
HIS92_RS26130	-2.82154	0.398617	1.70499e-12	NZ_CP051859.1	215812	216318	+	NA	hypothetical protein
HIS92_RS26135	-3.27175	0.473981	4.78861e-12	NZ_CP051859.1	216479	216736	+	NA	hypothetical protein
HIS92_RS26140	-3.12614	0.420175	6.79909e-14	NZ_CP051859.1	216929	217384	+	NA	hypothetical protein
HIS92_RS26145	-2.40813	0.844577	0.00393429	NZ_CP051859.1	217381	217536	+	NA	hypothetical protein
HIS92_RS26150	-3.06955	0.39585	1.16199e-14	NZ_CP051859.1	217551	218102	+	NA	type II toxin-antitoxin system RnlB family antitoxin
HIS92_RS26155	-3.41745	0.55761	1.24439e-09	NZ_CP051859.1	218102	218407	+	NA	hypothetical protein
HIS92_RS26160	-2.70202	0.712878	0.000174076	NZ_CP051859.1	218407	218628	+	NA	hypothetical protein
HIS92_RS26165	-3.04001	0.276237	3.5666e-28	NZ_CP051859.1	218615	220138	+	NA	HD domain-containing protein
HIS92_RS26170	-3.08392	0.297667	4.20777e-25	NZ_CP051859.1	220135	220863	+	NA	hypothetical protein
HIS92_RS26175	-2.99324	0.349274	1.17009e-17	NZ_CP051859.1	221346	221639	+	NA	hypothetical protein
HIS92_RS26180	-2.74769	0.301285	8.88466e-20	NZ_CP051859.1	221704	223278	+	NA	hypothetical protein
HIS92_RS26185	-2.77735	0.554591	2.4128e-07	NZ_CP051859.1	223592	223810	+	NA	hypothetical protein
HIS92_RS26190	-3.07136	0.273988	3.63651e-29	NZ_CP051859.1	224327	225052	+	NA	hypothetical protein
HIS92_RS26205	-1.42266	0.219728	3.39212e-10	NZ_CP051859.1	226461	226985	-	NA	hypothetical protein
HIS92_RS26210	-1.44719	0.210149	1.81873e-11	NZ_CP051859.1	226991	227932	-	NA	hypothetical protein
HIS92_RS26215	-3.42895	0.229005	1.22619e-49	NZ_CP051859.1	228075	229226	-	NA	replication initiator protein A
HIS92_RS26220	-3.54501	0.288845	1.05889e-34	NZ_CP051859.1	229929	230363	+	NA	hypothetical protein
HIS92_RS26225	-3.81026	0.265821	3.61622e-46	NZ_CP051859.1	230385	230828	+	NA	hypothetical protein
HIS92_RS26230	-3.80172	0.319558	5.57578e-33	NZ_CP051859.1	230791	231051	+	NA	hypothetical protein
HIS92_RS26235	-4.10756	0.250861	1.40439e-59	NZ_CP051859.1	231224	231973	+	NA	hypothetical protein
HIS92_RS26240	-3.37295	0.250451	1.03669e-40	NZ_CP051859.1	232114	232461	+	NA	hypothetical protein
HIS92_RS26245	-3.26858	0.226544	1.57471e-46	NZ_CP051859.1	232480	234060	+	NA	hypothetical protein
HIS92_RS26250	-3.18481	0.227667	7.97766e-44	NZ_CP051859.1	234076	234837	+	NA	hypothetical protein
