# Supplementary material for: A small bacteriophage protein determines the hierarchy over co-residential jumbo phage in Bacillus thuringiensis serovar israelensis
Source: Commun Biol. 2022 Nov 24;5:1286. doi: 10.1038/s42003-022-04238-3 (PMC9700832; doi:10.1038/s42003-022-04238-3)
Supplement: Supplementary file 9 — Supplementary Data 6 [file 42003_2022_4238_MOESM9_ESM.xlsx]

## Sheet: EC1
Supplementary Table S6. Protein candidates identified by mass spectrometry that bound to the LexA repressor of Escherichia coli or Staphylococcus aureus.
Escherichia coli; Band #1
Accession	Description	Coverage [%]	# Peptides	# PSMs	# Unique Peptides	# Protein Groups	# AAs	MW [kDa]	calc. pI	Score Sequest HT: Sequest HT	Modifications
P0A7C2	LexA repressor OS=Escherichia coli (strain K12) OX=83333 GN=lexA PE=1 SV=1	87	19	82	19	1	202	22.3	6.71	224.59																		0	0	0	0	0	0	0	0	0	0	0	0	0	0	0	0	0	0	0	0	0	0
P0A853	Tryptophanase OS=Escherichia coli (strain K12) OX=83333 GN=tnaA PE=1 SV=1	46	18	23	18	1	471	52.7	6.23	54
Annotated Sequence	Modifications	# Protein Groups	# Proteins	# PSMs	Master Protein Accessions	Positions in Master Proteins	# Missed Cleavages	Theo. MH+ [Da]	XCorr (by Search Engine): Sequest HT	Sequence in Protein	Positions in Protein
[K].LLPHIPADQFPAQALACELYK.[V]	1xCarbamidomethyl [C17]	1	1	1	P0A853	P0A853 [367-387]	0	2395.25	4.45	K.LLPHIPADQFPAQALACELYK.V	[367-387]
[K].NIFGYQYTIPTHQGR.[G]		1	1	2	P0A853	P0A853 [89-103]	0	1794.89	3.91	K.NIFGYQYTIPTHQGR.G	[89-103]
[K].MVAFSNYFFDTTQGHSQINGCTVR.[N]	1xCarbamidomethyl [C21]; 1xDeamidated [N19]; 1xOxidation [M1]	1	1	1	P0A853	P0A853 [128-151]	0	2797.23	3.86	K.MVAFSNYFFDTTQGHSQINGCTVR.N	[128-151]
[R].ATYTQTHMDFIIEAFK.[H]	1xOxidation [M8]	1	1	2	P0A853	P0A853 [425-440]	0	1931.92	2.91	R.ATYTQTHMDFIIEAFK.H	[425-440]
[K].DDSFFDVYTECR.[T]	1xCarbamidomethyl [C11]	1	1	1	P0A853	P0A853 [284-295]	0	1553.62	2.76	K.DDSFFDVYTECR.T	[284-295]
[K].MVAFSNYFFDTTQGHSQINGCTVR.[N]	1xCarbamidomethyl [C21]; 1xOxidation [M1]	1	1	1	P0A853	P0A853 [128-151]	0	2796.25	2.76	K.MVAFSNYFFDTTQGHSQINGCTVR.N	[128-151]
[K].KYDIPVVMDSAR.[F]	1xOxidation [M8]	1	1	2	P0A853	P0A853 [219-230]	1	1409.71	2.75	K.KYDIPVVMDSAR.F	[219-230]
[R].EAEYKDWTIEQITR.[E]		1	1	2	P0A853	P0A853 [242-255]	1	1781.87	2.51	R.EAEYKDWTIEQITR.E	[242-255]
[R].FAENAYFIK.[Q]		1	1	1	P0A853	P0A853 [231-239]	0	1102.56	2.37	R.FAENAYFIK.Q	[231-239]
[R].SYYALAESVK.[N]		1	1	1	P0A853	P0A853 [79-88]	0	1130.57	2.26	R.SYYALAESVK.N	[79-88]
[R].GAEQIYIPVLIK.[K]		1	1	1	P0A853	P0A853 [104-115]	0	1343.79	2.22	R.GAEQIYIPVLIK.K	[104-115]
[R].AYREEAIIK.[S]		1	1	1	P0A853	P0A853 [25-33]	1	1092.6	2.21	R.AYREEAIIK.S	[25-33]
[K].QLPCPAELLR.[L]	1xCarbamidomethyl [C4]	1	1	1	P0A853	P0A853 [410-419]	0	1196.65	2.15	K.QLPCPAELLR.L	[410-419]
[R].AVEIGSFLLGR.[D]		1	1	1	P0A853	P0A853 [393-403]	0	1161.66	2.07	R.AVEIGSFLLGR.D	[393-403]
[K].YADMLAMSAK.[K]	2xOxidation [M4; M7]	1	1	1	P0A853	P0A853 [260-269]	0	1132.5	2.03	K.YADMLAMSAK.K	[260-269]
[K].GNFDLEGLER.[G]		1	1	1	P0A853	P0A853 [169-178]	0	1149.55	1.97	K.GNFDLEGLER.G	[169-178]
[K].KDAMVPMGGLLCMK.[D]	1xCarbamidomethyl [C12]; 3xOxidation [M4; M7; M13]	1	1	1	P0A853	P0A853 [270-283]	1	1598.74	1.65	K.KDAMVPMGGLLCMK.D	[270-283]
[K].DWTIEQITR.[E]		1	1	1	P0A853	P0A853 [247-255]	0	1161.59	1.65	K.DWTIEQITR.E	[247-255]
[K].EAFDTGVR.[Y]		1	1	1	P0A853	P0A853 [157-164]	0	894.432	1.55	K.EAFDTGVR.Y	[157-164]
P0CE47	Elongation factor Tu 1 OS=Escherichia coli (strain K12) OX=83333 GN=tufA PE=1 SV=1	49	15	18	15	1	394	43.3	5.45	48.56
P02943	Maltoporin OS=Escherichia coli (strain K12) OX=83333 GN=lamB PE=1 SV=1	15	6	6	6	1	446	49.9	4.98	12.07
P0A9G6	Isocitrate lyase OS=Escherichia coli (strain K12) OX=83333 GN=aceA PE=1 SV=1	11	4	4	4	1	434	47.5	5.31	8.87
P10384	Long-chain fatty acid transport protein OS=Escherichia coli (strain K12) OX=83333 GN=fadL PE=1 SV=5	3	2	2	2	1	446	48.5	5.3	1.72
P0A9P0	Dihydrolipoyl dehydrogenase OS=Escherichia coli (strain K12) OX=83333 GN=lpdA PE=1 SV=2	6	2	2	2	1	474	50.7	6.15	3.8
Annotated Sequence	Modifications	# Protein Groups	# Proteins	# PSMs	Master Protein Accessions	Positions in Master Proteins	# Missed Cleavages	Theo. MH+ [Da]	XCorr (by Search Engine): Sequest HT	Sequence in Protein	Positions in Protein
[K].GVHEGHVAAEVIAGK.[K]		1	1	1	P0A9P0	P0A9P0 [324-338]	0	1473.78	2.11	K.GVHEGHVAAEVIAGK.K	[324-338]
[K].VINQLTGGLAGMAK.[G]	1xOxidation [M12]	1	1	1	P0A9P0	P0A9P0 [93-106]	0	1388.76	1.68	K.VINQLTGGLAGMAK.G	[93-106]
P08200	Isocitrate dehydrogenase [NADP] OS=Escherichia coli (strain K12) OX=83333 GN=icd PE=1 SV=1	5	2	2	2	1	416	45.7	5.26	2.16
P0C0V0	Periplasmic serine endoprotease DegP OS=Escherichia coli (strain K12) OX=83333 GN=degP PE=1 SV=1	2	1	1	1	1	474	49.3	8.56	0
Escherichia coli; Band #2
Accession	Description	Coverage [%]	# Peptides	# PSMs	# Unique Peptides	# Protein Groups	# AAs	MW [kDa]	calc. pI	Score Sequest HT: Sequest HT	Modifications
P0A7C2	LexA repressor OS=Escherichia coli (strain K12) OX=83333 GN=lexA PE=1 SV=1	65	16	40	16	1	202	22.3	6.71	101.47
P07018	Methyl-accepting chemotaxis protein IV OS=Escherichia coli (strain K12) OX=83333 GN=tap PE=1 SV=2	5	1	2	1	1	533	57.5	5.71	0	Phospho [T437; T446]
P45546	Uncharacterized protein YhfT OS=Escherichia coli (strain K12) OX=83333 GN=yhfT PE=4 SV=2	4	1	1	1	1	434	46.5	7.03	0	Phospho [S158]
Annotated Sequence	Modifications	# Protein Groups	# Proteins	# PSMs	Master Protein Accessions	Positions in Master Proteins	# Missed Cleavages	Theo. MH+ [Da]	XCorr (by Search Engine): Sequest HT	Sequence in Protein	Positions in Protein
[K].QSLIAAVVVLMTRVVVVR.[Y]	1xDeamidated [Q1]; 1xPhospho [S2]	1	1	1	P45546	P45546 [157-174]	1	2034.15	0.96	K.QSLIAAVVVLMTRVVVVR.Y	[157-174]
P64581	Uncharacterized protein YqjD OS=Escherichia coli (strain K12) OX=83333 GN=yqjD PE=1 SV=1	10	1	1	1	1	101	11	9.09	2.26
P0ADB7	Entericidin B OS=Escherichia coli (strain K12) OX=83333 GN=ecnB PE=3 SV=1	40	1	1	1	1	48	4.8	8.21	2.34
Annotated Sequence	Modifications	# Protein Groups	# Proteins	# PSMs	Master Protein Accessions	Positions in Master Proteins	# Missed Cleavages	Theo. MH+ [Da]	XCorr (by Search Engine): Sequest HT	Sequence in Protein	Positions in Protein
[R].GVGEDISDGGNAISGAATK.[A]		1	1	1	P0ADB7	P0ADB7 [27-45]	0	1718.82	2.34	R.GVGEDISDGGNAISGAATK.A	[27-45]
P0A9X9	Cold shock protein CspA OS=Escherichia coli (strain K12) OX=83333 GN=cspA PE=1 SV=2	14	1	1	1	1	70	7.4	5.95	0
P0A8J4	UPF0250 protein YbeD OS=Escherichia coli (strain K12) OX=83333 GN=ybeD PE=1 SV=1	17	1	1	1	1	87	9.8	5.76	0
P0A968	Cold shock-like protein CspD OS=Escherichia coli (strain K12) OX=83333 GN=cspD PE=1 SV=1	19	1	1	1	1	74	8	6.25	2.31
Staphylococcus aureus; Band #1
Accession	Description	Coverage [%]	# Peptides	# PSMs	# Unique Peptides	# Protein Groups	# AAs	MW [kDa]	calc. pI	Score Sequest HT: Sequest HT	Modifications
P65819	LexA repressor OS=Staphylococcus aureus (strain Mu50 / ATCC 700699) OX=158878 GN=lexA PE=3 SV=1	52	8	51	8	1	207	23.3	5.22	169.96
P64028	Elongation factor Tu OS=Staphylococcus aureus (strain Mu50 / ATCC 700699) OX=158878 GN=tuf PE=3 SV=1	89	25	45	24	1	394	43.1	4.86	137.6
Q99VD0	NAD-specific glutamate dehydrogenase OS=Staphylococcus aureus (strain Mu50 / ATCC 700699) OX=158878 GN=gluD PE=3 SV=1	60	23	34	23	1	414	45.7	5.36	97.47	Phospho [S264]
P67571	Asparagine--tRNA ligase OS=Staphylococcus aureus (strain Mu50 / ATCC 700699) OX=158878 GN=asnS PE=3 SV=1	76	24	33	24	1	430	49.1	5.4	92.66
P0A0E7	Dihydrolipoyl dehydrogenase OS=Staphylococcus aureus (strain MW2) OX=196620 GN=pdhD PE=3 SV=1	35	13	15	13	1	468	49.4	5.02	31.55
Q7A4W3	Signal transduction protein TRAP OS=Staphylococcus aureus (strain N315) OX=158879 GN=traP PE=1 SV=1	64	9	12	9	1	167	19.5	6.61	27.58
P0A0E7	Dihydrolipoyl dehydrogenase OS=Staphylococcus aureus (strain MW2) OX=196620 GN=pdhD PE=3 SV=1	35	13	15	13	1	468	49.4	5.02	31.55
Q7A0U4	Transcriptional regulatory protein SrrA OS=Staphylococcus aureus (strain MW2) OX=196620 GN=srrA PE=3 SV=1	38	7	8	7	1	241	28.1	5.35	23.08
Annotated Sequence	Modifications	# Protein Groups	# Proteins	# PSMs	Master Protein Accessions	Positions in Master Proteins	# Missed Cleavages	Theo. MH+ [Da]	XCorr (by Search Engine): Sequest HT	Sequence in Protein	Positions in Protein
[R].RTQSTTVEQSEPHAR.[D]		1	1	1	Q7A0U4	Q7A0U4 [119-133]	1	1726.85	3.78	R.RTQSTTVEQSEPHAR.D	[119-133]
[K].HLEIDNDAHR.[V]		1	1	1	Q7A0U4	Q7A0U4 [140-149]	0	1219.58	3.74	K.HLEIDNDAHR.V	[140-149]
[K].GEETNRVEGFESGADDYIVKPFSPR.[E]		1	1	1	Q7A0U4	Q7A0U4 [83-107]	1	2799.32	3.64	K.GEETNRVEGFESGADDYIVKPFSPR.E	[83-107]
[R].TQSTTVEQSEPHAR.[D]		1	1	2	Q7A0U4	Q7A0U4 [120-133]	0	1570.75	2.69	R.TQSTTVEQSEPHAR.D	[120-133]
[R].VSSEAAHMIQTVWGVGYK.[F]	1xOxidation [M8]	1	1	1	Q7A0U4	Q7A0U4 [213-230]	0	1978.97	2.67	R.VSSEAAHMIQTVWGVGYK.F	[213-230]
[R].VLADNQEVNLTPK.[E]		1	1	1	Q7A0U4	Q7A0U4 [150-162]	0	1440.77	2.2	R.VLADNQEVNLTPK.E	[150-162]
[K].QTPIIMLTAK.[G]	1xOxidation [M6]	1	1	1	Q7A0U4	Q7A0U4 [73-82]	0	1131.64	1.85	K.QTPIIMLTAK.G	[73-82]
Staphylococcus aureus; Band #2
Accession	Description	Coverage [%]	# Peptides	# PSMs	# Unique Peptides	# Protein Groups	# AAs	MW [kDa]	calc. pI	Score Sequest HT: Sequest HT	Modifications
Annotated Sequence	Modifications	# Protein Groups	# Proteins	# PSMs	Master Protein Accessions	Positions in Master Proteins	# Missed Cleavages	Theo. MH+ [Da]	XCorr (by Search Engine): Sequest HT	Sequence in Protein	Positions in Protein
[R].LTNHSLYLYGHCAEGDCREDEHAHEGK.[-]	2xCarbamidomethyl [C12; C17]	1	1	5	P0A9A9	P0A9A9 [122-148]	1	3198.38	7.4	R.LTNHSLYLYGHCAEGDCREDEHAHEGK.-	[122-148]
[K].SVFELTQQHHHDHLICLDCGK.[V]	2xCarbamidomethyl [C16; C19]	1	1	5	P0A9A9	P0A9A9 [78-98]	0	2574.2	6.55	K.SVFELTQQHHHDHLICLDCGK.V	[78-98]
[K].ILEVLQEPDNHHVSAEDLYKR.[L]		1	1	2	P0A9A9	P0A9A9 [22-42]	1	2505.27	5.38	K.ILEVLQEPDNHHVSAEDLYKR.L	[22-42]
[R].VLNQFDDAGIVTR.[H]		1	1	3	P0A9A9	P0A9A9 [58-70]	0	1447.75	3.83	R.VLNQFDDAGIVTR.H	[58-70]
[R].LIDMGEEIGLATVYR.[V]	1xOxidation [M4]	1	1	2	P0A9A9	P0A9A9 [43-57]	0	1695.86	3.83	R.LIDMGEEIGLATVYR.V	[43-57]
[K].ILEVLQEPDNHHVSAEDLYK.[R]		1	1	6	P0A9A9	P0A9A9 [22-41]	0	2349.17	3.82	K.ILEVLQEPDNHHVSAEDLYK.R	[22-41]
[R].LTNHSLYLYGHCAEGDCR.[E]	2xCarbamidomethyl [C12; C17]	1	1	3	P0A9A9	P0A9A9 [122-139]	0	2165.95	3.33	R.LTNHSLYLYGHCAEGDCR.E	[122-139]
[R].VLNQFDDAGIVTR.[H]	1xDeamidated [N3]	1	1	1	P0A9A9	P0A9A9 [58-70]	0	1448.74	3.12	R.VLNQFDDAGIVTR.H	[58-70]
[R].LIDMGEEIGLATVYR.[V]		1	1	1	P0A9A9	P0A9A9 [43-57]	0	1679.87	3.01	R.LIDMGEEIGLATVYR.V	[43-57]
[K].RLIDMGEEIGLATVYR.[V]	1xOxidation [M5]	1	1	2	P0A9A9	P0A9A9 [42-57]	1	1851.96	2.84	K.RLIDMGEEIGLATVYR.V	[42-57]
[R].LTNHSLYLYGHCAEGDCREDEHAHEGK.[-]	2xCarbamidomethyl [C12; C17]; 1xDeamidated [N3]	1	1	2	P0A9A9	P0A9A9 [122-148]	1	3199.36	2.74	R.LTNHSLYLYGHCAEGDCREDEHAHEGK.-	[122-148]
[K].VIEFSDDSIEAR.[Q]		1	1	3	P0A9A9	P0A9A9 [99-110]	0	1380.66	2.69	K.VIEFSDDSIEAR.Q	[99-110]
[K].ILEVLQEPDNHHVSAEDLYK.[R]	1xDeamidated [N/Q]	1	1	3	P0A9A9	P0A9A9 [22-41]	0	2350.16	2.52	K.ILEVLQEPDNHHVSAEDLYK.R	[22-41]
Q7A4W3	Signal transduction protein TRAP OS=Staphylococcus aureus (strain N315) OX=158879 GN=traP PE=1 SV=1	69	11	31	11	1	167	19.5	6.61	84.83
P99137	Molybdenum cofactor biosynthesis protein B OS=Staphylococcus aureus (strain N315) OX=158879 GN=moaB PE=1 SV=1	61	9	10	9	1	168	18.5	6.2	24.03
Annotated Sequence	Modifications	# Protein Groups	# Proteins	# PSMs	Master Protein Accessions	Positions in Master Proteins	# Missed Cleavages	Theo. MH+ [Da]	XCorr (by Search Engine): Sequest HT	Sequence in Protein	Positions in Protein
[R].QLLQADDVEVSDAHYTIVKDEK.[V]		1	2	2	P99137	P99137 [37-58]	1	2516.25	4.44	R.QLLQADDVEVSDAHYTIVKDEK.V	[37-58]
[R].DVTIEAVKPLLTK.[E]		1	3	1	P99137	P99137 [88-100]	0	1426.85	3.19	R.DVTIEAVKPLLTK.E	[88-100]
[K].LIKPELNHLIHELTK.[-]		1	3	1	P99137	P99137 [154-168]	0	1798.06	2.27	K.LIKPELNHLIHELTK.-	[154-168]
[K].LIFSIPGSTGAVK.[L]		1	3	1	P99137	P99137 [136-148]	0	1289.75	2.24	K.LIFSIPGSTGAVK.L	[136-148]
[K].AAVLTVSDTR.[DN]		1	3	1	P99137	P99137 [15-24]	0	1032.57	2.2	K.AAVLTVSDTR.D	[15-24]
[K].VAITTQVK.[K]		1	3	1	P99137	P99137 [59-66]	0	859.525	2.19	K.VAITTQVK.K	[59-66]
[R].YLSYVEDVGTR.[A]		1	3	1	P99137	P99137 [111-121]	0	1301.64	2.19	R.YLSYVEDVGTR.A	[111-121]
[K].EIEGFGELFR.[Y]		1	4	2	P99137	P99137 [101-110]	0	1196.59	2.02	K.EIEGFGELFR.Y	[101-110]
[R].QLLQADDVEVSDAHYTIVK.[D]		1	2	1	P99137	P99137 [37-55]	0	2144.09	2.01	R.QLLQADDVEVSDAHYTIVK.D	[37-55]
P65819	LexA repressor OS=Staphylococcus aureus (strain Mu50 / ATCC 700699) OX=158878 GN=lexA PE=3 SV=1	49	7	39	7	1	207	23.3	5.22	121.38
Q2FXL6	Putative universal stress protein SAOUHSC_01819 OS=Staphylococcus aureus (strain NCTC 8325 / PS 47) OX=93061 GN=SAOUHSC_01819 PE=3 SV=1	13	2	2	2	1	166	18.5	5.87	1.7
Staphylococcus aureus; Band #3
Accession	Description	Coverage [%]	# Peptides	# PSMs	# Unique Peptides	# Protein Groups	# AAs	MW [kDa]	calc. pI	Score Sequest HT: Sequest HT	Modifications
Q6G990	DNA-binding protein HU OS=Staphylococcus aureus (strain MSSA476) OX=282459 GN=hup PE=3 SV=1	61	6	9	6	1	90	9.6	9.52	26.06
P65819	LexA repressor OS=Staphylococcus aureus (strain Mu50 / ATCC 700699) OX=158878 GN=lexA PE=3 SV=1	48	6	21	6	1	207	23.3	5.22	65.89
Annotated Sequence	Modifications	# Protein Groups	# Proteins	# PSMs	Master Protein Accessions	Positions in Master Proteins	# Missed Cleavages	Theo. MH+ [Da]	XCorr (by Search Engine): Sequest HT	Sequence in Protein	Positions in Protein
[R].EIGEAVGLASSSTVHGHLSR.[L]		1	3	7	P65819	P65819 [30-49]	0	2007.03	5.89	R.EIGEAVGLASSSTVHGHLSR.L	[30-49]
[R].SQTIAENGDIIVAMTEEDEATVKR.[F]	1xOxidation [M14]	1	3	3	P65819	P65819 [146-169]	1	2636.27	4.14	R.SQTIAENGDIIVAMTEEDEATVKR.F	[146-169]
[R].LQPENSTMEPIYLDNVAVIGK.[V]	1xOxidation [M8]	1	3	2	P65819	P65819 [179-199]	0	2347.18	3.4	R.LQPENSTMEPIYLDNVAVIGK.V	[179-199]
[R].SQTIAENGDIIVAMTEEDEATVK.[R]	1xOxidation [M14]	1	3	1	P65819	P65819 [146-168]	0	2480.17	2.78	R.SQTIAENGDIIVAMTEEDEATVK.R	[146-168]
[R].QSEIYNYIK.[Q]		1	3	2	P65819	P65819 [8-16]	0	1157.58	2.67	R.QSEIYNYIK.Q	[8-16]
[R].AIEIVSDQTNDNINMEETIHVPVIGK.[V]	1xOxidation [M15]	1	3	1	P65819	P65819 [65-90]	0	2895.44	2.51	R.AIEIVSDQTNDNINMEETIHVPVIGK.V	[65-90]
[R].SQTIAENGDIIVAMTEEDEATVKR.[F]	1xDeamidated [N7]; 1xOxidation [M14]	1	3	1	P65819	P65819 [146-169]	1	2637.26	2.44	R.SQTIAENGDIIVAMTEEDEATVKR.F	[146-169]
[R].QSEIYNYIK.[Q]	1xDeamidated [N6]	1	3	2	P65819	P65819 [8-16]	0	1158.57	2.37	R.QSEIYNYIK.Q	[8-16]
[R].LQPENSTMEPIYLDNVAVIGK.[V]	1xDeamidated [Q/N]; 1xOxidation [M8]	1	3	2	P65819	P65819 [179-199]	0	2348.17	2.36	R.LQPENSTMEPIYLDNVAVIGK.V	[179-199]
Q2FER1	Translation initiation factor IF-1 OS=Staphylococcus aureus (strain USA300) OX=367830 GN=infA PE=3 SV=1	47	3	6	3	1	72	8.3	7.42	19.03
P60074	UPF0291 protein SAV1341 OS=Staphylococcus aureus (strain Mu50 / ATCC 700699) OX=158878 GN=SAV1341 PE=3 SV=1	29	2	2	2	1	79	9.2	8.92	2.24
Q5HNH0	UPF0478 protein SERP1299 OS=Staphylococcus epidermidis (strain ATCC 35984 / RP62A) OX=176279 GN=SERP1299 PE=3 SV=1	9	2	2	2	1	163	18	7.43	1.72
A6U155	UPF0122 protein SaurJH1_1320 OS=Staphylococcus aureus (strain JH1) OX=359787 GN=SaurJH1_1320 PE=3 SV=1	6	1	1	1	1	110	13.6	4.81	0
	UPF - uncharacterized protein family
[truncated: 5,000 more columns]
