# Supplementary material for: A small bacteriophage protein determines the hierarchy over co-residential jumbo phage in Bacillus thuringiensis serovar israelensis
Source: Commun Biol. 2022 Nov 24;5:1286. doi: 10.1038/s42003-022-04238-3 (PMC9700832; doi:10.1038/s42003-022-04238-3)
Supplement: Supplementary file 10 — Supplementary Data 7 [file 42003_2022_4238_MOESM10_ESM.xlsx]

## Sheet: Fig2b
Figure 2, panel b: Numerical data of SPR sensorgrams of LexA interactions in the presence and absence of gp7 , with ~40 response units (RUs) of chip-immobilized LexA operator (pBtic235 coordinates 73794 to 73807) in pBtic235
	5 nM LexA	5 nM LexA+ 50 nM gp7	10 nM LexA	10 nM LexA+ 100 nM gp7	20 nM LexA	20 nM LexA+ 200 nM gp7	40 nM LexA	40 nM LexA+ 400 nM gp7	400 nM gp7
Time (s)	Response units (RU)
-252.1	0.2666	0.22076	-0.09235	0.50153	0.21045	-0.04169	-0.20062	0.64575	-0.1294
-252	0.40723	0.21686	0.03265	0.43121	0.41357	0.07941	0.13922	0.53638	0.03076
-251.9	0.21582	0.13483	-0.04547	0.18903	0.27295	0.00128	0.02985	0.46997	0.02295
-251.8	0.23535	0.46295	0.47015	0.70856	0.4917	0.07941	0.21344	0.7395	0.10107
-251.7	0.12598	0.33795	0.15375	0.34137	0.60107	0.16925	0.09625	0.59106	0.07764
-251.6	0.41504	0.20905	-0.07281	0.36871	0.35498	-0.14716	0.13531	0.52075	-0.06689
-251.5	0.30957	0.2403	-0.07672	0.37262	0.52295	-0.00653	-0.10687	0.60669	-0.05518
-251.4	0.25098	0.2442	0.13422	0.4195	0.35498	0.07941	0.01031	0.52856	-0.02783
-251.3	0.3877	0.40045	0.44281	0.68121	0.77685	0.28253	0.21344	1.00513	0.37061
-251.2	0.43848	0.16998	-0.0025	0.37262	0.38623	0.06769	-0.04437	0.55591	-0.25049
-251.1	0.38452	0.37231	0.11389	0.33276	0.32056	0.19891	0.01343	0.69104	0.07056
-251	-0.09906	0.26215	-0.32208	0.17572	0.14557	-0.04877	-0.03424	0.32227	-0.04736
-250.9	-0.02716	0.48328	-0.09784	0.34998	0.35187	-0.13232	-0.08191	0.51135	0.16669
-250.8	-0.14355	0.30359	-0.0603	0.23041	0.19952	-0.26355	-0.13812	0.19342	0.19092
-250.7	-0.32636	0.23248	-0.05872	0.20233	0.10266	-0.32916	-0.0553	0.40436	0.14954
-250.6	-0.3045	0.32935	-0.01575	0.12109	0.20892	-0.46436	-0.07874	0.38641	0.487
-250.5	0.29938	0.65045	0.21545	0.40076	0.47296	0.41766	-0.10065	0.58166	0.48779
-250.4	-0.16852	0.39654	0.19983	0.42578	0.09406	0.28412	-0.14435	0.25592	0.05109
-250.3	0.17749	0.38013	0.04358	0.27808	0.12213	0.00128	-0.17957	0.25275	0.12604
-250.2	0.18848	0.2442	0.22406	0.81012	0.15576	0.25519	0.26422	1.02075	0.58935
-250.1	0.04395	-0.11127	-0.05719	0.40387	0.24951	-0.04559	0.0025	0.68481	0.35889
-250	0.08691	0.18561	-0.08063	0.46246	0.32764	0.00128	0.10797	0.677	0.32764
-249.9	-0.39746	0.0567	0.0639	0.31403	0.12842	-0.22528	-0.41156	0.63794	-0.00439
-249.8	-0.11231	0.31451	0.06	0.25934	0.20654	0.05597	0.10016	1.02466	0.40186
-249.7	0.14551	0.25983	0.09515	0.50153	0.43311	0.11066	-0.14984	0.78638	0.17529
-249.6	-0.15137	0.01373	0.07172	0.41559	0.06592	0.04425	0.16266	0.63403	0.17139
-249.5	0.33301	-0.17377	0.02094	0.62653	0.3667	0.11847	0.24469	0.66919	-0.00439
-249.4	-0.00684	0.37311	0.09515	0.36481	0.30811	-0.06122	-0.04437	0.79419	0.19482
-249.3	-0.00293	0.31842	0.30218	0.18121	0.60107	0.263	0.01422	0.54028	0.36279
-249.2	0.1416	0.27545	0.1225	0.51324	0.48779	0.05597	0.0611	0.80981	0.46436
-249.1	0.33301	0.52545	0.22797	0.72028	0.02686	0.513	0.08453	0.91138	0.47998
-249	0.06348	0.15436	-0.01422	0.59528	0.20654	0.10675	0.08844	0.77075	0.70264
-248.9	-0.12793	0.13483	-0.08453	0.54059	0.2417	0.30206	-0.24359	0.44263	0.21435
-248.8	0.12598	0.49029	0.29047	0.53668	0.59326	0.37238	0.26422	0.95435	0.53857
-248.7	0.44238	0.57233	0.50531	0.58746	0.47607	0.37238	0.26032	0.95825	0.63232
-248.6	0.32129	0.38483	0.46234	0.82965	0.30029	0.30206	-0.03265	0.9856	0.45264
-248.5	0.05566	0.56061	0.13812	0.56403	0.56201	-0.03778	0.16266	0.58716	0.22998
-248.4	-0.12793	0.00201	-0.19391	0.35309	0.06982	-0.07294	-0.435	0.27856	-0.20752
-248.3	0.4541	0.53717	0.52094	0.72028	0.6206	0.52081	0.67828	1.20825	0.6167
-248.2	0.21582	0.32233	0.17328	0.55621	0.42529	0.09113	0.24469	0.80591	0.29639
-248.1	0.5752	0.68951	0.48968	0.70074	0.60498	0.48956	0.33453	1.14966	0.86279
-248	0.05566	0.1817	0.24359	0.39996	0.4292	0.11456	-0.13812	0.87231	0.39795
-247.9	0.31348	0.39654	0.41156	0.68903	0.43311	0.38019	0.15094	0.57153	0.40576
-247.8	0.37207	0.5567	0.27875	0.45075	0.6792	0.15753	0.39313	0.95435	0.52295
-247.7	0.0791	0.34576	0.07172	0.57184	0.24951	0.48956	0.15875	1.08325	0.29639
-247.6	0.30566	0.57233	0.39203	0.65387	0.25342	0.52472	0.22125	1.00122	0.28467
-247.5	0.15723	0.47076	0.4389	0.47809	0.31982	0.34503	0.03375	0.54419	0.43311
-247.4	-0.20996	0.29498	-0.33453	0.16168	0.42529	-0.0495	-0.32953	0.63013	-0.08252
-247.3	-0.21777	0.22076	-0.28375	0.1109	0.09717	-0.01044	-0.30609	0.53247	0.4917
-247.2	0.10645	0.6778	0.57562	0.51324	0.58545	0.17706	0.23688	0.96997	0.52295
-247.1	-0.01855	0.57233	0.46234	0.48981	0.21435	0.44659	-0.11078	0.91138	0.56982
-247	0.38379	0.49811	0.19672	0.78668	0.81592	0.42316	0.15094	1.13013	0.55029
-246.9	0.10254	0.15045	-0.11969	0.19684	0.14795	0.22784	-0.20844	0.58716	0.11279
-246.8	0.41113	0.72467	0.55219	0.81793	0.7417	0.66144	0.19	1.14575	0.82764
-246.7	0.39551	0.79889	0.4389	0.79449	0.59717	0.24347	0.14313	0.79028	0.50732
-246.6	-0.03027	0.26764	0.06781	0.43121	0.27686	0.08722	-0.03265	0.66528	0.06982
-246.5	-0.02637	0.44733	-0.01422	0.06793	0.46045	0.07159	-0.14984	0.58325	0.32764
-246.4	0.47754	0.3067	0.41547	0.69684	0.54639	0.27081	0.36578	1.04419	0.82764
-246.3	0.27832	0.25983	0.17719	0.25543	0.35498	0.013	0.56891	0.5481	0.31592
-246.2	-0.00684	0.12701	0.2475	0.35309	0.19092	0.27081	0.05719	0.552	0.04248
-246.1	0.16895	0.83405	0.39203	0.66949	0.91748	0.66534	0.57281	1.21216	0.60498
-246	0.15332	0.42389	0.16156	0.54449	0.44482	0.2005	0.08453	0.86841	0.69092
-245.9	0.38379	0.46686	0.59125	0.88043	0.52295	0.54425	0.065	0.95825	0.71826
-245.8	0.45801	0.95123	0.75922	0.85699	0.47607	0.69269	0.61188	1.14185	1.03857
-245.7	0.08691	0.50592	0.60687	0.60309	0.45654	0.47003	0.24078	0.62622	0.36279
-245.6	0.21191	0.44733	0.33734	0.81793	0.45654	0.32159	0.02203	0.78247	0.72217
-245.5	0.23535	0.53717	0.74359	0.59918	0.38232	0.24738	0.0611	0.89185	0.59717
-245.4	0.09082	0.34576	0.29828	0.64215	0.38232	0.24347	0.20953	0.78638	0.53467
-245.3	0.0791	0.72076	0.11469	0.54059	0.56982	0.18097	0.09235	1.09888	0.77685
-245.2	0.10254	0.45904	0.26703	0.4859	0.37451	0.50128	0.04156	0.7395	0.22607
-245.1	-0.08496	0.34967	0.46625	0.56012	0.43311	0.39581	-0.11859	0.93091	0.24951
-245	0.11426	0.56061	0.60297	0.72809	0.51904	0.58722	0.19	0.7395	0.45264
-244.9	0.31348	0.35358	0.46234	0.72028	0.69092	0.39191	0.11969	1.25903	0.51514
-244.8	0.03613	0.4942	0.33734	0.36871	0.63623	0.10675	-0.07953	0.75513	0.54639
-244.7	-0.35449	0.4317	0.30218	0.43512	0.21826	0.25128	0.1236	0.927	0.28467
-244.6	-0.03809	0.59967	0.46234	0.68121	0.79248	0.08722	0.20172	0.84106	0.59717
-244.5	0.11816	0.11529	0.77094	0.43512	0.21045	0.22784	-0.02875	1.00513	0.33936
-244.4	0.05957	0.28717	0.64984	0.72028	0.47217	0.00128	0.13141	0.51294	0.46045
-244.3	-0.22949	0.38873	0.51703	0.38825	0.10889	0.23956	0.02203	0.552	0.58154
-244.2	-0.32324	0.0528	0.20844	0.16559	0.08154	-0.17841	-0.36078	0.41528	0.32373
-244.1	-0.05762	0.43561	0.52484	0.68121	0.25342	0.27863	0.18219	0.70435	0.07764
-244	-0.07715	0.27545	0.59125	0.61481	0.49951	0.43878	0.07281	0.71997	0.47217
-243.9	0.19238	0.3067	0.36859	0.55231	0.14014	0.05597	0.03766	0.7395	0.26514
-243.8	0.22363	0.61139	0.47797	0.52496	0.45654	0.36847	0.10797	0.61841	0.43701
-243.7	-0.05371	0.3067	0.38422	0.46637	0.41357	0.21613	-0.09125	0.60669	0.34717
-243.6	0.2041	0.58795	0.47406	0.70856	0.38623	0.38409	0.44391	0.99341	0.59326
-243.5	0.36426	0.20514	0.27875	0.34528	0.39795	0.23566	0.1236	0.66919	0.3667
-243.4	0.2002	0.83795	0.51703	0.62653	0.69873	0.41925	0.2525	0.80981	0.57764
-243.3	-0.35059	0.40436	0.27484	0.25934	0.14404	0.01691	-0.24359	0.69263	0.47217
-243.2	0.38379	0.56842	0.54828	0.88434	0.57764	0.62628	0.33453	0.96606	0.57373
-243.1	0.02051	0.23639	0.09906	0.58356	0.51904	0.30206	0.07672	0.7981	0.25342
-243	0.1416	0.65436	0.31781	0.43512	0.33936	0.22784	0.27985	1.21606	0.5542
-242.9	0.02051	0.1817	0.05609	0.07965	-0.09033	-0.10419	-0.41937	0.41138	-0.02393
-242.8	0.00879	0.7403	0.4975	0.50934	0.46045	0.39191	0.16656	1.06372	0.60107
-242.7	0.3252	0.6778	0.41547	0.62653	0.43311	0.3255	0.09235	1.00513	0.64014
-242.6	0.33691	0.66217	0.44672	0.78278	0.66748	0.28253	0.08063	1.18872	0.47217
-242.5	-0.22949	0.11529	0.03656	0.08746	0.17139	-0.12762	-0.30218	0.68872	0.06592
-242.4	-0.03027	0.4317	0.1225	0.2359	0.37451	0.138	0.15875	0.89966	0.2456
-242.3	0.18066	0.59967	0.44672	0.43121	0.29248	0.24347	0.20953	0.74341	0.40576
-242.2	-0.13574	0.33404	0.20062	0.52496	0.59326	-0.11591	0.17828	0.82935	0.26514
-242.1	0.30566	0.66608	0.21234	0.6109	0.46436	0.23566	0.16656	1.10278	0.27686
-242	0.04785	0.09186	0.2475	0.57574	0.41748	-0.02606	0.08063	0.71997	0.51904
-241.9	0.02051	0.08795	0.22797	0.43121	0.57764	0.02863	-0.15765	0.86841	0.3667
-241.8	0.04785	0.2442	0.08344	0.17731	0.32764	-0.01825	-0.24359	0.552	0.00732
-241.7	-0.12402	0.20514	-0.01422	0.34137	0.22607	-0.05341	0.08844	0.7981	0.1167
-241.6	-0.21387	0.20123	0.18109	0.15778	0.00342	0.02472	-0.0639	0.552	0.32373
-241.5	0.10254	0.2403	0.07953	0.37653	0.19482	-0.03387	0.16266	1.01685	0.07373
-241.4	0.21973	0.43561	0.23187	0.54059	0.58154	0.25519	0.45563	0.88794	0.68701
-241.3	-0.24512	0.13873	0.34906	0.26715	0.28076	0.06378	0.19	0.53638	0.12061
-241.2	0.09082	0.54889	0.11469	0.70074	0.08936	0.05206	-0.0014	0.93481	0.43701
-241.1	0.36816	0.41217	0.07562	0.53668	0.70654	0.09113	0.44782	0.77856	0.5581
-241	-0.0459	-0.04095	0.19281	0.30621	0.08936	0.07941	0.02594	0.65747	0.15576
-240.9	0.30566	0.60748	0.33343	0.85699	0.47998	0.263	0.5025	1.02856	0.6206
-240.8	-0.06543	0.60748	0.20062	0.61481	0.40186	0.27472	0.22125	1.06763	0.10889
-240.7	0.07129	0.57233	0.47015	0.80621	0.59717	0.43097	0.31891	1.08325	0.69482
-240.6	-0.11231	-0.06049	-0.23297	0.12653	0.10889	-0.32684	-0.23187	0.49731	-0.08252
-240.5	0.11816	0.51764	0.52484	0.66949	0.43311	0.48175	0.44782	0.90356	0.60498
-240.4	0.29004	0.6153	0.54047	1.02106	0.51123	0.48566	0.27594	0.80591	0.52295
-240.3	0.30176	0.4317	0.28656	0.63824	0.61279	0.20441	0.27594	1.02466	0.35107
-240.2	-0.09277	0.28717	0.34906	0.60309	0.41357	-0.06903	-0.07562	0.80591	0.27295
-240.1	0.09863	0.40045	0.50531	0.55231	0.43311	0.11456	0.15094	0.96606	0.23389
-240	0.03223	0.21295	0.24359	0.46246	-0.01221	-0.02606	0.10016	0.74731	0.15967
-239.9	0.5127	0.38483	0.44672	0.482	0.53076	0.40753	0.33063	0.89185	0.28467
-239.8	0.19629	0.54108	0.22406	0.84918	0.57764	0.28253	0.02985	0.72388	0.39404
-239.7	0.0166	0.03717	0.15765	0.33746	0.35889	0.09894	0.4986	0.46216	0.48389
-239.6	-0.03027	0.39654	0.26703	0.28668	0.38232	0.37628	0.14703	0.52075	0.37451
-239.5	0.34082	0.44733	0.38422	0.81403	0.56201	0.27863	0.16266	1.00122	0.37451
-239.4	-0.01465	0.16217	0.01703	0.39606	0.12451	0.04425	-0.31	0.75122	0.27686
-239.3	0.00879	0.54889	0.38812	0.51324	0.51514	0.49738	0.33063	1.04028	0.48389
-239.2	0.30566	0.53326	0.1264	0.56793	0.51123	0.15753	0.30719	0.6731	0.65576
-239.1	0.2002	0.59967	0.39593	0.56012	0.57764	0.10284	-0.0639	1.302	0.63623
-239	0.2002	0.56842	0.27875	0.39215	0.53076	0.04816	0.13531	0.78247	0.37451
-238.9	-0.24121	0.17389	0.0639	0.03668	0.26904	0.21613	-0.1264	0.51294	0.35889
-238.8	0.11816	0.37701	0.51312	0.68512	0.52685	0.48175	0.315	0.88013	0.74951
-238.7	0.18457	0.4317	-0.1236	0.53668	0.24951	0.22784	0.23688	1.06763	0.41748
-238.6	0.18848	0.18561	0.07172	0.64215	0.00342	-0.01434	0.10407	0.802	0.66748
-238.5	0.04395	0.25201	0.27484	0.45465	0.42139	0.39972	0.01813	0.6731	0.23779
-238.4	-0.22168	0.47076	0.25922	0.33746	0.18701	0.16925	0.32282	0.59497	0.44873
-238.3	0.09082	0.41998	0.02094	0.65387	0.26904	-0.04169	0.41266	0.63403	0.55029
-238.2	0.21191	0.54889	0.24359	0.75934	0.53467	0.16534	0.16656	0.79419	0.67529
-238.1	0.2002	0.47076	0.39593	0.74371	0.37061	0.54816	0.27594	0.82544	0.56592
-238	-0.21777	0.43561	0.29828	0.73199	0.3667	0.27863	-0.04047	0.91138	0.35107
-237.9	0.4502	0.64655	0.67328	0.83746	0.35889	0.28644	0.31891	0.96606	0.6167
-237.8	0.33301	0.23248	0.44672	0.7984	0.56201	0.05206	0.33063	0.84888	0.7417
-237.7	0.29004	0.66217	0.24359	0.37262	0.38623	0.48566	0.10016	0.86841	0.4292
-237.6	0.11035	0.46686	0.31	0.482	0.46826	0.20831	0.3111	0.79028	0.58545
-237.5	0.03613	0.23639	0.29828	0.36481	0.1167	0.0755	-0.32172	0.75903	0.28467
-237.4	0.07129	0.59186	0.64594	0.73981	0.54248	0.25519	0.47516	0.89575	0.57373
-237.3	0.10645	0.16217	0.20844	0.48981	0.27295	0.14581	-0.17719	0.63013	0.65576
-237.2	0.2002	0.63092	0.36078	0.96637	0.40186	0.67316	0.28766	0.90747	0.57764
-237.1	-0.01465	0.13483	0.13422	0.41168	0.41357	-0.00262	0.065	0.927	0.52295
-237	0.21582	0.40045	0.13422	0.66949	0.6206	0.3255	0.11578	1.01685	0.56201
-236.9	-0.13574	0.47076	0.04828	0.27887	0.29248	-0.0495	-0.09125	0.87622	0.35498
-236.8	0.18848	0.09967	0.13031	0.482	0.07373	0.33722	-0.11859	0.7395	0.28076
-236.7	0.20801	0.28717	0.48968	0.66949	0.39014	0.21222	0.57281	0.7395	0.51514
-236.6	-0.11231	-0.0058	-0.02594	0.2359	0.08545	-0.13153	0.26032	0.97388	0.20264
-236.5	0.0127	0.40436	0.17328	0.54059	0.35498	0.06378	0.14313	0.84888	0.45654
-236.4	0.27051	0.70123	0.64203	0.34918	0.69092	0.30206	0.26813	1.02075	0.67529
-236.3	0.30176	0.2403	0.13422	0.65387	0.44873	0.43097	0.10797	0.80591	0.64014
-236.2	0.1377	0.65826	0.35297	0.88824	0.41748	0.388	0.58063	0.74341	0.59326
-236.1	-0.1709	0.29889	0.08734	0.20075	0.14014	0.42706	0.22516	0.46997	0.33154
-236	-0.07715	0.26373	0.28265	0.59137	0.24951	0.138	0.05328	0.77856	0.52295
-235.9	0.02441	0.48639	0.40765	0.66168	0.28467	0.23175	0.19	0.90747	0.38232
-235.8	-0.13965	0.25983	0.19672	0.66949	0.27295	-0.03778	0.00641	0.85278	0.58154
-235.7	0.09082	0.11139	0.39203	0.62262	0.44873	0.28644	0.3111	1.06763	0.60889
-235.6	0.0752	0.29889	0.27875	0.52887	0.3667	0.28644	0.03375	0.79028	0.28467
-235.5	0.1377	0.41608	0.34125	0.18512	0.10498	0.34894	0.07281	0.74341	0.17139
-235.4	-0.12793	0.47858	0.1225	0.35309	0.2417	0.00128	0.24078	0.75513	0.17529
-235.3	0.2627	0.29498	0.20453	0.46246	0.31982	0.27081	0.02985	0.95825	0.54248
-235.2	-0.06152	0.04108	0.1225	0.37262	0.23779	0.41925	-0.28656	0.91919	0.44873
-235.1	0.41895	0.44733	0.21234	0.6734	0.46045	0.27863	0.28375	0.6145	0.57373
-235	0.05957	0.68561	0.29437	0.7359	0.45264	0.34113	0.40094	0.94653	0.71826
-234.9	-0.1748	0.51764	0.09906	0.37653	0.08154	0.30597	0.05328	0.46606	0.28857
-234.8	0.11426	0.20514	0.53656	0.6734	0.41748	0.263	0.07281	0.93872	0.28467
-234.7	0.12598	0.57233	0.34515	0.34528	0.62842	0.22003	0.43219	0.82935	0.27686
-234.6	0.2041	0.41998	0.56781	0.57574	0.41748	0.28644	0.22125	1.05591	0.40186
-234.5	0.18066	0.65826	0.24359	0.79059	0.5581	0.35675	0.15875	0.96606	0.65967
-234.4	-0.00293	0.51764	0.33734	0.4234	0.51514	0.16534	0.15875	0.56763	0.49561
-234.3	-0.06543	0.31842	0.34515	0.53278	0.49561	0.27863	0.22906	0.81372	0.6167
-234.2	0.25488	0.27154	0.2475	0.41559	0.16357	0.11847	0.14703	0.48169	0.26904
-234.1	0.15332	0.35748	0.60687	0.59137	0.44092	0.33331	0.05328	0.77466	0.33936
-234	0.02441	0.30279	0.31781	0.55231	0.5581	0.24347	0.10797	0.82935	0.56201
-233.9	-0.08105	-0.0097	0.13422	0.58746	0.35889	0.13409	0.17438	0.60278	0.19873
-233.8	0.15332	0.52155	0.44281	0.64215	0.39014	0.30988	0.44	0.75513	0.65967
-233.7	-0.1709	0.25983	0.20844	0.54449	0.22217	0.45831	0.11578	0.79028	0.47607
-233.6	0.02832	0.6192	0.29437	0.69684	0.48389	0.48566	0.32282	0.64575	0.44873
-233.5	-0.36621	0.31061	0.28265	0.54449	0.25732	-0.04169	0.07672	0.66919	0.38232
-233.4	-0.21387	0.22467	0.10687	0.33356	0.05029	0.09503	-0.16937	0.62622	0.2456
-233.3	-0.24902	0.21686	0.59515	0.47418	0.18701	0.22003	-0.07953	0.77856	0.2417
-233.2	-0.13965	0.15045	0.04437	0.33356	0.22217	-0.08075	-0.2475	0.677	0.12061
-233.1	0.09473	0.40826	0.27093	0.52106	0.17139	0.07159	-0.06781	0.70825	0.0542
-233	-0.15137	0.45123	0.1889	0.56012	0.37451	0.43097	0.11188	0.927	0.59326
-232.9	-0.06152	0.48639	0.13812	0.56793	0.21435	-0.02997	0.11188	0.59497	0.38232
-232.8	-0.1084	0.44342	0.53265	0.38825	0.51514	0.55988	0.35016	1.04419	0.44092
-232.7	0.11426	0.54889	0.56	0.60309	0.76514	0.43878	0.35016	1.03247	0.62451
-232.6	-0.20996	0.66608	0.39593	0.68903	0.65185	0.47394	0.48297	1.052	0.52295
-232.5	-0.0459	0.57233	0.00922	0.47809	0.45654	0.11066	-0.00922	0.58325	0.18701
-232.4	0.35645	0.64264	0.40765	0.95856	0.52685	0.24738	0.42047	1.08325	0.54248
-232.3	0.24707	0.41217	0.47406	0.76715	0.83545	0.23175	0.1861	1.00513	0.55029
-232.2	-0.38965	0.00592	-0.20953	0.34137	0.14795	0.08331	-0.185	0.59497	0.34717
-232.1	0.0127	0.46295	0.35687	0.89215	0.38623	0.32159	0.20563	1.21997	0.52295
-232	0.08301	0.53326	0.25531	0.50934	0.25732	-0.00262	0.1861	1.06763	0.2456
-231.9	0.33691	0.51764	0.48187	0.83746	0.53857	0.46222	0.49469	0.97778	0.47217
-231.8	-0.08105	0.45904	0.01703	0.45856	0.51123	0.013	0.22125	0.90356	0.43701
-231.7	-0.18652	0.37701	0.1889	0.61871	0.34717	-0.26044	0.15485	0.82153	0.25342
-231.6	0.09863	0.33014	0.31	0.91949	0.51904	0.42316	0.23688	0.91919	0.51123
-231.5	0.00488	0.25201	0.13422	0.43121	0.16357	0.18488	0.15875	0.78247	0.18701
-231.4	-0.11231	0.04498	-0.14703	0.36871	0.26904	-0.0495	-0.04047	0.80591	0.10498
-231.3	-0.07715	0.41217	0.07562	0.41559	0.15576	-0.02997	0.05328	0.75122	0.4292
-231.2	0.28223	0.69733	0.35687	0.50543	0.48389	0.53253	0.38922	0.88794	0.83545
-231.1	-0.12402	0.36139	0.20844	0.6109	0.19482	0.32941	-0.07562	0.62622	0.22998
-231	0.04395	0.63873	0.23187	0.77106	0.53076	0.38019	0.23688	0.97388	0.4292
-230.9	0.24316	0.46295	0.25531	0.45465	0.37451	0.013	0.10016	0.89185	0.33936
-230.8	0.000976563	0.0567	0.53656	0.59137	0.26904	0.08331	-0.06	0.9231	0.23389
-230.7	-0.08887	0.40436	0.0014	0.62653	0.28076	0.38019	0.28766	0.84888	0.34717
-230.6	-0.10449	0.4317	0.29437	0.482	0.20654	0.06378	0.06891	0.89575	0.21435
-230.5	-0.3584	0.02155	0.17719	0.52496	0.2417	0.138	-0.07562	0.71606	0.22998
-230.4	0.20801	0.41217	0.27093	0.68121	0.35498	0.38409	0.20172	1.11841	0.47607
-230.3	0.09473	0.65045	0.34515	0.69684	0.80029	0.39972	0.17047	0.82153	0.77685
-230.2	0.27832	0.64264	0.2475	0.88434	0.73389	0.41534	0.53766	1.20044	0.65967
-230.1	0.10645	0.58014	0.34906	0.66168	0.58545	0.24738	0.34625	1.05591	0.44482
-230	-0.16309	0.3692	0.10297	0.39215	0.28467	0.16925	0.16266	0.72778	0.16748
-229.9	0.11035	0.90045	0.3725	0.65778	0.51514	0.3255	0.19781	1.11841	0.67529
-229.8	-0.08105	0.27545	-0.05328	0.45075	0.31982	0.02863	0.13531	0.60669	0.38623
-229.7	-0.16309	0.34967	0.06781	0.73981	0.60107	0.18097	0.03375	0.74731	0.40576
-229.6	-0.04199	0.52936	0.21625	0.62262	0.63623	0.43878	0.39703	1.07544	0.72607
-229.5	0.18066	0.38873	0.32562	0.30231	0.75342	0.18097	-0.04828	0.80591	0.42529
-229.4	0.27441	0.54108	0.42328	0.81793	0.26904	0.47784	0.23688	0.93872	0.58154
-229.3	-0.07715	0.13483	0.15765	0.35309	0.29248	0.24738	0.26032	0.75903	0.21826
-229.2	0.30176	0.72467	0.30609	0.51324	0.53076	0.14581	0.27985	0.88013	0.48779
-229.1	0.37988	0.48639	0.42328	0.65778	0.87842	0.44269	0.47125	0.9856	0.40186
-229	-0.01074	0.57623	0.03656	0.50934	0.35889	-0.12762	0.13922	0.70435	0.67139
-228.9	0.2002	0.66998	0.55219	0.81793	0.65967	0.24738	0.60406	1.10669	0.65967
-228.8	0.02832	0.22858	0.07172	0.70074	0.72217	0.16144	0.30328	1.00122	0.3042
-228.7	0.05176	0.53326	0.19672	0.47028	0.56982	0.16925	-0.11078	0.93481	0.43311
-228.6	-0.02637	0.34186	0.00922	0.19684	0.40186	0.02081	0.08453	0.46997	0.43311
-228.5	-0.10449	0.43561	0.28265	0.38043	0.33936	0.16925	-0.05609	0.59497	0.32764
-228.4	-0.01855	0.36139	0.33734	0.83746	0.42529	0.08722	0.14313	0.77856	0.44092
-228.3	0.10254	0.02545	0.05609	0.41168	0.16357	0.29425	0.19	0.7981	0.31592
-228.2	-0.31934	0.31842	0.10687	0.30621	-0.02393	0.00519	0.11578	0.83716	0.25732
-228.1	0.0166	0.01764	0.47406	0.54059	0.24951	0.52472	0.58844	1.40747	0.35498
-228	0.03223	0.58795	0.26312	0.76715	0.5581	0.24738	-0.01312	1.45044	0.35889
-227.9	-0.08496	0.04889	0.09125	0.43512	0.10107	-0.10809	0.02203	0.79419	0.15576
-227.8	0.09082	0.09576	0.03265	0.38434	0.21045	0.21613	0.11188	0.66528	0.35107
-227.7	-0.03027	0.28326	0.23187	0.40778	0.54248	0.18878	-0.02875	0.43872	0.28467
-227.6	0.13379	0.69342	0.29437	0.50543	0.64795	0.21222	0.15485	0.79028	0.70654
-227.5	-0.03027	0.31451	0.22406	0.41168	0.34326	0.23175	0.05719	0.82935	0.15967
-227.4	0.30566	0.36529	0.18109	0.75153	0.48779	0.10284	0.24469	0.87231	0.3667
-227.3	0.2627	0.27936	0.26312	0.43512	0.05811	0.09113	0.05328	0.75903	0.38623
-227.2	0.15332	0.37701	0.11859	0.38434	0.21826	0.30597	-0.04828	0.72388	0.61279
-227.1	0.10254	0.43561	0.60297	0.77106	0.54639	0.13409	0.4986	1.1145	0.49951
-227	0.15723	0.1817	0.21625	0.70074	0.51123	0.06378	0.07281	0.50903	0.2456
-226.9	0.04785	0.29889	0.32562	0.41168	0.20264	0.05988	-0.08344	1.02466	0.54248
-226.8	-0.20605	0.38092	0.09125	0.49762	0.37842	0.03644	0.1861	0.59106	0.29248
-226.7	-0.10059	0.1192	0.15765	0.22028	0.81592	0.14972	-0.08344	0.552	0.09717
-226.6	-0.08496	0.38483	0.36468	0.43121	0.09717	0.0755	-0.34906	0.70044	0.20654
-226.5	0.03613	0.09576	0.14203	0.15778	0.00342	0.10675	-0.07953	0.86841	0.39404
-226.4	0.11816	0.09576	-0.04156	0.33746	-0.25439	0.04816	0.14313	0.84106	0.32764
-226.3	0.29395	0.45904	0.41547	0.54059	0.71045	0.52472	0.41657	1.04028	0.6206
-226.2	0.19629	0.14264	0.0639	0.55231	0.59717	0.38019	0.01813	1.08716	0.45264
-226.1	0.3291	0.77936	0.59906	1.09137	0.94873	0.57159	0.50641	1.32544	0.78857
-226	-0.0459	0.03717	0.38812	0.56403	0.33936	0.09894	0.03766	0.88013	0.65967
-225.9	0.35254	0.37311	0.23187	0.59137	0.51123	0.41925	0.065	1.14575	0.70654
-225.8	-0.1748	0.04889	0.16547	-0.01019	0.22998	0.11456	-0.1225	0.66919	-0.000488281
-225.7	0.23535	0.34186	0.09125	0.57965	0.41748	0.33331	0.24078	0.9895	0.53467
-225.6	0.04004	0.63092	0.38031	0.45465	0.60889	0.16534	0.31891	0.59888	0.84326
-225.5	-0.02637	0.36529	0.0639	0.23981	0.07764	0.19269	-0.0014	0.58716	0.39404
-225.4	0.34082	0.52936	0.72797	0.90387	0.57373	0.75519	0.58453	0.80981	0.30029
-225.3	0.02441	0.03717	0.08344	0.40778	0.2417	0.17706	-0.22406	0.95435	0.3042
-225.2	0.40723	0.69342	0.52875	0.79059	0.63232	0.62628	0.49469	1.40747	0.59717
-225.1	-0.08887	0.67389	0.56	0.81012	0.59717	0.60675	0.20953	1.14575	0.84326
-225	0.09473	0.57233	0.36468	0.66559	0.35498	0.40363	0.2525	0.95825	0.56982
-224.9	0.18848	0.46295	0.01703	0.40778	0.1167	-0.06122	0.10407	0.70435	0.31982
-224.8	0.05957	0.40045	0.18109	0.46637	0.46826	0.28644	0.09625	0.87231	0.46826
-224.7	-0.08496	0.33795	0.01312	0.58356	0.47217	-0.06903	0.36188	0.66919	0.5542
-224.6	0.04395	0.1817	-0.26032	0.45465	0.38623	-0.14716	0.06891	0.39966	0.17529
-224.5	-0.17871	0.26373	0.08734	0.60309	0.22998	0.39581	0.04156	0.677	0.14404
-224.4	0.23535	0.39264	0.3139	0.82184	0.37842	0.34894	0.19391	0.79028	0.47607
-224.3	0.04395	0.24811	0.23187	0.64996	0.30811	0.28644	-0.04047	0.89575	0.2417
-224.2	0.2627	0.37701	0.27484	0.41168	0.2417	0.23956	0.40485	1.0481	0.27295
-224.1	-0.22949	-0.0683	0.29828	0.32184	0.03467	0.10675	0.08844	0.56763	0.01123
-224	0.15332	0.33014	0.14984	0.52106	0.04639	-0.15887	-0.10297	0.44653	-0.02393
-223.9	-0.20996	0.25201	0.14984	0.19293	0.02686	0.10284	-0.33734	0.84888	0.05811
-223.8	0.11426	0.39654	0.09515	0.4195	0.4292	0.26691	-0.00922	0.71606	0.28467
-223.7	-0.19824	-0.04486	-0.02594	0.08356	0.10889	-0.12372	-0.07172	0.4856	-0.02393
-223.6	-0.06152	0.22467	0.22797	0.31403	0.56982	0.02472	0.04156	0.65747	0.5542
-223.5	-0.22559	0.19342	-0.01813	0.29059	0.05029	-0.26825	-0.07562	0.62231	0.14795
-223.4	0.19629	0.76764	0.1264	0.52106	0.2417	0.10675	0.66656	0.91528	0.46045
-223.3	-0.09277	0.11139	-0.29547	0.26715	0.20654	-0.08466	0.72125	0.47778	0.26904
-223.2	0.05566	0.22858	0.27093	0.7359	0.6831	0.50519	1.72125	1.03638	0.38232
-223.1	0.16895	0.21686	0.21625	0.55231	0.56982	0.17706	1.6236	0.63794	0.34717
-223	0.19238	0.53326	0.57562	1.12653	1.20264	0.65753	1.82672	1.16919	0.86279
-222.9	0.14551	0.2403	0.65375	1.07574	1.24561	1.06769	1.95172	0.61841	0.56201
-222.8	0.41895	0.32623	1.03656	1.05621	1.47607	0.94269	1.88922	0.65747	1.29639
-222.7	0.62207	0.39654	1.38031	1.51715	1.55811	1.18878	2.02594	0.79419	1.21436
-222.6	1.29004	0.85358	1.08344	1.56012	1.62842	1.38019	1.86969	0.87231	1.6167
-222.5	1.04395	0.58014	0.82562	1.34918	1.40186	0.93488	1.02203	0.80591	1.19482
-222.4	0.44629	0.28717	0.3764	0.80621	0.46436	0.22003	0.52985	0.87622	0.75732
-222.3	0.49316	0.41217	0.35687	0.59528	0.0542	0.18878	0.31891	0.91138	0.69092
-222.2	-0.08887	0.15436	-0.6861	-0.06488	-0.28564	-0.362	-0.05609	0.59106	0.47217
-222.1	-0.61621	-0.02924	-0.51031	-0.18597	-0.49658	-0.50262	0.06891	0.88013	0.53857
-222	-0.53809	0.0567	-0.36578	-0.05707	0.07373	0.11847	0.07281	0.60278	0.60498
-221.9	-0.22949	-0.22455	-0.29157	0.53668	0.5581	0.28253	1.08453	1.2981	1.40186
-221.8	-0.05762	-0.01752	0.00531	0.38434	0.51904	0.61066	1.26422	1.25513	1.71826
-221.7	-0.09668	0.4317	0.45062	0.7984	0.86279	0.98956	1.65875	1.7356	2.42139
-221.6	0.08691	-0.00189	-0.01813	0.74371	0.94873	1.013	1.815	1.71606	2.10889
-221.5	0.08301	0.39654	0.36468	0.80621	1.27686	1.59503	2.15875	2.13403	3.00342
-221.4	0.06348	0.20514	0.60687	1.12262	1.72998	1.70831	2.10797	2.52856	3.29248
-221.3	0.15723	0.64264	0.74359	0.95856	1.68311	1.84894	2.26422	2.427	3.04248
-221.2	0.62988	0.85358	1.02875	1.22418	2.06201	1.9505	2.57672	2.85669	3.47998
-221.1	0.66895	0.84186	1.23969	1.22418	2.12451	2.03644	2.65875	3.23169	3.47998
-221	0.59082	0.77936	1.09515	1.40778	2.35498	2.06378	2.97125	2.86841	3.88232
-220.9	0.10254	0.64655	0.83734	1.16949	1.97998	2.05988	2.67047	3.00122	3.60889
-220.8	0.41895	0.89655	1.30219	1.49762	2.30811	2.28644	2.93219	3.30591	4.0542
-220.7	0.7666	1.06061	1.63031	2.16168	2.62451	2.93097	3.39313	4.24341	4.20264
-220.6	0.04395	0.78326	1.23187	1.76715	2.10889	2.27863	2.74469	3.6145	4.09326
-220.5	0.22754	0.71295	1.25922	1.78668	2.05811	2.36847	2.94	3.65747	4.05029
-220.4	0.67676	0.94733	1.29047	1.68121	2.60889	2.68488	3.40875	4.03247	4.62842
-220.3	0.42676	0.99811	1.4389	1.63043	2.20264	2.39191	3.10797	3.9231	4.43311
-220.2	0.41895	0.94733	1.16156	1.56012	2.65967	2.63019	3.22906	3.66528	4.47217
-220.1	0.77441	1.10358	1.46625	1.73981	2.69873	2.75909	3.33844	4.03638	4.59717
-220	0.43066	0.79498	1.0639	1.63434	2.35498	2.43488	2.90485	3.802	4.48779
-219.9	0.59473	0.82233	1.07562	1.64215	2.49561	2.48175	2.97906	3.82153	4.10889
-219.8	0.4502	1.09576	1.6225	1.82184	2.6167	2.888	3.35797	3.96997	4.91748
-219.7	0.43066	0.90826	1.32172	1.97418	2.75732	2.95441	3.33453	4.0481	4.8042
-219.6	0.34473	0.81842	1.3725	1.76324	2.77295	2.82159	3.22125	4.18872	4.58545
-219.5	-0.03809	0.61139	1.26312	1.50543	2.26904	2.8255	2.90094	3.70435	4.56592
-219.4	0.49316	1.07233	1.6889	2.16168	2.71826	3.09503	3.66656	4.44653	5.05029
-219.3	0.48926	0.97076	1.71234	2.27887	2.59717	2.81769	3.1861	4.1731	4.93311
-219.2	0.66895	1.00983	1.46625	2.04059	2.90576	3.11456	3.77594	4.52075	5.13623
-219.1	0.73926	0.87701	1.38422	2.17731	2.55029	3.06378	3.6275	4.07935	5.26514
-219	0.87598	1.08014	1.49359	2.35699	2.7417	3.29425	3.70953	4.6731	5.48389
-218.9	0.75098	1.0567	1.47797	2.02496	2.63623	3.05597	3.46344	4.22778	5.12451
-218.8	0.69629	0.98639	1.36859	2.02887	3.10889	3.4505	3.61969	4.302	5.30811
-218.7	0.2002	0.95123	1.29437	1.82574	2.53857	2.94269	3.43219	4.22388	4.96045
-218.6	0.80566	0.98248	1.80219	2.25153	3.39014	3.58722	3.90094	4.72388	5.68701
-218.5	0.65332	0.94342	2.06	2.32574	3.13232	3.29425	3.67828	4.47388	5.35889
-218.4	0.53223	0.96295	1.78656	2.19684	2.78857	3.27472	3.86578	4.16138	5.35498
-218.3	0.73145	0.97858	1.65765	2.11481	3.01904	3.40753	3.86969	4.43872	5.34326
-218.2	0.62207	0.9942	1.59906	2.09918	3.04248	3.27081	3.65485	4.57935	5.43311
-218.1	0.67285	1.17389	1.58344	2.16168	2.92139	3.29425	3.94781	4.80981	5.42139
-218	0.7041	1.25592	1.94672	2.17731	2.97217	3.54425	4.04156	4.80981	5.70264
-217.9	0.43066	1.1192	1.40375	2.08356	2.72217	3.13019	3.70953	4.50513	5.33154
-217.8	0.41504	0.75201	1.05219	1.83356	2.63623	2.99738	3.48688	4.27466	5.18311
-217.7	0.77441	1.06061	1.935	2.30621	3.15186	3.48566	3.98297	5.13794	5.94092
-217.6	0.5752	1.44342	1.66156	2.25543	3.31201	3.59503	4.00641	4.80981	5.77295
-217.5	0.53223	0.87701	1.79828	2.47418	3.08545	3.64191	4.02203	4.88794	5.66748
-217.4	0.72754	0.94733	1.70453	2.26324	3.19092	3.44269	3.84625	5.02466	5.83545
-217.3	0.67285	1.06451	1.72015	1.98199	3.02295	3.24347	3.8736	4.47388	5.60498
-217.2	0.55566	0.91217	1.59125	2.21637	3.09717	3.27863	4.20563	4.89966	5.89404
-217.1	0.62598	1.19342	1.56	2.20856	3.06592	3.71613	3.90875	4.927	5.66357
-217	0.89551	0.88483	1.63422	2.37653	3.57764	3.62238	4.41656	5.15747	5.89795
-216.9	0.55176	0.90826	1.9975	2.16168	3.12842	3.37238	4.0611	5.01685	5.87451
-216.8	0.29004	0.8692	1.51312	2.09918	3.23389	3.21613	3.80719	5.02466	5.79639
-216.7	0.77441	1.14655	1.71625	2.07965	3.31982	3.35675	3.92828	5.07935	5.76514
-216.6	0.80176	1.4278	1.9389	2.25153	3.33545	3.72784	4.19	5.21997	6.10107
-216.5	0.86816	1.07623	1.85297	2.11871	3.18701	3.5755	4.23688	4.87622	5.9292
-216.4	1.09473	1.63873	2.23187	2.61481	3.43311	3.86456	4.53375	5.26294	6.22998
-216.3	0.80176	1.40436	2.1225	2.23981	3.3042	3.55597	4.27594	5.32935	5.82764
-216.2	0.71973	1.15436	1.66156	2.22809	3.40186	3.63019	4.0025	5.18872	5.99561
-216.1	1.0127	1.35748	1.98187	2.37262	3.28467	3.95831	4.32672	5.53638	5.99951
-216	1.06348	1.36139	2.13422	2.23981	3.13623	3.58722	4.2486	5.06763	5.97998
-215.9	0.65332	0.96686	1.71234	2.31012	3.15576	3.35284	4.10406	5.13013	5.87451
-215.8	0.52832	0.90436	1.84515	2.25543	3.02686	3.58722	3.9361	4.82544	5.98779
-215.7	0.54004	0.8692	1.61078	1.91949	2.93311	3.34503	3.91266	4.83325	5.77686
-215.6	0.8916	1.2403	2.45062	2.49371	3.50342	3.77472	4.38141	5.45044	6.23389
-215.5	0.81738	1.22467	1.89594	2.52106	3.67139	3.85675	4.44781	5.52075	6.19482
-215.4	0.68066	1.31451	1.7514	2.38824	3.22998	3.62238	4.10797	5.34888	5.94873
-215.3	0.73535	1.45123	1.98578	2.59528	3.47998	3.888	4.19	5.50903	6.10107
-215.2	0.52441	0.93561	1.82562	2.06403	3.21436	3.19659	4.36578	5.25903	5.91748
-215.1	0.92285	1.23248	1.94672	2.50153	3.56982	4.00909	4.23297	5.7395	6.39404
-215	0.62598	0.94342	1.8139	2.28278	3.62842	3.59503	4.16656	5.34497	6.11279
-214.9	0.54395	1.1817	1.61469	2.18512	3.39014	3.41144	4.16266	5.2395	6.09326
-214.8	0.44238	1.04498	1.30219	1.91949	3.05811	3.18878	4.27985	5.04028	5.99561
-214.7	0.60645	1.15436	1.8725	2.11481	3.42529	3.75909	4.38141	5.75513	6.14795
-214.6	0.72754	0.93951	1.6889	2.09528	3.24951	3.47394	4.07672	5.24341	6.00342
-214.5	0.79785	1.19733	2.08734	2.1109	3.39404	3.61456	4.40094	5.52075	6.37451
-214.4	0.83301	1.21686	1.70062	2.24762	3.44092	3.57159	4.3775	5.68872	6.51904
-214.3	0.86816	1.15045	2.07172	2.23981	3.3667	4.03253	4.44781	5.59106	6.34326
-214.2	0.22363	0.64655	1.34125	1.83356	3.06592	3.29816	4.06891	5.19653	5.80811
-214.1	0.40723	1.09186	1.89203	2.06012	3.36279	3.73566	4.13141	5.32935	6.1792
-214	0.58301	1.08405	1.79437	2.05231	3.36279	3.69269	4.14313	5.6106	6.37061
-213.9	0.74316	1.27936	1.91156	2.17731	3.51123	4.02081	4.33453	5.50122	6.4917
-213.8	0.73145	0.81061	1.98578	2.19684	3.28467	3.86847	4.14703	5.60278	6.00342
-213.7	0.83301	1.08405	2.08344	2.24371	3.27295	3.55988	4.43219	5.6106	6.08154
-213.6	0.48926	1.02936	1.72406	2.12262	2.98389	3.38019	4.35797	5.13794	5.88232
-213.5	0.7041	1.04498	1.77875	2.19684	3.02686	3.69659	4.29547	5.46606	6.07764
-213.4	0.53613	1.06451	2.09906	2.31403	3.59717	3.80206	4.45953	5.6731	6.24561
-213.3	0.87207	1.03326	1.85297	2.3609	3.59326	3.78644	4.23688	5.46606	6.32373
-213.2	0.86816	1.46295	1.98969	2.74371	3.42529	3.93097	4.61969	5.63403	6.23389
-213.1	0.78613	1.08405	1.61078	2.27887	3.62451	3.68878	4.38922	5.53638	6.28857
-213	0.64941	1.20905	2.13031	2.51715	3.40967	3.88409	4.46344	5.60669	6.46436
-212.9	0.61035	0.87311	1.85297	2.23199	3.46045	3.78644	4.4986	5.63794	6.29639
-212.8	0.25098	0.90436	1.5014	1.81012	3.08545	3.263	3.91656	5.27466	5.81592
-212.7	0.23145	0.71295	1.3725	1.59918	2.77295	3.53644	3.89703	5.16138	5.92139
-212.6	0.75488	1.31061	1.91937	2.25934	3.48779	3.50909	4.47125	5.62231	6.40186
-212.5	0.88379	1.33405	1.67719	2.19684	3.4292	3.77472	4.34235	5.47388	6.60107
-212.4	0.69238	0.9942	1.65765	2.02887	3.42529	3.70441	4.26422	5.43872	6.10498
-212.3	0.7041	1.40045	1.78265	2.18512	3.35498	3.70831	4.69	5.59106	6.46826
-212.2	0.7666	1.22467	1.80219	1.96637	3.28467	3.68878	4.45563	5.41528	6.2417
-212.1	0.64551	1.35748	2.13812	2.32965	3.35889	3.86066	4.48688	5.53638	6.30811
-212	0.73535	1.25592	2.1889	2.1734	3.52686	3.82159	4.33844	5.49731	6.39404
-211.9	0.7627	1.08795	1.95844	2.16949	3.32373	3.47003	4.41656	5.38794	6.37451
-211.8	0.66895	1.07623	1.82172	2.16559	3.13232	3.61847	4.38141	5.43481	6.28467
-211.7	0.62598	0.74811	1.92328	2.07184	3.06982	3.52472	4.13531	5.18091	6.1792
-211.6	0.8877	1.09967	2.16547	2.13043	3.73389	4.06378	4.64313	5.80981	6.58936
-211.5	0.41504	0.59576	1.52094	2.05621	3.2417	3.61066	4.23688	5.14575	5.98389
-211.4	0.44629	0.9278	1.86469	2.28278	3.10889	3.46613	4.3111	5.49731	6.14014
-211.3	0.71191	1.0528	1.8139	2.07965	3.19092	3.84894	3.9361	5.58716	6.13232
-211.2	0.89551	0.95123	1.9389	2.1734	3.29248	3.80597	4.60406	5.47778	6.28076
-211.1	0.78223	0.93951	1.72015	1.88043	3.16357	3.82159	4.33063	5.43872	6.24951
-211	0.90332	1.52155	2.20062	2.2359	3.6792	3.89191	4.69781	5.53247	6.31982
-210.9	0.57129	1.00201	2.0014	1.92731	3.22607	3.888	4.42828	5.43091	6.50732
-210.8	0.70801	1.25592	2.3764	2.21637	3.60107	3.64191	4.67828	5.43481	6.35107
-210.7	0.68457	1.48248	2.05609	2.30621	3.43701	4.06769	4.51422	5.66138	6.43311
-210.6	0.52441	1.41217	2.16937	2.22418	3.50342	3.85284	4.45172	5.50513	6.35498
-210.5	0.66895	1.1192	1.86859	2.00543	3.21045	3.90753	4.13922	5.72388	6.27295
-210.4	0.36426	0.89264	1.63031	1.95074	2.91357	3.49738	4.10797	5.34106	6.17139
-210.3	0.55957	1.3028	1.99359	2.49762	3.41748	3.96222	4.54156	5.66919	6.40967
-210.2	0.3877	1.27936	1.61859	1.96637	3.07373	3.41534	4.02594	5.34497	5.92139
-210.1	0.65723	1.1817	1.96625	2.25153	3.31201	3.75128	4.16656	5.5481	6.03076
-210	0.8252	1.14655	1.67719	2.15778	3.28467	3.74738	4.40094	5.58325	6.31201
-209.9	0.66504	1.10358	2.06	2.38824	3.06201	3.51691	4.29547	5.53247	6.33154
-209.8	0.62207	1.42389	1.85297	2.09528	3.18701	3.71222	4.42828	5.68091	6.4292
-209.7	0.55176	1.27155	1.71234	2.27106	3.26123	4.06378	4.26031	5.55981	6.38232
-209.6	0.85254	1.39655	1.82562	2.50153	3.15967	3.96613	4.315	5.68481	6.57373
-209.5	0.80566	1.31451	2.25531	2.22809	3.44873	3.91144	4.39703	6.05591	6.52295
-209.4	0.37988	1.1817	1.95453	2.25153	3.39014	3.78644	4.49078	5.58716	6.43311
-209.3	0.44629	0.98248	1.60687	2.08356	2.97998	3.72394	4.33063	5.35669	5.94873
-209.2	0.8916	1.23639	1.76312	2.05231	3.25732	3.53253	4.43219	5.66138	6.39404
-209.1	0.75879	0.94733	1.91937	2.26715	3.33936	3.7005	4.47125	5.83716	6.38232
-209	0.49707	0.97076	1.84125	1.84137	3.30029	3.69659	4.28375	5.60669	6.20654
-208.9	0.2627	1.01764	1.75531	2.32184	3.28467	3.75128	4.34625	5.45825	6.15967
-208.8	0.60645	1.31061	1.89984	2.32184	3.47217	3.79034	4.315	5.75122	6.59717
-208.7	0.60645	0.95514	1.6889	2.34528	3.10889	3.67706	4.13531	5.59106	6.28076
-208.6	0.48535	1.16608	1.84125	1.98981	3.31982	3.64581	4.22906	5.43481	6.30811
-208.5	0.73535	1.12701	1.95062	2.36871	3.43311	3.70441	4.4361	5.5481	6.53857
-208.4	0.49316	1.06061	1.68109	2.14215	3.27295	3.75909	4.05719	5.56763	6.60889
-208.3	0.40332	0.8692	1.98187	1.69684	3.01123	3.75128	4.22906	5.1145	6.17139
-208.2	0.49316	1.12311	2.07562	2.15387	3.60889	3.64581	4.36578	5.68872	6.4292
-208.1	0.34082	0.8028	1.70062	1.91949	3.17139	3.63019	4.22516	5.71997	6.27295
-208	0.35254	0.63483	1.57172	2.0484	2.84717	3.91925	3.80328	5.21216	6.09717
-207.9	0.61035	1.2403	1.76312	2.34528	3.26123	4.25519	4.7525	5.65747	6.62451
-207.8	0.34863	1.00201	1.39203	1.71637	3.10498	3.56769	4.14313	5.30591	6.04639
-207.7	0.58691	0.82623	1.60687	1.97418	3.00342	3.75909	4.35016	5.38403	6.43701
-207.6	0.25488	0.94733	1.69281	1.93512	3.14795	3.78253	4.14313	5.20044	6.27295
-207.5	0.79004	1.13092	1.61469	2.22028	3.29248	3.60284	4.3111	5.55981	6.4292
-207.4	0.46191	1.09967	1.39594	2.14996	2.93701	3.87628	4.01031	5.59106	6.04639
-207.3	0.94238	1.1817	1.71625	2.13043	3.47217	3.7005	4.26422	5.47388	6.34717
-207.2	0.31738	0.81842	1.72406	1.79449	2.99951	3.29425	4.1861	5.3606	5.98389
-207.1	0.59473	1.00201	1.41156	1.89606	3.14795	3.53644	4.40875	5.39185	6.39014
-207	0.82129	1.20123	1.95062	2.31012	3.15576	3.74347	4.42047	5.78638	6.22998
-206.9	0.77051	1.2442	1.9975	2.34137	3.10889	3.83331	4.52985	5.66919	6.89404
-206.8	0.38379	1.34967	1.85297	2.02496	3.29248	3.90753	4.38141	5.58716	6.22998
-206.7	0.39551	0.82233	1.57172	1.85699	2.90186	3.59503	4.02203	5.06372	5.76123
-206.6	0.4541	1.26373	1.70844	1.96246	3.23389	3.63409	4.26813	5.46216	6.25732
-206.5	0.77051	1.20514	1.95453	2.45465	3.44482	3.82941	4.23688	5.47388	6.23779
-206.4	0.15723	1.1778	1.55609	1.91559	3.12842	3.69269	4.10797	5.34106	6.02686
-206.3	0.53223	1.29889	1.86469	2.12653	3.03857	3.73566	4.3775	5.63013	6.37451
-206.2	0.77441	0.82623	1.59125	2.09918	3.2417	3.62628	4.48688	5.63013	6.4292
-206.1	0.74707	1.22076	1.75531	2.09918	3.26514	3.62238	4.36578	5.33716	6.23389
-206	0.7002	1.29889	2.09906	2.04449	3.30811	3.94269	4.51031	5.59888	6.58936
-205.9	0.16504	0.8028	1.4389	1.75934	2.88232	3.30206	3.97906	5.34106	6.1792
-205.8	0.61816	0.94733	1.52484	1.96637	3.33154	3.49347	4.44391	5.5481	6.67529
-205.7	0.71973	1.31061	1.74359	1.99371	3.48779	3.888	4.52594	5.69263	6.50342
-205.6	0.5791	0.94733	1.57562	2.14215	3.19092	3.44659	4.19	5.46606	6.19092
-205.5	0.44238	1.1153	1.66156	2.07184	3.00342	3.638	4.21735	5.2981	6.17529
-205.4	0.91113	1.00201	1.8725	2.27887	3.63232	3.88409	4.60406	5.63013	6.6792
-205.3	1.05566	1.20123	1.935	2.40778	3.31201	4.14191	4.48297	5.55981	6.66357
-205.2	0.55176	1.09186	1.72797	2.14606	3.29248	3.73566	4.2525	5.68091	6.40967
-205.1	0.64551	1.15826	1.92719	2.28278	3.44873	3.75909	4.38141	5.69653	6.39795
-205	0.75879	1.04108	1.86859	2.25934	3.52686	3.71613	4.35797	5.427	6.28467
-204.9	0.35645	0.9278	1.61469	1.95465	3.16748	3.84113	4.1861	5.2981	6.21826
-204.8	0.60254	0.89264	1.65375	2.24371	3.19482	3.68097	4.40875	5.54419	6.11279
-204.7	0.60645	0.76764	1.52875	1.82574	2.94092	3.55206	4.2525	5.31372	6.14014
-204.6	0.67676	1.08014	1.48187	2.09137	3.2417	3.65363	4.45172	5.4895	6.44873
-204.5	0.49316	1.23639	2.05219	1.9234	3.55029	3.81378	4.67438	5.68872	6.15576
-204.4	0.58691	1.20123	1.79047	2.39606	3.25342	3.78253	4.36188	5.70825	6.27686
-204.3	0.65332	1.09576	1.76312	2.15778	3.37061	3.42706	4.33063	5.61841	6.39014
-204.2	0.79395	1.15045	1.88812	2.2984	3.28076	3.91925	4.47516	5.53247	6.52686
-204.1	0.4502	1.03326	1.42328	1.95074	3.19873	3.44269	4.32672	5.4231	6.20264
-204	0.59863	1.06061	1.98187	2.18903	3.04639	3.47784	4.45563	5.64185	6.34717
-203.9	0.36035	0.87311	1.44281	2.2359	3.40576	3.59894	4.36188	5.5481	6.22607
-203.8	0.44629	1.00201	1.76703	2.29449	3.27686	3.74738	4.16266	5.93481	6.26904
-203.7	0.2041	0.65436	1.45844	1.67731	2.83154	3.77863	3.78766	5.03247	5.98389
-203.6	0.73535	0.90826	1.70453	2.18903	3.27295	3.73566	4.3775	5.43091	6.44092
-203.5	0.52051	1.3028	1.80609	2.22028	3.51514	3.93878	4.4361	5.68872	6.35107
-203.4	0.89941	1.24811	2.01312	2.39215	3.40186	4.19659	4.63141	5.57153	6.5542
-203.3	0.61816	1.10748	1.81	2.30231	3.32764	3.64972	4.58453	5.85669	6.20654
-203.2	0.43066	1.48639	2.0014	2.31793	3.31592	4.19269	4.75641	5.63013	6.4917
-203.1	0.48926	0.71686	1.41156	1.79059	3.13623	3.86066	4.22125	5.29028	5.96436
-203	0.49707	0.75983	1.5014	1.99762	2.86279	3.513	4.27203	5.35278	6.08154
-202.9	0.70801	1.33014	1.84515	2.50934	3.31201	3.99347	4.23297	5.927	6.54639
-202.8	0.8252	1.35358	1.95844	2.43903	3.37842	4.04816	4.67828	5.79028	6.70264
-202.7	0.69238	1.25201	1.84906	2.45856	3.39404	3.9505	4.49078	5.47388	6.64795
-202.6	0.06348	1.09576	1.60297	2.29449	2.90967	3.8255	3.85016	5.30981	6.08154
-202.5	0.36035	1.00592	1.56781	1.78668	3.12451	3.71222	4.21344	5.41138	6.25732
-202.4	0.44238	0.94733	1.4975	1.94684	3.07373	3.93097	4.3111	5.58325	6.33936
-202.3	1.02832	1.31842	2.07953	2.29449	3.57764	3.91534	4.58063	5.677	6.63232
-202.2	0.75488	0.91998	1.67328	1.97809	2.97607	3.513	4.39313	5.40356	6.21436
-202.1	0.54395	0.95905	1.76312	1.78668	2.99951	3.64191	4.4361	5.37231	6.18311
-202	0.31348	0.79889	1.70453	1.97028	2.88232	3.36066	4.21344	5.47388	6.00732
-201.9	0.69629	1.13483	1.77484	2.00934	3.13623	3.83722	4.47125	5.51294	6.33936
-201.8	0.64941	1.11139	1.81781	2.05621	3.23779	4.15363	4.45172	5.25903	6.45654
-201.7	0.75879	0.90826	2.13422	2.4234	3.39795	4.06378	4.61188	5.59888	6.50732
-201.6	0.60645	1.22076	1.6225	2.36481	3.4292	3.94269	4.4361	5.30981	6.76123
-201.5	0.66504	1.16998	1.86078	2.2984	3.40186	3.99347	4.45172	5.31372	6.43701
-201.4	0.35254	1.27155	1.6225	2.20856	3.41748	3.73175	4.45172	5.63403	6.60498
-201.3	0.15723	0.75983	1.30609	1.74762	3.03857	3.32941	4.30328	5.2356	5.97217
-201.2	0.61426	0.90826	1.9389	2.17731	3.04639	3.888	4.35016	5.44263	6.51904
-201.1	0.27441	0.86139	1.70062	2.13043	2.98389	3.74347	4.10797	5.2356	6.44873
-201	0.27051	0.96295	1.57953	1.93903	3.26904	3.48175	4.17828	5.28638	6.35107
-200.9	0.41504	1.21295	1.73187	1.91559	3.28857	3.58722	4.3111	5.41138	6.28857
-200.8	0.43457	0.9903	1.81781	2.13043	3.15186	3.763	4.28375	5.65356	6.30029
-200.7	0.4541	0.95123	1.73969	2.08356	2.80811	3.58722	4.13141	5.37622	5.97607
-200.6	0.53613	0.96686	1.64984	2.06403	2.87451	3.60675	4.22516	5.24731	6.37061
-200.5	0.53613	1.18561	2.07562	2.37262	3.49561	3.64972	4.48688	5.70825	6.60107
-200.4	0.83301	1.18951	2.03265	2.59528	3.36279	3.86456	4.36188	5.84888	6.43701
-200.3	0.77051	0.91217	1.9389	2.22418	3.16748	3.91534	4.47906	5.427	6.37842
-200.2	0.54004	1.11139	1.69672	2.20856	3.23779	3.84894	4.38141	5.43481	6.50732
-200.1	0.8877	1.41217	2.1264	2.27496	3.34326	4.05597	4.40094	5.82544	6.52295
-200	0.29395	0.90045	1.61469	1.81403	2.89795	3.76691	4.28375	5.14185	6.41748
-199.9	0.65332	0.94342	1.98969	1.88824	3.38232	3.82159	4.40094	5.49731	6.21826
-199.8	0.6416	1.03326	1.72015	2.02887	3.25342	3.72394	4.3111	5.43872	6.5542
-199.7	0.35254	0.89264	1.69281	1.71637	2.89795	3.80206	4.29547	5.29419	6.15186
-199.6	0.59863	1.1153	1.68109	2.2359	3.15576	3.69659	4.42438	5.50903	6.44482
-199.5	0.37207	0.93561	1.52484	2.23981	2.87842	3.71613	4.27594	5.52466	6.19873
-199.4	0.61035	1.17389	2.09515	2.33746	3.32373	3.78644	4.69	5.44653	6.73389
-199.3	0.77051	1.0528	2.17328	2.55231	3.44482	3.98175	4.27203	5.74731	6.46826
-199.2	0.37207	0.79498	1.48969	1.97028	3.28857	3.53644	4.10016	5.41138	6.21436
-199.1	0.59863	1.00201	1.75531	2.13824	3.3667	4.01691	4.43219	5.56372	6.33545
-199	0.50879	1.22858	1.63812	2.16559	3.21436	3.87238	4.31891	5.45825	6.15186
-198.9	0.42676	1.1778	1.76312	2.13824	3.46826	3.81769	4.3736	5.56763	6.35107
-198.8	0.54395	1.22076	1.6889	2.09137	3.22998	3.84894	4.58063	5.59497	6.43701
-198.7	0.80176	1.01764	1.83734	2.30621	3.28857	3.763	4.44	5.59497	6.26123
-198.6	0.47754	0.96686	1.55219	1.7984	3.0542	3.73566	4.14703	5.22388	6.31201
-198.5	0.52832	1.08795	1.82953	2.08356	3.28467	3.70831	4.20953	5.38013	6.6167
-198.4	0.89551	1.23248	1.94672	2.13434	3.70654	3.97394	4.74469	5.48169	6.37061
-198.3	1.0166	1.06842	1.5014	1.90778	3.12842	3.83722	4.60797	5.2356	6.32764
-198.2	0.93457	1.22467	1.8725	2.28668	3.45264	3.88019	4.36578	5.60669	6.31592
-198.1	0.50879	0.84967	1.42719	1.87653	2.96436	3.638	4.17047	5.14966	6.25342
-198	0.75879	1.15826	1.81781	2.09137	3.37061	3.89972	4.46735	5.45435	6.52295
-197.9	0.5127	0.87701	1.51703	1.81012	2.8042	3.72784	4.46735	5.60278	6.29639
-197.8	0.74316	0.76764	1.91937	1.92731	3.19092	3.71222	4.315	5.47388	6.27686
-197.7	0.64941	1.2403	1.63422	2.07184	3.26123	4.19659	4.38531	5.71606	6.33936
-197.6	0.83301	1.08795	1.90375	2.22809	3.00732	3.96613	4.52985	5.73169	6.65186
-197.5	0.6377	0.95905	1.5014	2.0484	3.00732	3.82941	4.10406	5.23169	6.2417
-197.4	0.54785	1.08405	1.81	1.79059	3.11279	4.02863	4.39703	5.58716	6.34326
-197.3	0.99707	1.09967	1.84125	2.20856	3.53857	4.16534	4.31891	5.69653	6.65967
-197.2	0.53223	0.9942	1.64984	1.87262	3.07764	3.68878	4.41266	5.71997	6.42139
-197.1	0.56348	0.58405	1.45062	1.93121	3.14404	3.20831	4.34625	5.33716	6.31982
-197	0.64551	1.00983	1.90375	2.06012	3.08936	3.92706	4.69	5.8645	6.68701
-196.9	0.81738	0.8067	1.84125	2.15387	3.27686	3.79816	4.34625	5.38013	6.28076
-196.8	0.7041	0.95905	1.70453	2.13824	3.24951	4.02863	4.36578	5.65356	6.39795
-196.7	0.96191	1.07623	2.07172	2.16559	3.26123	3.91144	4.54938	5.63794	6.53467
-196.6	0.6416	1.04498	1.73969	2.08356	3.19092	3.86456	4.6236	5.56372	6.44482
-196.5	0.79395	0.93561	1.8725	2.07184	3.04248	3.96222	4.36578	5.50122	6.21826
-196.4	0.4502	0.84967	1.6225	2.06012	2.95264	3.89581	4.20563	5.32935	6.22607
-196.3	0.50879	0.83014	1.67719	2.07574	3.3042	3.85284	4.29938	5.30591	6.28467
-196.2	0.65332	0.98639	1.68109	2.11481	3.30029	3.74738	4.2525	5.33325	6.45654
-196.1	0.03613	0.83795	1.89594	1.84918	2.99951	3.94269	4.17438	5.04419	6.40967
-196	0.73535	1.11139	1.69672	2.27496	3.44482	3.89191	4.51813	5.63013	6.4292
-195.9	0.41504	1.1192	1.89984	1.88434	2.56982	3.59113	4.18219	5.41528	6.16357
-195.8	0.17285	0.45514	1.55609	1.63824	2.53467	3.55597	3.76031	4.79028	5.78857
-195.7	0.55957	0.93561	1.3725	1.86481	2.95654	3.68097	4.34625	4.97778	6.20264
-195.6	0.71582	1.06061	2.03656	2.03668	3.21826	3.93488	4.67828	5.34888	6.58936
-195.5	0.71973	1.04889	1.92719	2.18903	3.03857	3.75128	4.19	5.55591	6.25342
-195.4	0.79395	1.29889	1.91156	2.12653	3.60498	4.27081	4.61188	5.51685	6.80029
-195.3	0.44238	1.04498	1.81781	2.16168	3.23389	3.80206	4.45953	5.50122	6.53857
-195.2	0.59082	1.04108	1.72406	1.94684	3.29248	3.73566	4.19391	5.61841	6.10889
-195.1	0.61816	1.15436	1.59906	2.00543	3.19092	3.7005	4.25641	5.41138	6.12451
-195	0.62207	1.27155	1.88031	1.89215	3.26514	3.89191	4.33453	5.57544	6.44482
-194.9	0.35254	0.63092	1.44281	1.78668	3.03076	3.95441	4.36969	5.45825	6.35107
-194.8	0.55566	1.3653	1.52484	1.86871	3.16357	3.63409	4.34625	5.35278	6.50732
-194.7	0.42676	0.70905	1.70062	1.91559	2.78076	3.64581	3.92438	5.2356	6.14404
-194.6	0.3252	1.15826	1.73187	1.94684	3.09326	3.69659	4.3111	5.35278	6.66357
-194.5	0.55566	0.90826	1.66156	1.98199	3.33936	3.47394	4.38141	5.35278	6.28467
-194.4	0.66895	1.06061	1.8725	2.32965	3.26123	3.74738	4.42438	5.37231	6.53467
-194.3	0.60254	1.13092	1.57953	1.98199	3.06592	4.02081	4.44391	5.57153	6.64795
-194.2	0.80176	1.07623	1.7475	2.0484	3.20654	3.8255	4.42828	5.23169	6.51514
-194.1	0.80957	1.04498	1.49359	1.91559	3.36279	3.86456	4.27203	5.427	6.45654
-194	0.99316	0.9903	1.88812	1.91559	3.37061	4.03644	4.60797	5.46606	6.65186
-193.9	0.43457	0.97467	1.41937	1.84137	3.25342	3.54425	4.17828	5.39575	6.43311
-193.8	0.83301	1.02155	2.20062	2.37653	3.46826	4.03644	4.79156	5.57935	6.37451
-193.7	0.50879	0.96686	1.64984	1.83356	3.13232	3.63019	4.36969	5.44263	6.48779
-193.6	0.8252	1.26373	1.86859	2.18121	3.31982	4.11066	4.66656	5.81763	6.62842
-193.5	0.83301	1.0528	1.83344	2.07574	3.21826	4.06769	4.51422	5.81763	6.85107
-193.4	0.59082	1.06842	1.68109	1.77887	3.06201	3.58722	4.58453	5.64575	6.22998
-193.3	0.57129	1.00201	1.8139	2.11481	3.20654	3.99738	4.70563	5.68872	6.65186
-193.2	0.82129	1.19342	1.86859	1.8609	3.34717	4.05988	4.60016	5.51294	6.58154
-193.1	0.87207	0.90826	1.8764	2.11481	3.18701	4.16534	4.51422	5.71997	6.40576
-193	0.50098	1.14264	1.59906	2.02887	3.09717	3.78253	4.5025	5.52075	6.70264
-192.9	0.85645	0.8067	1.85297	2.08356	3.18701	3.89191	4.50641	5.33716	6.44092
-192.8	0.3252	0.95905	1.45844	1.48981	2.65186	3.94659	4.27594	5.26294	6.25732
-192.7	0.46582	1.0567	1.53656	2.13043	3.31592	3.87628	4.40485	5.4856	6.44092
-192.6	0.61035	1.47467	1.82562	2.39215	3.08545	4.22394	4.36578	5.57935	6.4292
-192.5	0.66504	0.9942	1.95062	2.31403	3.36279	4.0755	4.69	5.59497	6.56982
-192.4	0.72754	1.21295	1.79047	2.49371	3.52686	4.138	4.53375	5.70435	6.59717
-192.3	0.41113	1.16217	1.8139	2.10309	3.11279	3.99347	4.50641	5.5481	6.47217
-192.2	0.72363	0.91608	1.44281	1.94684	3.09717	4.09894	4.35016	5.4231	6.54639
-192.1	0.55566	0.94733	1.73187	1.80621	3.33545	3.60675	4.44391	5.14575	6.26904
-192	0.7666	1.00201	1.22406	1.67731	3.19873	3.79425	3.89313	5.32544	6.26123
-191.9	-0.01465	0.52936	1.1264	1.76715	3.00342	3.75909	4.1275	5.177	6.16748
-191.8	0.53613	0.93951	1.53265	1.93903	2.87451	3.89972	4.28766	5.14185	6.33154
-191.7	0.77051	1.04108	1.56	2.19684	3.28076	3.93097	4.66656	5.54028	6.46436
-191.6	0.68848	0.93951	1.8139	2.19684	3.20264	3.91144	4.35797	5.60278	6.51514
-191.5	0.93848	0.97076	1.54828	2.04449	3.17139	4.08331	4.48297	5.25122	6.31201
-191.4	0.40723	0.91217	1.3139	1.7359	3.14404	3.83331	4.04547	5.32153	6.10107
-191.3	0.43848	0.69342	1.69281	1.72418	2.89404	3.52863	3.97516	5.09497	6.35107
-191.2	0.1377	0.45904	1.53656	1.62262	2.68311	3.48175	4.04938	5.09497	6.08936
-191.1	0.3252	0.9278	1.60297	1.77106	3.17529	4.06769	4.49078	5.56372	6.22998
-191	0.46973	0.70123	1.46625	1.56012	3.18311	3.88019	3.86188	5.37231	6.35889
-190.9	0.5791	1.11139	1.41547	1.91949	3.18701	3.84113	4.22516	5.43091	6.37451
-190.8	0.44629	0.73248	1.51703	1.83356	3.12842	3.71222	4.27203	5.23169	6.22998
-190.7	0.65332	1.00983	1.22015	1.90387	3.26904	3.68878	4.17047	5.18091	6.21436
-190.6	0.77441	1.02936	1.56781	2.11871	3.30811	3.79034	4.46344	5.68091	6.41357
-190.5	0.23926	0.45514	1.50922	1.97809	2.96045	3.67706	3.95563	5.31372	6.14014
-190.4	0.5752	0.95905	1.77875	1.88434	3.45654	3.75128	4.315	5.4231	6.46436
-190.3	0.43457	0.95123	1.55609	1.84137	3.01514	3.59113	4.47906	5.20825	6.17139
-190.2	0.79785	1.25592	1.66937	2.08746	3.3042	3.84894	4.40875	5.38794	6.57764
-190.1	0.72363	0.77155	1.70453	2.04449	3.22998	3.69269	4.44391	5.46997	6.37061
-190	0.55957	0.88092	1.76312	1.94684	3.20654	3.98175	4.58063	5.38794	6.44482
-189.9	0.43457	1.08014	1.61859	2.05621	2.95264	3.68488	4.3775	5.25122	6.10889
-189.8	0.46191	1.25983	1.8725	2.11871	3.28857	3.98956	4.38141	5.43872	6.54639
-189.7	0.21582	0.95514	1.65375	1.68121	3.08545	3.62238	3.82281	5.13794	6.21045
-189.6	0.65723	0.62701	1.44672	1.45074	2.85889	3.52081	4.34625	5.00122	6.12451
-189.5	0.5791	0.97858	1.74359	1.96246	3.20654	3.79425	4.4361	5.25903	6.78857
-189.4	0.55566	1.09186	1.59906	1.66168	3.33545	3.59503	4.33844	5.18481	6.42529
-189.3	0.41895	0.8653	1.66156	1.89215	2.98779	3.75909	4.17047	4.97778	6.48779
-189.2	0.7041	0.9903	1.75922	2.12653	3.19873	3.92706	4.34235	5.51294	6.30029
-189.1	0.38379	0.88092	1.97406	2.12653	2.9917	3.92706	4.315	5.38403	6.41748
-189	0.33691	0.89264	1.4389	1.88043	3.02686	3.66925	4.48688	5.25513	6.39404
-188.9	0.45801	1.01373	1.73578	1.85309	3.20264	3.94269	4.32672	5.19653	6.22607
-188.8	0.32129	1.20514	1.70453	1.77887	3.17139	3.56769	4.0611	5.2356	6.51904
-188.7	0.42676	1.03717	1.81	1.95074	3.09717	3.80597	4.29547	5.52466	6.50342
-188.6	0.25879	0.8028	1.23187	1.69293	2.87451	3.55597	4.29938	5.08325	5.93311
-188.5	0.35645	0.90436	1.38812	1.96637	3.21826	3.44269	4.01422	5.28638	6.18701
-188.4	0.44629	0.87701	1.85297	1.94293	3.19092	3.888	4.45172	5.31372	6.38623
-188.3	0.25488	1.13092	1.29828	1.87653	3.27686	3.98566	4.4361	5.31763	6.23779
-188.2	0.50488	0.90436	1.76312	1.89996	3.34326	3.89972	4.27985	5.39966	6.41357
-188.1	0.41504	1.08014	1.72406	2.24371	3.33545	3.97394	4.28375	5.36841	6.37061
-188	0.60254	0.79108	1.84515	1.99371	3.28076	3.74738	4.53375	5.40747	6.37842
-187.9	0.36426	1.02545	1.70844	1.97028	3.24561	3.58331	4.15875	5.28638	6.24561
-187.8	0.43457	0.78717	1.63422	1.78278	3.33154	3.62238	4.40875	5.33325	6.29248
-187.7	0.43457	1.14655	1.59515	1.99371	3.08154	3.76691	4.22125	5.12231	6.39795
-187.6	0.84082	1.18951	1.7475	2.20465	3.31592	3.98956	4.43219	5.29419	6.52686
-187.5	0.93848	1.3653	1.96625	2.0484	3.37842	4.05206	4.41656	5.45435	6.46826
-187.4	0.24316	0.81061	1.39203	1.65387	3.06982	3.72003	4.15875	5.1106	6.08545
-187.3	0.55566	1.02545	1.74359	1.76324	3.3042	3.74347	4.51031	5.34888	6.47607
-187.2	0.33301	0.83405	1.48578	1.75543	3.09717	3.73566	4.10406	4.88794	6.18311
-187.1	0.85645	1.16998	1.76703	2.02496	3.42139	3.86456	4.6861	5.22778	6.27686
-187	0.44238	0.62311	1.76703	1.60309	3.02686	3.45441	4.21735	5.18872	6.06201
-186.9	0.48145	0.8028	1.69281	1.97418	3.01123	3.41144	4.15485	5.47778	6.12061
-186.8	0.50488	0.91217	1.36469	1.75543	3.21436	3.88019	4.315	5.44653	6.44092
-186.7	0.5166	0.79108	1.64203	1.86871	3.22607	4.02081	4.10797	5.47778	6.15186
-186.6	0.37207	0.65045	1.64984	1.81403	2.84326	3.73956	4.29156	5.13794	6.25342
-186.5	0.37988	0.76764	1.58734	1.74371	2.94873	3.73956	4.01813	5.20825	5.97607
-186.4	0.42676	0.71295	1.58734	1.70074	3.03467	3.64581	4.10797	5.35278	6.29248
-186.3	0.42676	0.87701	1.54828	1.91949	3.16748	3.92316	4.49078	5.30591	6.46826
-186.2	0.55957	0.95514	1.83734	1.91168	3.24951	3.70441	4.51422	5.38013	6.25342
-186.1	0.46191	0.83405	1.26312	1.96246	2.88623	3.52081	4.47516	5.03247	6.28467
-186	0.40723	0.94733	1.61469	1.72809	2.98389	3.68878	4.38141	5.45825	6.14014
-185.9	0.12988	0.87311	1.69281	1.47028	3.08545	3.29425	3.815	4.81763	6.27295
-185.8	0.28223	0.65045	1.47015	1.64215	2.96045	3.54034	4.08844	5.21997	6.05029
-185.7	0.56348	1.08795	1.61078	1.7984	3.2417	3.78253	4.28375	5.21606	6.28857
-185.6	0.48926	1.28717	1.59515	1.75543	3.0542	3.98566	4.22906	5.34888	6.2417
-185.5	0.39941	0.84576	1.38422	1.55231	3.1167	3.49738	3.90094	5.00122	6.10498
-185.4	0.53613	0.94342	1.73578	1.49371	3.43311	3.638	4.20172	5.21606	6.15576
-185.3	0.43066	0.8653	1.73578	1.68512	3.04248	3.77863	4.20953	5.34888	6.1792
-185.2	0.50879	0.79498	1.65765	1.89215	3.58545	3.97394	4.22516	5.39575	6.32373
-185.1	0.33301	0.65436	1.33344	1.56012	2.96045	3.65363	3.77594	4.81372	5.85889
-185	0.49707	1.06061	1.60297	1.88824	3.26514	3.80206	4.28766	5.00513	6.36279
-184.9	0.72754	1.16217	1.83344	1.88043	3.28857	3.91534	4.40485	5.23169	6.58936
-184.8	0.52051	1.10358	1.75922	1.75153	3.1792	4.02863	4.2486	5.41138	6.26904
-184.7	0.56348	1.19342	1.82562	1.6734	3.32373	3.84894	4.17047	5.25903	6.29639
-184.6	0.48926	0.91217	1.66547	1.4859	2.9917	3.57941	4.28766	5.07935	6.16357
-184.5	0.53613	0.96295	1.66547	1.94293	3.19873	3.71222	4.27594	5.20435	6.33154
-184.4	0.87988	1.43561	2.15765	2.08746	3.56982	4.27081	4.56891	5.70435	6.50732
-184.3	0.55176	0.77545	1.84515	1.85309	2.97998	3.66925	4.06891	5.15356	6.26904
-184.2	0.85254	1.04108	1.89984	1.90387	3.32764	4.02863	4.46735	5.39185	6.70654
-184.1	0.93066	1.22858	1.90765	1.8609	3.35498	3.60284	4.31891	5.24731	6.48389
-184	0.80566	1.09576	1.57562	1.88434	3.72217	3.80597	4.24078	5.38403	6.51514
-183.9	0.69238	1.00592	1.77875	1.97809	3.15186	3.95441	4.22125	5.50513	6.51514
-183.8	0.83301	0.94342	1.38031	2.14215	3.22607	4.23175	4.44	5.54028	6.85889
-183.7	0.7041	0.88873	1.73578	1.83356	3.45654	3.90753	4.4361	5.43091	6.14014
-183.6	0.47754	1.06451	1.47015	1.80231	3.04639	3.89581	4.19781	5.39575	6.19873
-183.5	0.64551	1.01764	1.79828	2.09918	3.0542	3.513	4.35797	5.39185	6.28857
-183.4	0.9502	1.19733	1.97015	2.18121	3.3042	4.138	4.67438	5.57153	6.80811
-183.3	0.43066	0.96686	1.55609	1.71637	3.31982	4.13409	4.24469	5.18091	6.15576
-183.2	1.04785	1.5528	1.95453	1.97418	3.44092	4.02081	4.58063	5.39185	6.77295
-183.1	0.48535	0.88483	1.85687	1.56012	2.90186	3.66925	4.45953	5.26294	6.32373
-183	0.80176	0.77545	2.07953	2.00543	3.17529	3.95831	4.0611	5.10669	6.46436
-182.9	0.60645	0.96686	1.54437	1.92731	2.91748	3.99738	4.30328	5.41528	6.23389
-182.8	0.64551	0.98248	1.98187	1.81012	3.00342	3.69269	4.36578	5.19653	6.28467
-182.7	0.69238	1.33014	1.76312	1.96246	3.21826	3.92706	4.10797	5.52466	6.57764
-182.6	0.61426	0.77155	1.55609	1.76715	2.98389	3.73566	4.15485	5.18872	6.09326
-182.5	0.59473	1.40826	1.71234	1.97028	3.3667	3.77472	4.42047	5.26685	6.53076
-182.4	0.19238	0.69342	1.5014	1.75153	2.96045	3.68097	4.26422	5.01685	6.22217
-182.3	0.63379	0.83014	1.5639	1.72809	3.28467	3.77863	4.45563	5.21997	6.14014
-182.2	0.34473	0.68561	1.61078	1.75153	2.9292	3.86847	4.09625	5.177	6.35107
-182.1	0.43066	0.83405	1.35687	1.50934	2.70264	3.75909	4.29156	5.36841	6.2417
-182	0.65723	0.96686	1.57172	1.86871	3.04639	3.86066	4.08844	5.21216	6.3667
-181.9	0.36426	0.85358	1.26703	1.5484	2.94482	3.68097	3.92047	5.00903	6.01904
-181.8	0.93066	0.99811	1.94281	2.19293	3.03857	3.98175	4.26031	5.43091	6.51514
-181.7	0.59863	1.12701	1.79828	1.8609	3.17139	4.19659	4.42438	5.53247	6.62061
-181.6	0.3877	0.76764	1.6889	1.72809	3.0542	3.78253	4.10016	5.16528	6.29248
-181.5	0.37988	0.98639	1.56	1.76324	2.90967	3.79425	3.91266	5.19263	6.26514
-181.4	0.35645	0.70514	1.46625	1.45074	2.87451	3.52472	4.04938	5.09106	6.29248
-181.3	0.66113	1.23639	1.98578	2.05231	3.09326	3.86847	4.02985	5.38403	6.22998
-181.2	0.74707	1.17389	1.54828	1.84137	3.22607	3.79816	4.20172	5.20044	6.25342
-181.1	0.50488	1.03326	1.7514	1.65387	2.74951	3.76691	3.94781	5.177	6.23389
-181	0.7627	0.84967	1.85687	1.81012	2.69873	3.59894	4.32672	5.1145	6.0542
-180.9	0.7041	0.83014	1.75922	1.89215	3.08545	3.97784	4.32672	5.32935	6.62451
-180.8	0.80566	1.03717	1.66156	2.01715	2.89795	3.99738	4.14313	5.33325	6.44092
-180.7	0.77832	0.79889	1.79437	1.73981	3.19873	3.89972	4.13141	5.51685	6.20654
-180.6	0.83691	1.04498	2.04437	1.91168	3.22998	3.96613	4.36969	5.25513	6.28076
-180.5	0.78613	1.16608	2.09125	2.37262	3.41748	4.26691	4.35797	5.49341	6.65186
-180.4	0.17285	0.84967	1.70062	1.85309	2.91357	3.79425	4.19781	5.29419	6.28076
-180.3	0.47754	0.91608	1.84906	1.76715	2.74951	3.69659	4.45563	5.08716	6.10498
-180.2	0.71582	0.82623	1.935	2.05621	3.01514	3.88019	4.26813	5.26294	6.34717
-180.1	0.75488	0.91217	1.66547	1.77106	2.9292	3.75909	4.10016	5.25903	6.28076
-180	0.50488	0.84576	1.7514	1.84528	3.07373	3.75519	3.88922	5.1145	6.30029
-179.9	0.60645	0.71295	1.6264	1.80621	3.07764	3.62238	4.39313	5.13013	6.35107
-179.8	0.41504	0.91608	1.85687	1.6109	2.96436	3.69269	4.10797	5.01685	6.13623
-179.7	0.38379	0.99811	1.53265	2.06012	3.10498	3.71613	4.29547	5.33716	6.50342
-179.6	0.56348	0.85358	1.56781	1.97418	3.08154	3.61847	4.34625	5.53638	6.29248
-179.5	0.84863	1.09967	1.88812	1.95856	3.15186	3.85675	4.51422	5.28247	6.36279
-179.4	0.80957	0.76764	1.5639	1.88824	3.00732	3.74738	4.16656	5.2356	6.14014
-179.3	0.62598	0.87701	1.73969	1.88043	2.91748	3.70831	4.15485	5.22388	6.14795
-179.2	0.54785	1.13873	1.45453	2.12262	3.28467	3.50909	4.17828	5.31763	6.06592
-179.1	0.66895	0.97467	1.8725	2.34137	3.21826	3.98956	4.20172	5.40356	6.59326
-179	0.62207	0.83795	1.6264	1.58356	2.85107	3.59113	4.3111	5.2395	6.50342
-178.9	0.65723	0.8067	1.52875	1.98981	2.9292	3.98566	4.20563	5.01294	5.85107
-178.8	0.52441	0.69342	1.70844	1.70856	2.76123	3.73566	4.2486	5.06372	6.08154
-178.7	0.48926	0.98639	1.91156	2.01715	3.30029	3.84113	4.47125	5.21216	6.37061
-178.6	0.15723	0.54498	1.35297	1.66949	2.80029	3.36066	3.85406	5.02466	6.12451
-178.5	0.7666	1.02936	1.48969	1.81403	2.90967	3.81769	4.27594	5.24341	6.12842
-178.4	0.47754	0.77936	1.40375	1.74762	2.90186	3.77472	4.01422	5.07544	6.28076
-178.3	0.68848	0.83014	1.77875	1.97809	3.38623	4.12238	4.19	5.19263	6.37451
-178.2	0.91113	1.0528	2.16937	2.00543	3.44873	3.83331	4.40094	5.24341	6.59326
-178.1	0.56348	0.57233	1.5639	1.59918	3.0542	3.77863	4.29156	5.0481	6.48389
-178	0.48535	0.36529	1.33734	1.76715	2.72607	3.65363	4.15094	4.95044	6.06982
-177.9	0.74707	1.51373	1.7475	1.88434	3.1167	3.78644	4.30328	5.32153	6.33545
-177.8	0.27832	0.60748	1.52484	1.67731	2.76904	3.53644	4.19391	4.91138	6.06201
-177.7	0.7002	0.94342	1.66937	2.03668	2.95264	3.67706	4.33453	5.19653	6.54639
-177.6	0.55176	0.65045	1.75922	1.84528	2.92139	3.83722	4.0025	4.99731	6.22998
-177.5	0.53223	0.65045	1.72406	1.52887	2.84326	3.64191	4.01422	4.91919	6.26123
-177.4	0.83691	1.23639	1.95844	2.0484	2.98389	3.72003	4.47125	5.38794	6.4292
-177.3	0.77051	1.08405	1.71625	2.00153	3.15967	4.00128	4.14703	5.57544	6.58154
-177.2	0.64941	0.84967	1.59515	1.85309	2.89404	3.82159	4.25641	5.07935	6.19873
-177.1	0.56738	1.00592	1.73578	2.13434	2.98389	3.85284	4.22906	5.20825	6.50732
-177	0.79004	1.25592	1.76312	1.98981	2.9917	3.79425	4.49469	5.16919	6.60889
-176.9	0.58691	1.00592	1.51312	1.65778	3.01514	3.46222	4.21344	4.68091	6.17529
-176.8	0.37598	1.04498	1.44672	1.72028	2.87451	3.72394	4.13531	5.06372	6.34717
-176.7	0.48535	0.81451	1.54437	1.95856	2.81982	3.55206	3.89703	5.09888	6.15576
-176.6	0.14551	0.44342	1.27875	1.69293	2.77295	3.35675	4.15094	4.77856	6.1167
-176.5	0.45801	0.52155	1.38031	1.59528	3.0542	3.56378	4.02594	5.02466	6.38232
-176.4	0.62207	0.97467	1.78265	1.92731	3.01904	3.82159	4.39313	4.9895	6.35107
-176.3	0.05566	0.7403	1.63031	1.54059	2.8042	3.25128	4.01031	4.52856	6.04248
-176.2	0.60645	0.7403	1.75531	1.76324	3.07373	3.66534	4.03766	5.00903	6.27686
-176.1	0.50488	1.23639	1.67328	1.88824	3.16357	3.71613	4.35406	5.34497	6.23389
-176	0.50879	0.75201	1.61078	1.56403	2.65967	3.56769	4.29938	4.89575	6.15967
-175.9	0.48535	0.72076	1.6225	1.62653	2.76123	3.86847	4.13922	4.90356	6.12842
-175.8	0.42676	0.87311	1.45844	1.79059	2.9292	3.55988	4.22125	4.87622	6.32764
-175.7	0.3916	0.54108	1.34125	1.70074	2.69482	3.45831	3.94	5.04419	6.27295
-175.6	0.37988	0.89264	1.25922	1.68121	2.85889	3.30597	4.08844	4.95044	6.22607
-175.5	0.16895	0.7403	1.48187	1.70074	2.97607	3.46222	3.91656	4.87622	6.31592
-175.4	0.21191	0.7403	1.6889	1.57184	2.78076	3.69269	4.02594	4.95825	6.22217
-175.3	0.27441	0.61139	1.35687	1.71246	2.89014	3.66925	3.9986	4.64185	6.13623
-175.2	0.67285	0.71686	1.685	2.01324	3.06982	3.72394	4.07672	4.83325	6.28076
-175.1	0.39551	0.67389	1.82953	1.92731	2.71826	3.52472	3.99469	4.75513	6.09326
-175	0.46191	0.72076	1.52484	1.97028	2.91748	3.59503	4.06891	4.86841	6.20654
-174.9	0.45801	0.78717	1.52094	1.66559	2.7417	3.53644	4.15485	4.85278	6.10107
-174.8	0.71973	1.27936	2.02484	2.45074	3.22998	3.97784	4.7486	5.33325	6.60107
-174.7	0.49707	1.03717	1.65765	1.85699	3.33936	3.67316	4.42828	4.74731	6.28467
-174.6	0.78223	1.00983	1.91156	1.81403	3.00342	3.80988	4.3111	5.30591	6.56201
-174.5	0.12988	0.68951	1.23969	1.70465	2.87842	3.41534	3.99469	4.72778	6.07764
-174.4	0.34863	0.83014	1.435	1.57574	2.48779	3.52472	3.97906	4.93872	6.17139
-174.3	0.61816	0.67389	1.51703	1.88434	3.18701	3.71613	4.05719	5.03638	6.42529
-174.2	0.62988	0.76764	1.685	1.9859	2.87061	3.63019	4.23688	5.06372	6.1167
-174.1	0.7002	1.25201	1.64984	2.03278	3.22217	3.89581	4.42047	5.34106	6.43311
-174	0.46582	0.86139	1.72797	1.8609	2.56201	3.55206	4.23297	4.84888	6.24561
-173.9	0.49316	1.07233	1.95062	2.16949	3.28076	3.73175	4.11188	5.36841	6.42529
-173.8	0.17285	0.6817	1.66937	1.75153	2.76514	3.31378	4.08453	4.90747	6.21045
-173.7	0.55176	0.73248	1.56781	1.88824	3.29248	3.73566	3.84235	4.93481	6.29639
-173.6	0.36426	0.77155	1.35687	1.74762	3.04248	3.46613	4.04156	5.052	6.29639
-173.5	0.43457	0.88873	1.60687	1.89996	2.83154	3.55597	4.24469	4.80591	6.54248
-173.4	0.2666	0.27936	1.11469	1.39215	2.76514	3.38409	3.84625	4.94653	6.04248
-173.3	0.63379	1.16217	1.90375	1.81403	3.03467	3.99738	4.41266	5.04419	6.56592
-173.2	0.56738	0.96295	2.03656	2.20465	3.56201	3.81769	4.5611	5.32153	6.49561
-173.1	0.71191	0.95514	1.70453	1.82965	3.34717	3.79816	4.60406	5.20044	6.68701
-173	0.41895	0.86139	1.52875	2.20856	3.10107	3.81378	4.065	5.16528	6.29639
-172.9	0.23535	0.66217	1.55609	1.97809	3.05029	3.77863	4.17828	4.87622	6.31982
-172.8	0.37207	0.58014	1.69672	1.83356	3.12842	3.75519	4.17828	4.89966	6.27295
-172.7	0.47754	0.70123	1.74359	1.77106	2.93701	3.81378	4.04547	4.8606	6.32373
-172.6	0.23926	0.63873	1.31781	1.59137	2.97607	3.86847	4.27594	4.78638	6.02686
-172.5	0.20801	0.78326	1.54437	1.76324	2.90186	3.60675	4.13531	5.14575	6.24561
-172.4	0.25098	0.79498	1.48187	1.65778	2.82373	3.53253	3.94391	4.77466	5.93701
-172.3	0.2002	0.70123	1.48187	1.80621	3.1167	3.75909	4.16266	5.1731	6.31982
-172.2	0.28223	0.68951	1.5639	1.70856	3.04639	3.66925	4.23297	5.05591	6.27295
-172.1	0.17285	0.65436	1.31781	1.59918	2.99951	3.42706	4.11969	4.6145	6.01904
-172	0.12207	0.31842	1.48578	1.4859	2.81592	3.63409	4.09625	4.97778	5.71436
-171.9	0.53223	0.67389	1.50922	2.10309	2.85107	3.67316	4.23297	4.9231	6.38623
-171.8	0.43848	0.95514	1.22797	1.63434	2.9292	3.55597	4.09625	5.1106	6.22217
-171.7	0.36035	0.94733	1.55219	1.81793	3.03857	3.65753	4.21344	4.84106	6.27295
-171.6	0.75879	0.7442	1.65375	1.98199	2.98389	3.79034	4.26031	5.12622	6.4292
-171.5	0.44629	0.88483	1.6889	1.76715	3.06592	3.68878	4.23688	4.91138	6.49561
-171.4	0.61426	1.13873	1.57562	1.93121	3.06592	3.77472	4.1275	5.21997	6.39404
-171.3	0.27832	0.42389	1.24359	1.77496	2.80811	3.54034	3.88531	4.79419	6.24951
-171.2	-0.0459	0.43951	1.20844	1.55231	2.81201	3.58331	3.81891	4.6731	6.08545
-171.1	0.7627	0.96295	1.65375	1.79449	2.90186	3.75909	4.19	5.04028	6.3042
-171	0.34082	0.81842	1.88812	1.94684	2.75342	3.66144	4.22516	5.36841	6.53467
-170.9	0.55566	0.56451	1.85297	1.82965	2.97998	3.86066	4.19391	5.24341	6.30811
-170.8	0.2041	0.47076	1.34906	1.50934	2.38623	3.37238	3.97125	4.79028	6.17529
-170.7	0.34473	0.45123	1.42328	1.72028	2.80029	3.34894	4.11969	4.66919	5.94092
-170.6	0.59473	0.89655	1.99359	1.79059	2.84326	4.02081	4.02203	5.04028	6.09717
-170.5	0.2627	0.64264	1.52484	1.93121	3.00732	3.50519	4.28766	4.8645	6.32764
-170.4	0.43848	0.71295	1.50922	1.47809	2.83545	3.49347	4.0025	4.77466	6.22217
-170.3	0.55566	1.04889	1.77875	2.13043	3.10107	3.98566	4.34625	5.08325	6.13623
-170.2	0.31738	0.68561	1.45453	2.05621	2.73779	3.79816	4.34235	4.85669	6.22607
-170.1	0.31738	0.76764	1.63422	1.74371	3.12061	3.72394	4.08063	5.04028	5.93701
-170	0.23926	0.87311	1.47797	1.83746	3.1167	3.36847	4.26031	4.95044	6.19873
-169.9	0.1416	0.63873	1.5639	1.55231	2.85498	3.46613	4.1236	5.21606	6.23779
-169.8	0.27832	0.88483	1.77875	1.95074	2.89795	3.60284	4.14313	4.83325	6.50342
-169.7	0.41113	0.90826	1.68109	1.83356	3.12842	3.69269	4.17828	5.05591	6.18311
-169.6	0.43848	0.73639	1.38812	1.84137	3.23389	3.35675	4.04156	5.01294	5.97607
-169.5	0.67676	0.83014	1.3764	1.93121	2.93311	3.29816	4.00641	5.08325	6.42139
-169.4	0.35254	0.78326	1.69281	1.83356	2.66748	3.37628	4.2486	4.57544	6.44092
-169.3	0.29004	0.56842	1.23969	1.50153	2.62451	3.18488	3.74469	4.8606	5.80029
-169.2	0.69238	0.90826	2.19281	1.82574	3.12451	3.94269	4.22906	5.38794	6.5542
-169.1	0.37207	0.78717	1.54437	1.66168	2.99951	3.48175	4.065	5.09106	6.00732
-169	0.57129	1.02155	1.57562	1.97418	3.37842	3.75519	4.315	5.35278	6.56201
-168.9	0.71582	0.78326	1.73969	2.06012	3.15186	3.97003	4.46735	5.20044	6.53467
-168.8	0.30957	0.68561	1.685	2.13824	3.03467	3.79425	4.16656	5.05981	6.31201
-168.7	0.52441	0.58795	1.8725	1.99762	2.66748	3.50909	4.10406	4.86841	6.40576
-168.6	0.31348	0.84576	1.53656	1.59528	2.92529	3.263	4.03766	5.02075	5.87061
-168.5	0.2666	0.49029	1.25531	1.36871	2.60889	3.37238	4.07281	4.802	6.22998
-168.4	0.44238	0.59967	1.39594	2.09918	3.06592	3.42316	3.83453	4.56372	6.22998
-168.3	0.43457	0.8067	1.58344	1.64606	3.08545	3.44269	3.98688	5.08716	5.87451
-168.2	0.47363	0.75592	1.91937	1.99762	3.2417	3.72003	3.94781	5.03638	6.15576
-168.1	0.12207	0.70123	1.51703	1.59528	2.96045	3.55597	3.97906	5.1145	6.07764
-168	0.4502	0.86139	1.7514	1.98199	2.96045	3.80988	4.14703	4.95044	6.18701
-167.9	0.61816	0.89655	1.70453	2.13434	2.92529	3.57941	4.38141	5.09888	6.19092
-167.8	0.37988	0.70905	1.67719	1.82574	2.92529	3.49347	4.2486	4.89575	6.26123
-167.7	0.55566	0.7403	1.52484	1.86481	3.1167	3.50519	4.04938	4.95044	6.30029
-167.6	-0.00684	0.72076	1.13422	1.79059	2.87061	3.63409	3.68219	4.50903	6.04639
-167.5	0.60645	1.04108	1.98969	2.29449	3.54639	3.83331	4.35406	5.08325	6.39404
-167.4	0.80957	0.93561	1.88812	2.49371	3.51123	4.03644	4.30719	5.41919	6.62061
-167.3	0.68457	1.08405	2.13422	2.13043	3.29639	3.94659	4.315	5.27466	6.26904
-167.2	0.57129	0.87311	1.88422	1.84528	3.24951	3.85284	4.22125	5.27075	6.28467
-167.1	0.11426	0.60358	1.36469	1.69293	2.75342	3.38019	3.8775	4.57544	5.92139
-167	0.50488	0.84967	2.02094	2.04059	3.1792	3.58722	4.20953	5.12622	6.2417
-166.9	0.34473	0.69342	1.92719	2.03278	2.8042	3.54425	3.95953	5.12231	6.20654
-166.8	0.59473	0.82233	1.81781	1.83746	2.96045	3.76691	4.31891	5.06763	6.03076
-166.7	0.31348	0.90045	1.55219	1.78668	3.01514	3.8255	3.98688	4.93091	6.19092
-166.6	0.50879	0.57623	1.48578	1.76715	3.00732	3.40753	3.94781	5.00903	5.96826
-166.5	0.5791	0.84186	1.39984	1.84528	3.19873	3.7005	4.10016	5.55591	6.15576
-166.4	0.54785	1.10748	1.61469	1.92731	2.95264	3.55597	3.8736	4.94263	6.21436
-166.3	0.54395	0.95123	1.70844	1.95074	3.15576	3.70441	4.20563	5.27075	6.65967
-166.2	0.54004	1.01764	1.72797	1.91949	3.02295	3.71222	4.19	5.22388	6.09717
-166.1	0.38379	0.47858	1.54047	2.03278	2.89795	3.70441	4.26031	5.12231	6.08545
-166	0.36426	0.62701	1.84515	2.11871	2.97998	3.54425	3.79547	4.802	6.09717
-165.9	0.6377	0.91608	1.72015	1.87653	3.10889	3.55597	3.96735	5.31372	6.03857
-165.8	0.18457	0.37311	1.45062	1.59918	2.52295	3.34894	3.815	4.66919	6.01514
-165.7	0.05957	0.46295	1.65375	1.79449	2.89404	3.55206	4.14313	4.88013	5.8042
-165.6	0.41895	0.9278	1.71234	2.09528	2.87842	3.72784	4.08453	4.87231	5.86279
-165.5	0.39551	0.82233	1.73187	2.00934	2.96436	3.58331	4.13141	5.20435	6.05029
-165.4	0.52832	0.69733	1.48969	1.81012	2.91357	3.93488	4.30328	4.95435	6.03857
-165.3	0.66504	0.79889	1.7514	1.88824	2.97217	3.68097	4.09625	4.9231	6.14795
-165.2	0.21582	0.7403	1.40765	1.97418	3.12451	3.38409	3.74078	5.02466	6.00342
-165.1	0.11426	0.52936	1.50531	1.63434	2.82373	3.56378	3.85016	5.09888	6.39014
-165	0.48145	0.86139	1.7475	1.91949	2.8042	3.66925	4.08453	5.02466	6.26123
-164.9	0.50098	0.89264	1.83734	2.10309	3.21826	3.98956	4.23688	5.61841	6.42139
-164.8	0.37207	1.14264	1.58344	1.54449	2.88623	3.43878	4.07281	5.07935	5.98389
-164.7	-0.03809	0.89264	1.47406	1.85309	3.10889	3.64581	4.16656	5.13013	6.15967
-164.6	0.25488	0.88092	1.79047	1.71246	3.08545	3.83722	3.97516	5.06763	6.01904
-164.5	0.40332	1.04889	1.69672	1.71246	2.98779	3.68488	3.85406	5.2356	6.13623
-164.4	0.53613	0.98248	2.07562	1.97809	2.90186	3.90753	4.22125	4.85669	6.21826
-164.3	0.68848	0.98248	1.54828	1.83746	3.09326	3.66144	4.26422	4.97778	6.12061
-164.2	0.5166	0.61139	1.5639	1.97028	2.96045	3.49347	4.03766	5.08716	6.12451
-164.1	0.55957	0.8653	1.59515	1.93121	2.70264	3.55988	4.29938	5.302	6.29248
-164	0.53223	0.63873	1.6264	1.80231	2.65186	3.42316	3.86578	5.1145	6.12451
-163.9	0.17676	0.79889	1.67719	1.81793	3.03467	3.44269	3.98297	4.97388	6.41748
-163.8	0.53223	0.58014	1.45844	1.60699	2.90967	3.58722	3.73297	4.82544	6.00342
-163.7	0.41895	0.69342	1.53656	1.88043	2.93701	3.60284	4.10406	5.00122	6.16357
-163.6	0.52832	0.89655	1.48187	1.7984	2.82764	3.638	4.06891	5.13794	6.24561
-163.5	0.5127	0.69733	1.64203	1.83746	2.66357	3.83722	4.19391	4.88013	6.27686
-163.4	0.35645	0.6153	1.54828	1.74371	2.90186	3.68488	4.16266	4.94653	6.09717
-163.3	0.3877	0.52936	1.46234	1.89215	2.95654	3.46613	4.35016	4.83716	6.15967
-163.2	0.4541	0.57623	1.45453	1.64996	2.55029	3.67316	4.15485	5.13013	6.22217
-163.1	0.12207	0.69733	1.30219	1.66168	3.06201	3.44269	3.97516	4.93091	6.02295
-163	0.46973	0.71686	1.7514	1.90778	2.78857	3.638	3.98688	5.24731	6.5542
-162.9	0.33301	0.65826	1.48578	1.73981	3.04639	3.388	4.44781	4.83716	6.15186
-162.8	0.43066	0.91217	1.61859	1.63824	2.99561	3.67706	4.14703	5.04028	6.16357
-162.7	0.53223	1.13873	1.8139	2.08356	3.28076	3.8255	4.39703	5.52856	6.67139
-162.6	0.47363	0.33404	1.41937	1.72809	2.71436	3.48566	4.1861	4.93091	5.93701
-162.5	0.59473	0.78717	1.82562	1.79449	3.18701	3.61456	3.95953	5.14966	6.20654
-162.4	0.59473	0.96295	1.70453	1.99762	3.03467	3.63409	3.97906	5.0481	6.42139
-162.3	0.62207	0.6817	1.65375	1.81403	3.04248	3.55206	4.36188	5.19653	6.3042
-162.2	0.82129	0.88483	1.78265	1.61871	3.02295	3.61066	4.45953	5.44653	6.37451
-162.1	0.40723	1.00201	1.72797	1.85699	2.88232	3.89191	4.16656	5.02856	6.14795
-162	0.46973	0.8067	1.61078	1.74762	2.89795	3.54816	4.24078	5.09888	6.03857
-161.9	0.04004	0.47858	1.29828	1.6109	2.73779	3.43488	3.86578	4.9231	5.79639
-161.8	0.44629	0.8692	1.26703	1.72028	3.22998	3.67706	4.2525	5.09888	5.79639
-161.7	0.31738	0.57623	1.55219	1.60309	2.70654	3.44659	3.84625	4.78247	5.89014
-161.6	0.09082	0.52155	1.31	1.35309	3.01123	3.49347	3.83453	5.04028	5.87451
-161.5	0.3916	1.04498	1.59906	1.69293	2.78076	3.47784	4.13141	4.9856	6.2417
-161.4	0.53223	0.81061	1.44281	1.59528	2.99951	3.76691	4.34625	5.19263	6.15576
-161.3	0.18066	0.62311	1.30219	1.57184	2.71436	3.34113	3.5025	4.65356	5.94482
-161.2	0.39941	0.54889	1.35297	1.53668	2.51123	3.43097	4.01031	4.88013	5.80029
-161.1	0.59082	0.62311	1.47797	1.7359	2.82373	3.40363	4.23297	5.25513	6.12451
-161	0.6416	0.72076	1.59515	1.61481	2.9292	3.64972	4.27594	4.91528	6.38232
-160.9	0.53613	0.6778	1.29437	2.15778	2.88232	3.75909	4.26422	5.14575	6.22998
-160.8	0.6377	0.82233	1.70844	1.83746	2.87451	3.72003	4.1236	5.18872	6.34326
-160.7	0.35254	0.58795	1.69281	1.70465	2.96826	3.57159	4.06891	5.07935	6.03076
-160.6	0.47363	0.47076	1.70844	1.81793	2.91357	3.40363	4.20172	5.08325	5.85889
-160.5	0.43848	0.66608	1.63422	1.81012	3.05029	3.55597	4.27985	5.15356	6.14404
-160.4	0.53223	0.54108	1.54437	1.87262	3.14404	3.54425	3.9986	4.88403	6.13232
-160.3	0.66113	0.75983	1.75922	1.87262	2.97217	3.69269	4.315	4.91919	6.02686
-160.2	0.73926	0.7442	1.73187	1.77887	2.89795	3.82941	4.14703	5.10278	6.0542
-160.1	0.27051	0.47467	1.44281	1.44684	2.58936	3.39972	3.76422	5.00903	6.07764
-160	0.29004	0.63483	1.69672	1.63434	2.95264	3.41925	4.18219	5.13794	6.32373
-159.9	0.42285	0.68561	1.71234	1.91559	2.9292	3.64972	4.19	5.27856	6.26514
-159.8	0.41113	0.97467	1.84906	2.27887	3.01123	3.47394	4.26031	4.99341	6.32373
-159.7	0.54395	0.66608	1.5014	1.59528	2.91357	3.388	4.08453	5.08716	5.8667
-159.6	0.15723	0.60358	1.71234	1.79059	2.87842	3.55988	4.17047	5.07153	5.87061
-159.5	0.52441	0.49811	1.30219	1.56403	2.89014	3.50128	4.29938	4.78638	5.96045
-159.4	0.49316	0.29108	1.38422	1.77887	2.56592	3.20831	3.72906	4.9895	5.87451
-159.3	0.29785	0.73248	1.34515	1.55231	2.64795	3.64581	3.69781	4.97778	6.1167
-159.2	0.1377	0.58795	1.2514	1.67731	2.94482	3.42706	4.02985	4.81763	6.20654
-159.1	0.37207	0.42389	1.52484	1.47418	2.80811	3.25519	4.08063	4.52466	5.94482
-159	0.19629	0.68561	1.35687	1.48981	2.69482	3.68878	4.19781	5.25513	6.05029
-158.9	0.21191	0.5567	1.49359	1.32965	2.80811	3.74738	4.13531	5.02466	6.02295
-158.8	0.58301	0.53717	1.55609	1.69684	3.1167	3.41925	4.11188	4.88794	5.89404
-158.7	0.18066	0.90045	1.58734	1.78278	3.28857	3.63019	4.26813	5.14966	6.42139
-158.6	0.29785	0.37701	1.19281	1.50934	2.72607	3.22394	3.92828	4.90356	5.8042
-158.5	0.34473	0.53717	1.36859	1.62653	2.90967	3.62628	4.23297	5.02466	6.31201
-158.4	0.29004	0.47076	1.46234	1.63434	2.87842	3.66925	4.06891	4.95825	5.90576
-158.3	0.45801	0.6778	1.59515	1.61871	2.87061	3.54034	4.01031	4.64185	6.16357
-158.2	0.29395	0.57623	1.57562	2.06012	2.90186	3.43488	4.02203	5.02075	6.3042
-158.1	0.04785	0.43561	1.31	1.51715	2.52686	3.29816	4.08453	4.64575	5.64795
-158	0.06348	0.53717	1.23187	1.91168	2.53467	3.20441	3.78375	4.78638	5.84326
-157.9	-0.06152	0.54108	1.3764	1.43903	2.53467	3.07941	4.0611	5.00903	5.96436
-157.8	0.17676	0.5567	1.3764	1.82184	2.77295	3.54034	3.97906	4.95435	6.01514
-157.7	0.23926	0.48639	1.43109	1.84918	2.9292	3.4505	4.03766	5.0481	5.90576
-157.6	0.10254	0.46295	1.60297	1.6109	2.98389	3.263	3.81891	4.7395	5.91748
-157.5	0.50098	0.57233	1.57562	2.01715	2.93311	3.39581	4.0611	5.06763	6.35889
-157.4	0.23145	0.6778	1.27094	1.42731	2.71826	3.23175	4.065	4.94653	6.06592
-157.3	0.23535	0.38092	1.44281	1.57184	2.66748	3.29425	3.73297	4.87622	5.94092
-157.2	0.55566	0.56451	1.685	1.90387	2.69092	3.51691	4.11969	4.84106	5.82373
-157.1	0.41113	0.65045	1.61469	1.95074	3.14795	3.52081	4.315	5.27466	6.3042
-157	0.19629	0.6817	1.48969	1.7984	2.93311	3.41925	3.83844	4.70825	6.16357
-156.9	0.02441	0.53717	1.28656	1.55621	3.08545	3.39581	3.91656	4.91919	5.89404
-156.8	0.49707	0.75201	1.60297	1.92731	3.17139	3.5755	4.33453	5.21216	6.20654
-156.7	0.2627	0.66998	1.3139	1.84528	2.95654	3.47784	4.2486	5.01294	6.02295
-156.6	0.04785	0.4317	1.41547	1.57184	2.74561	3.34894	4.11578	4.79028	6.03076
-156.5	0.24707	0.52155	1.61078	1.61481	2.95264	3.32941	4.18219	4.94653	6.09717
-156.4	0.35254	0.8067	1.63422	1.68121	3.26904	3.79425	4.42047	5.22388	6.04248
-156.3	0.00879	0.4317	1.32172	1.77496	2.41748	3.59503	4.02203	4.802	5.94092
-156.2	0.27441	0.59186	1.40765	1.52496	2.90576	3.55206	4.16266	5.01685	6.13623
-156.1	0.49316	0.72858	1.51312	1.92731	2.96826	3.69269	4.3775	5.35278	6.08545
-156	0.18066	0.66217	1.54437	1.69293	2.53467	3.67706	3.97125	5.052	5.82373
-155.9	0.40332	0.63092	1.47015	1.61871	2.67139	3.24738	3.83453	4.94263	5.91748
-155.8	0.7002	0.75983	1.58344	1.97809	2.72998	3.43878	4.39313	4.99341	6.24561
-155.7	0.37988	0.83014	1.67719	2.08746	2.78857	3.88409	4.2486	5.06763	6.14014
-155.6	0.65332	0.94733	1.75922	2.02496	2.99951	3.66144	4.42438	5.09888	6.05811
-155.5	0.46582	0.85358	1.64984	1.77106	2.79639	3.49347	4.23297	5.16528	6.06592
-155.4	0.34473	0.39654	1.45844	1.61481	2.77295	3.22394	4.1861	4.93481	5.92529
-155.3	0.08691	0.42779	1.19281	1.66949	2.53467	3.28253	4.00641	4.60278	5.94482
-155.2	0.21973	0.50592	1.36859	1.62262	2.58545	3.43097	4.07672	4.97778	5.98389
-155.1	0.23926	0.13483	1.08734	1.44684	2.68701	3.138	3.91266	4.53638	5.61279
-155	0.28223	0.63873	1.79828	1.70856	2.99561	3.63019	4.065	4.89575	6.27686
-154.9	0.19629	0.69342	1.40765	1.56403	2.7417	3.23956	3.75641	5.02075	5.87061
-154.8	0.47363	0.41998	1.53265	1.70465	2.87451	3.26691	3.99469	5.02466	6.15186
-154.7	0.19629	0.61139	1.18109	1.38824	2.76123	3.41534	4.01031	4.74731	5.80029
-154.6	0.47363	1.02155	1.6889	2.14996	3.30811	3.69269	4.34625	5.19263	6.54248
-154.5	0.27051	0.66608	1.71625	1.88434	2.93701	3.60675	3.8775	5.04028	6.16357
-154.4	0.2666	0.53717	1.29828	1.57965	2.53467	3.36066	3.91266	4.84106	5.75732
-154.3	0.67676	0.84186	1.68109	1.91949	3.1167	3.25909	4.07672	5.0481	6.08936
-154.2	0.3916	0.56061	1.31	1.9234	2.72607	3.47394	3.92828	5.02075	5.99561
-154.1	0.79004	0.65436	1.64594	2.27106	2.83154	3.47784	4.07672	4.82935	5.99951
-154	0.29395	0.5567	1.54047	1.86481	3.01514	3.72394	3.97906	5.14575	5.79248
-153.9	0.64551	0.83405	1.73969	1.83746	3.14404	3.77472	4.22516	5.31763	6.15576
-153.8	0.40332	0.34967	1.20453	1.91949	2.68311	3.40363	3.7486	4.66138	5.90576
-153.7	0.29395	0.64655	1.52484	1.76715	2.90967	3.81769	3.94391	4.96216	5.96436
-153.6	0.66895	0.72467	1.40765	2.19684	2.9917	3.80206	4.02594	5.19263	6.22217
-153.5	0.59473	0.8653	1.53656	2.09528	2.95264	3.84503	4.08063	4.94263	6.10889
-153.4	0.43457	0.75592	1.65765	1.85699	2.96826	3.59894	4.05719	5.16528	6.39795
-153.3	0.06348	0.23248	1.46234	1.79059	2.46436	3.41534	3.84235	4.86841	5.60107
-153.2	0.4502	0.77155	1.49359	1.68903	2.96436	3.61456	4.18219	5.1106	6.08545
-153.1	0.32129	0.81451	1.61078	1.90778	2.7417	3.72003	3.95953	4.96606	6.20654
-153	0.20801	0.77936	1.685	1.77887	3.02686	3.68878	4.28375	5.04419	6.2417
-152.9	0.16113	0.8692	1.46625	2.00543	2.80029	3.638	4.01031	5.1731	6.03076
-152.8	0.45801	0.6817	1.29437	1.85699	2.83154	3.68878	4.17438	4.68091	5.97998
-152.7	0.29785	0.52545	1.60297	1.83356	2.63623	3.62238	4.14703	5.15356	6.22607
-152.6	0.59863	0.59576	1.27484	1.96246	2.84326	3.28253	3.74078	4.91919	5.87842
-152.5	0.28223	0.77155	1.50922	1.81012	2.95654	3.63019	4.20172	5.02466	6.19482
-152.4	0.36816	0.96686	1.7514	1.7984	2.94873	3.73566	4.26813	4.84106	5.97217
-152.3	0.55176	0.7442	1.64203	1.64606	3.05811	3.33722	4.32672	4.93091	5.9917
-152.2	0.28223	0.8692	1.52094	1.77106	2.4917	3.15363	3.92047	5.21997	6.03076
-152.1	0.39551	0.83014	1.685	1.9859	2.95654	3.51691	4.17438	5.39575	5.9292
-152	0.39941	0.6192	1.6225	2.0484	3.04248	3.50519	3.98297	5.19263	5.94482
-151.9	0.4541	0.7442	1.3139	1.78278	2.42139	3.59503	4.05719	4.8606	5.95654
-151.8	0.34863	0.66608	1.69672	1.71637	2.67139	3.59113	4.04547	5.16919	6.06982
-151.7	0.55176	0.66998	1.71625	2.27887	2.90186	3.49347	4.23688	4.82153	6.16748
-151.6	0.4502	0.79108	1.74359	1.92731	2.93701	3.38019	4.26813	5.00122	5.97607
-151.5	0.35254	0.44733	1.70062	1.58746	2.59717	3.58331	4.22906	4.88013	5.8667
-151.4	0.46582	0.87701	1.64984	1.97028	3.0542	3.37628	4.07672	5.14966	6.15576
-151.3	0.34082	0.65436	1.55609	1.58356	3.01514	3.24738	4.05328	4.94653	5.95654
-151.2	0.64551	1.20905	1.82953	1.89215	2.88623	3.64972	4.23297	5.11841	6.12451
-151.1	0.29395	0.77936	1.76312	1.75543	2.84326	3.43097	4.19781	5.06372	6.27295
-151	0.27441	0.87311	1.65375	1.71246	3.17529	3.29034	3.89313	4.99341	6.09717
-150.9	0.71191	0.69733	1.72406	2.03278	3.19873	3.57941	4.31891	5.00513	6.25342
-150.8	0.1416	0.73639	1.45453	1.74762	3.15186	3.17706	3.78766	5.06763	5.76123
-150.7	0.16895	0.48248	1.34906	1.80621	2.65186	3.14191	3.72125	4.82935	5.88623
-150.6	0.37598	0.70123	1.44672	1.93512	2.90186	3.27081	4.04156	4.77075	5.89795
-150.5	0.15723	0.45904	1.52875	1.56793	2.76514	3.17316	3.83844	4.79028	5.95264
-150.4	0.54785	0.56451	1.54437	1.81012	2.79639	3.42316	4.10406	4.95825	5.97998
-150.3	0.59473	1.11139	1.32562	1.75543	2.96436	3.50128	4.16266	4.94653	6.31592
-150.2	0.41895	0.87701	1.65765	1.75153	2.81592	3.72784	3.96344	5.05591	6.01123
-150.1	0.59863	0.69733	1.97015	1.79059	3.13623	3.53253	4.02594	5.1106	6.03857
-150	0.34082	0.44733	1.35687	1.64606	2.76123	3.26691	4.065	4.77466	5.7417
-149.9	0.50098	1.06842	1.63812	1.65387	3.04639	3.66144	4.19781	5.26294	6.17529
-149.8	0.34863	0.87701	1.78265	1.82574	2.66748	3.75519	4.0611	4.74731	6.15186
-149.7	0.83691	0.93561	1.93109	2.19684	3.28076	3.638	4.33844	5.07153	6.41357
-149.6	0.21973	0.75201	1.71625	1.89606	2.90967	3.48956	3.86578	4.85278	6.06201
-149.5	0.71973	1.02936	1.84125	1.92731	3.12451	3.55206	4.1275	4.9856	5.96826
-149.4	0.44629	1.01764	1.64203	1.8609	2.95264	3.53644	3.72516	4.88794	5.79248
-149.3	0.58301	1.06451	1.81781	1.77496	3.12061	3.75128	4.20953	5.02466	6.12842
-149.2	0.49707	0.7442	1.41156	1.94684	2.88623	3.52472	4.15094	5.05981	6.05811
-149.1	0.71191	0.9942	1.53265	2.25934	2.98779	3.72394	4.27203	5.302	6.19482
-149	0.52441	0.9903	1.45844	1.69293	2.74951	3.39972	4.01422	4.89966	5.81982
-148.9	0.49707	0.8067	1.64203	1.97418	3.12451	3.55597	4.20953	5.02856	6.13232
-148.8	0.77441	1.34967	2.13812	2.16949	3.19482	3.83331	4.55719	5.23169	6.5542
-148.7	0.77441	1.1192	1.7514	2.07574	3.27686	3.91925	4.32281	5.43091	6.58154
-148.6	0.5127	0.89655	1.74359	2.05621	3.21045	3.75128	4.29547	5.09888	6.22217
-148.5	0.39551	0.53717	1.39594	1.81012	2.52686	3.00128	3.86969	4.97778	5.96045
-148.4	0.70801	0.88092	1.45844	1.96246	2.90967	3.79816	4.05719	5.02856	6.09326
-148.3	0.75488	1.03717	1.53656	2.22418	3.00732	3.62628	4.15875	5.39185	6.00732
-148.2	0.61816	0.75592	1.38031	2.16168	2.88623	3.52472	3.90875	4.95044	6.02295
-148.1	0.44629	0.87701	1.61469	1.74371	3.23779	3.52863	3.91266	5.09106	6.11279
-148	0.58691	0.91217	1.66156	1.97028	2.77295	3.45441	4.19	5.14966	6.23389
-147.9	0.58691	0.97076	1.70062	2.08746	3.08545	3.72394	4.0611	5.20435	6.12061
-147.8	0.54785	1.04108	1.79828	1.88043	3.12451	3.84113	4.29547	5.22778	6.20654
-147.7	0.23535	0.50201	1.70062	1.83746	2.90967	3.48566	4.02594	5.18481	6.18311
-147.6	0.48145	1.15436	1.49359	1.97418	2.96826	3.59503	4.315	5.22778	6.30029
-147.5	0.27051	0.78717	1.32953	1.88824	3.21045	3.73175	4.13141	5.052	6.15967
-147.4	0.39551	0.79108	1.22406	1.81403	3.06982	3.29034	3.82672	4.88013	5.99951
-147.3	0.36816	0.8067	1.35297	1.86481	3.03467	3.37238	4.48297	5.09106	6.02295
-147.2	0.33301	0.66608	1.60297	1.73199	2.83154	3.22394	4.07281	4.88794	5.94092
-147.1	0.4541	0.99811	1.85687	2.01324	3.14795	3.75128	4.15485	5.29028	6.21436
-147	0.47363	0.71295	1.46625	1.84137	2.66357	3.55988	4.10016	4.9231	5.96826
-146.9	0.21191	0.68951	1.23969	1.65387	2.85107	3.48566	4.02203	5.1731	5.83545
-146.8	0.0791	0.7442	1.61859	1.98981	3.26514	3.30206	4.14703	4.96997	6.24951
-146.7	0.29785	0.9942	1.3764	2.01715	2.78467	3.62238	4.35797	5.06763	6.1167
-146.6	0.80176	0.8692	1.72015	1.98981	2.97998	3.71613	4.13141	5.02856	6.34326
-146.5	0.5127	1.09967	1.64984	1.97418	3.18311	3.84894	4.2486	4.99341	6.25732
-146.4	0.46973	0.70123	1.86859	2.32574	3.13232	3.55206	4.29156	5.25122	6.12061
-146.3	0.62988	0.81061	1.71625	1.90778	2.99561	3.47784	4.15094	5.08716	6.05811
-146.2	0.5752	0.6778	1.56781	1.71637	3.03467	3.78253	3.84235	4.90356	5.96436
-146.1	0.42676	0.45904	1.54828	1.77887	3.10107	3.47003	4.09235	5.14966	6.03857
-146	0.78613	1.08795	1.73969	2.08356	3.15967	3.34503	4.40485	5.18481	6.37842
-145.9	0.62988	0.89264	1.79437	2.13824	3.25732	3.86066	4.22125	4.93872	6.22217
-145.8	0.50098	0.88092	2.01312	1.96246	2.85498	3.7005	4.24078	5.12231	6.50732
-145.7	0.16504	0.62701	1.46625	1.70074	2.70264	3.62628	4.08453	4.95044	5.78076
-145.6	0.71582	1.01764	1.60687	2.08356	2.97217	3.50519	4.02594	5.2395	6.12842
-145.5	0.62598	0.56451	1.42328	1.68512	3.18311	3.36456	4.01031	5.30591	6.12061
-145.4	0.40332	0.51373	1.59125	1.54059	2.76904	3.39972	3.91266	5.03247	5.99561
-145.3	0.34863	0.60358	1.66937	1.74371	2.80029	3.58331	3.89313	4.85278	5.62451
-145.2	0.3252	0.85358	1.59906	1.53668	2.74561	3.38409	3.92828	4.90747	5.85107
-145.1	0.98145	0.98639	1.55609	1.71637	3.14014	3.71222	4.17828	5.12622	6.46826
-145	0.42285	1.04498	1.77875	1.88043	3.06201	3.61066	4.31891	4.9856	5.92139
-144.9	0.2627	0.59186	1.17719	1.50153	2.64795	3.25909	3.58844	4.552	5.67529
-144.8	0.47754	0.9903	1.52094	1.88434	2.97607	3.39191	4.1861	5.55591	6.00732
-144.7	0.60645	0.73248	1.75531	2.0484	3.13232	3.58331	4.25641	5.00122	5.90186
-144.6	0.52832	0.58014	1.76703	2.10699	2.7417	3.25128	4.15875	4.89185	5.93701
-144.5	0.64551	0.96686	2.04828	2.07965	3.25342	3.58331	4.24469	5.31372	6.20264
-144.4	0.59863	0.9278	1.8725	1.89996	2.73779	3.40363	3.99469	5.0481	5.63623
-144.3	0.55957	0.83795	1.79047	2.22418	3.02295	3.888	4.19	5.3606	5.99951
-144.2	0.71191	0.9942	1.90765	2.34918	2.98389	3.73956	4.26813	5.0481	6.23779
-144.1	0.39551	0.96686	1.40375	1.81012	2.93701	3.7005	3.95563	4.90356	5.96045
-144	0.66504	0.87311	1.59906	2.18121	3.03857	3.27081	4.14703	4.87231	6.22607
-143.9	0.50488	1.01373	1.74359	1.8609	2.94873	3.69269	4.20953	5.22778	6.17139
-143.8	0.15332	0.70905	1.39984	1.78668	2.77686	3.47003	3.86578	4.75122	5.83154
-143.7	0.72363	1.3067	1.84906	2.06012	3.05029	3.79034	4.565	5.29028	6.10889
-143.6	0.36035	0.5528	1.38031	1.73981	2.72607	3.18878	3.74078	4.802	5.76514
-143.5	0.7002	1.20905	1.93109	2.15387	3.25732	3.54425	4.51422	5.49731	6.21045
-143.4	0.66113	0.78326	1.79828	1.94684	3.01904	3.64581	4.10797	5.15747	6.28857
-143.3	0.42676	0.6817	1.36859	1.75543	2.84326	3.31769	4.13922	5.22388	6.14014
-143.2	0.54004	1.08014	1.73969	1.92731	3.08545	3.52081	4.1236	4.96216	5.95654
-143.1	0.61816	0.69733	1.89984	1.83746	3.06201	3.38409	4.17047	4.9231	5.97217
-143	0.62207	0.8653	1.6889	1.9859	2.97998	3.59503	4.03375	4.76294	5.89014
-142.9	0.93457	0.89264	1.52875	1.98199	2.74561	3.32159	3.96735	5.09497	6.09326
-142.8	0.55176	1.03717	1.5639	2.09528	2.85889	3.61847	4.34235	5.21606	5.89404
-142.7	0.61035	1.00592	1.61469	1.92731	2.80811	3.41925	4.08453	5.03247	5.73779
-142.6	0.75879	1.04498	1.80609	2.0484	2.95654	3.70441	4.33063	4.91528	6.06592
-142.5	0.28223	0.70905	1.43109	1.88434	2.70264	3.35675	3.76031	4.52075	5.53857
-142.4	0.7041	0.87311	1.86469	2.02106	3.03076	3.30597	4.27203	5.0481	6.10107
-142.3	0.78223	1.07233	1.91937	2.13824	3.36279	3.63019	4.2486	5.03638	6.41748
-142.2	0.61816	1.07623	1.82172	2.00543	2.9292	3.43097	4.14703	5.33716	6.11279
-142.1	0.47363	0.75592	1.53265	1.90387	2.91748	3.16925	4.06891	5.14185	6.01514
-142	0.1377	0.86139	1.51312	1.84918	2.6792	3.36456	4.10406	4.70044	5.76514
-141.9	0.66895	0.94733	1.55609	1.87653	2.88232	3.48956	4.28766	4.75513	6.03467
-141.8	0.53223	0.88873	1.39203	2.05621	2.73779	3.39972	4.39703	4.91138	6.13232
-141.7	0.25488	0.59967	1.70062	1.7984	2.97217	3.53253	3.91266	5.04419	5.85107
-141.6	0.18457	1.08795	1.48969	1.71246	2.88232	3.43488	4.20953	5.04028	6.1167
-141.5	0.21582	0.78326	1.34515	1.6109	2.52686	3.13409	3.74078	4.75903	5.93311
-141.4	0.56738	0.39654	1.77094	1.90778	2.87061	3.32941	3.86969	4.75122	5.97607
-141.3	0.21973	0.50983	1.30219	1.82184	2.83936	2.97003	3.79156	4.58716	5.71045
-141.2	0.3916	1.06451	1.55609	2.02496	2.90967	3.60675	3.95953	5.00513	6.16357
-141.1	0.48145	1.00201	1.48578	2.15778	3.00342	3.52863	4.21735	4.95825	6.39014
-141	0.30957	0.60358	1.29828	1.78278	2.46826	3.24738	3.97516	4.7981	5.92139
-140.9	0.95801	1.20905	1.64984	2.09528	3.18701	3.85675	4.40875	5.21216	6.46436
-140.8	0.06348	0.65045	1.32172	1.50934	2.97998	2.93488	3.84235	4.90747	6.15576
-140.7	0.46582	0.8067	1.57562	1.73981	2.63232	3.30988	4.01813	5.13403	5.74951
-140.6	-0.01855	0.72467	1.32562	1.87653	2.96045	3.52472	3.88922	4.9895	5.85889
-140.5	0.37207	1.18561	1.78265	1.77496	2.87451	3.46613	4.11969	5.24731	6.03857
-140.4	0.67676	0.81061	1.22406	1.78278	3.01904	3.34503	3.77985	4.90356	5.86279
-140.3	0.46973	0.83405	1.61469	1.84137	2.77686	3.47003	4.17438	4.64575	5.82764
-140.2	0.43848	1.15045	1.61859	2.10699	2.96436	3.55597	4.25641	5.13013	6.00732
-140.1	0.48535	0.39264	1.26703	1.66949	2.69092	3.08331	3.64703	4.86841	5.76514
-140	0.30176	0.6153	1.64203	1.89996	2.71045	3.57941	3.97906	5.1145	5.94092
-139.9	0.56738	0.58014	1.48578	1.96637	2.69092	3.35675	4.08453	5.04419	6.08545
-139.8	0.46191	0.88483	1.6264	2.20074	2.89795	3.2005	4.07281	4.93872	5.89404
-139.7	0.38379	0.74811	1.46625	1.75153	2.85107	3.52472	4.17828	4.75903	5.70264
-139.6	0.31738	0.8692	1.76703	1.82574	2.91748	3.25519	3.74469	5.1731	5.93701
-139.5	0.17676	1.08795	1.60687	1.91559	2.87451	3.59894	4.16266	4.91138	6.05029
-139.4	0.7666	1.18951	1.65765	1.90778	3.2417	3.80988	4.55328	5.07544	6.20264
-139.3	0.12207	1.04498	1.435	1.19684	2.04248	2.20831	3.36969	4.38794	5.19482
-139.2	-0.38574	0.33795	0.74359	0.34137	0.6206	0.76691	1.77594	2.82153	2.70264
-139.1	-0.29199	0.29108	0.11469	0.09137	0.21045	0.18488	0.65094	1.75513	0.92529
-139	-0.12012	-0.07611	-0.36188	0.00934	-0.14893	0.02472	0.35016	0.76294	-0.01611
-138.9	-0.10059	-0.3183	-0.26032	-0.11175	-0.02393	-0.14716	0.11188	0.31372	-0.32471
-138.8	0.05957	-0.14642	0.07953	0.38434	0.25342	0.05597	0.00641	0.39575	-0.22315
-138.7	0.0752	-0.21674	-0.0611	-0.14691	-0.10986	-0.13934	0.0611	0.31372	0.01904
-138.6	0.11816	0.15045	0.19672	0.3609	-0.02393	-0.16669	0.27985	0.45044	0.07373
-138.5	-0.13965	0.09576	-0.15485	0.42731	0.40186	-0.02606	0.17047	0.51294	0.02295
-138.4	0.05176	-0.1308	0.40765	0.27496	-0.17627	-0.00262	0.1861	0.55981	0.08936
-138.3	0.49316	0.01764	0.29047	0.25543	0.79248	-0.08075	0.315	0.43481	0.66748
-138.2	-0.2998	-0.0097	-0.14703	0.2359	0.17139	-0.13544	0.34625	0.40747	-0.08252
-138.1	0.0752	0.29108	-0.07672	0.25543	0.28467	0.34113	0.15094	0.79419	-0.07861
-138	0.11816	0.33014	0.03656	0.49762	0.43701	0.44269	0.58063	0.78247	0.13623
-137.9	0.29004	0.40436	0.34125	0.51715	0.21045	0.47784	0.30719	0.66528	0.07764
-137.8	0.05957	0.36139	0.21625	0.51715	0.50342	0.24347	0.44782	0.677	0.22217
-137.7	-0.03027	0.53717	0.15765	0.4195	0.28467	0.55988	0.28766	0.76685	0.42139
-137.6	-0.26074	0.14655	-0.01422	0.25934	0.29248	-0.10809	0.27985	0.62622	0.4917
-137.5	-0.12793	0.41608	0.29047	0.43512	0.29248	0.34503	0.17047	0.69653	0.34326
-137.4	0.2002	0.42389	0.08734	0.34137	0.27295	0.27472	0.3775	0.91919	0.28857
-137.3	0.02051	0.42779	0.185	0.482	0.32373	0.10284	0.59625	0.58325	0.28467
-137.2	-0.24121	0.21686	0.22406	0.32575	0.31592	0.07941	0.315	0.59888	0.38232
-137.1	0.29004	0.58014	0.46625	0.83356	0.67529	0.59894	0.52594	0.9231	0.64795
-137	-0.22949	0.21686	0.20844	0.14996	0.37842	0.16534	0.3111	0.83325	0.12061
-136.9	-0.08105	0.40826	0.02094	0.38825	0.37842	0.10284	0.36578	0.47388	0.21435
-136.8	0.000976563	0.27545	0.2475	0.25934	0.4917	0.33331	0.35797	0.5481	0.33936
-136.7	0.14551	0.44733	0.22797	0.49762	0.4292	0.43488	0.51031	0.84888	0.60889
-136.6	-0.01465	0.13873	0.16937	0.39606	0.20654	0.03253	0.27985	0.81763	0.26123
-136.5	-0.03027	0.56451	0.11078	0.56793	0.63623	0.263	0.2486	0.78247	0.45654
-136.4	0.05566	0.70514	0.09515	0.45465	0.49561	0.35284	0.45953	0.85669	0.7456
-136.3	0.09473	0.34967	0.20844	0.51324	0.32373	0.31378	0.47907	0.76294	0.35107
-136.2	-0.2959	0.00592	0.05219	0.46637	0.10107	-0.09637	0.34625	0.58325	0.54639
-136.1	-0.16699	0.28717	0.09515	0.3609	0.2456	0.39191	0.32672	0.59497	0.35889
-136	-0.06934	0.08014	0.19281	0.07574	0.52685	0.138	0.42438	0.76685	0.35498
-135.9	0.02051	0.39264	0.16156	0.6734	0.37451	0.39191	0.65094	0.99731	0.63232
-135.8	-0.20605	0.49811	0.10687	0.45075	0.46045	0.10284	0.51422	0.97778	0.52295
-135.7	-0.11231	0.33795	0.3725	0.30231	0.8042	0.03644	0.38532	0.84106	0.48389
-135.6	0.000976563	0.56451	0.50922	0.75934	0.55029	0.41925	0.52985	1.13013	0.52295
-135.5	-0.13965	0.09576	0.09515	0.2945	0.38232	0.05988	0.35797	1.01294	0.80029
-135.4	-0.08496	0.51373	0.48578	0.357	0.54639	0.17706	0.46735	0.96997	0.51514
-135.3	-0.01465	0.43951	0.33343	0.39215	0.33154	0.43488	0.53375	0.77075	0.8667
-135.2	-0.2334	0.59967	0.45843	0.68121	0.15967	0.13409	0.4361	0.85278	0.35498
-135.1	-0.53418	0.20514	0.03656	0.34528	0.27686	0.10675	0.33453	0.58716	0.25342
-135	0.1377	0.35748	0.52484	0.63043	0.53857	0.19659	0.61969	1.18481	0.72607
-134.9	0.08301	0.39654	0.07562	0.59918	0.53857	0.43488	0.42047	0.93091	0.60498
-134.8	-0.09277	0.36529	0.34125	0.26325	0.0542	0.15363	0.48297	0.66138	0.57764
-134.7	-0.05371	0.52545	0.42718	0.49762	0.69092	-0.08466	0.63141	0.91138	0.5542
-134.6	-0.06152	0.40045	0.1889	0.60699	0.27686	0.26691	0.58063	0.98169	0.81201
-134.5	0.0752	0.43561	0.09515	0.34137	0.53076	0.14191	0.315	1.12231	0.45264
-134.4	0.03223	0.42389	0.38031	0.53278	0.47217	0.263	0.61188	0.89185	0.6206
-134.3	-0.13184	0.23639	0.13812	0.53278	0.37451	-0.13544	0.13922	0.68872	0.39404
-134.2	-0.35449	0.23639	-0.20172	0.13043	-0.05518	-0.10028	0.20172	0.48169	0.38623
-134.1	-0.18652	0.53326	0.21625	0.51715	0.36279	0.16534	0.39313	0.88794	0.5542
-134	-0.13965	0.83014	0.52094	0.76324	0.61279	0.513	0.58453	1.1145	0.73389
-133.9	0.2041	0.66608	0.29437	0.74762	0.79248	0.47394	0.61578	1.23169	0.58154
-133.8	-0.06934	0.22858	0.11078	0.45075	0.37451	0.19659	0.51813	1.02075	0.40186
-133.7	-0.17871	0.33014	0.48187	0.54059	0.5581	0.22784	0.26032	1.13013	0.61279
-133.6	-0.12402	0.08014	-0.1236	0.357	0.04248	-0.08075	0.32672	0.58716	0.41357
-133.5	0.06348	0.36139	0.14984	0.46246	0.62842	0.13409	0.51031	0.86841	0.33154
-133.4	-0.37793	0.36529	-0.1236	-0.01801	0.14404	0.17706	0.2486	0.81763	0.42139
-133.3	0.16895	0.53717	0.4975	0.60309	0.53076	0.09113	0.4361	1.10669	0.9292
-133.2	-0.20605	0.48248	0.22406	0.50543	0.6206	0.16534	0.47125	0.95044	0.60107
-133.1	-0.24121	0.49811	0.08734	0.50934	0.46045	0.18878	0.28375	1.20435	0.34717
-133	-0.13965	0.26764	0.29828	0.79059	0.62842	0.25128	0.43219	0.82544	0.6167
-132.9	0.0166	0.10358	0.15375	0.34918	0.2456	0.09503	0.19	0.83325	0.51904
-132.8	0.19629	0.61139	0.42718	1.0484	0.5581	0.23566	0.58453	1.28638	0.69092
-132.7	-0.28027	0.07623	0.15375	0.15387	0.36279	0.09503	0.03375	0.82935	0.53076
-132.6	0.05957	0.2442	0.3139	0.46246	0.30029	0.38409	0.48688	1.06763	0.67529
-132.5	-0.05371	0.21295	0.33343	0.37653	0.22217	0.00128	0.45172	0.59497	0.37451
-132.4	0.05176	0.46295	0.29047	0.32184	0.52295	0.30597	0.41657	0.97778	0.61279
-132.3	-0.11621	0.56061	0.20453	0.46637	0.4917	0.27863	0.36969	0.89575	0.62842
-132.2	-0.16309	0.34186	0.22015	0.58356	0.24951	0.07159	0.67047	0.802	0.51514
-132.1	-0.05371	0.50592	0.34515	0.65387	0.43311	0.44269	0.35797	0.96606	0.71826
-132	-0.16699	0.41998	0.0639	0.64215	0.2417	0.25909	0.54156	1.03247	0.53857
-131.9	-0.17871	0.40436	0.19281	0.59528	0.27295	-0.16278	0.17438	1.01685	0.38232
-131.8	-0.15918	0.18561	-0.04547	0.32965	0.45654	0.0755	0.11188	0.68091	0.33936
-131.7	-0.27637	0.19733	-0.04938	0.39996	0.28857	0.24738	0.22906	0.93091	0.38623
-131.6	-0.08887	0.07233	-0.05719	0.5484	0.30029	-0.06903	0.10407	0.9895	0.53857
-131.5	-0.34668	0.15045	0.04828	0.16168	0.19873	0.02863	0.15875	0.66919	0.39404
-131.4	-0.34668	0.06842	-0.0611	0.28668	0.32373	0.07941	-0.0014	0.77075	0.38232
-131.3	0.44629	0.69733	0.435	0.87262	0.56201	0.59894	0.58453	1.44653	0.84717
-131.2	-0.26074	0.06842	0.0639	0.18512	0.28857	-0.14716	0.24469	0.82935	0.58935
-131.1	-0.13965	0.31451	0.00922	0.14996	0.41748	0.22394	0.14313	0.63794	0.46045
-131	-0.14355	0.33404	0.13422	0.39606	0.18701	0.01691	0.24469	0.99341	0.40186
-130.9	-0.20996	0.35358	0.20062	0.33746	0.35889	-0.15497	0.13922	0.85278	0.48779
-130.8	-0.16309	0.19733	0.01703	0.43121	0.32373	0.26691	0.47125	0.99731	0.56201
-130.7	0.21582	0.31451	0.28265	0.7359	0.2456	0.27863	0.51031	1.14966	0.8081
-130.6	0.10645	0.21686	-0.00641	0.29059	0.44092	0.2005	0.04547	0.71606	0.50342
-130.5	-0.1709	0.52936	0.30218	0.76324	0.28857	0.29816	0.24469	1.10669	0.62842
-130.4	-0.40137	0.31061	0.15375	0.58356	0.23389	0.07159	0.16266	1.00122	0.44482
-130.3	0.23926	0.40436	0.36078	0.4195	0.46826	0.14972	0.49469	1.28247	0.4292
-130.2	-0.15918	0.42389	0.60687	0.65778	0.76904	0.27863	0.30719	1.16919	0.7417
-130.1	-0.24121	0.34576	-0.03375	0.40387	-0.03174	0.2005	0.28375	0.927	0.26904
-130	-0.18652	0.41217	0.1264	0.3609	-0.02783	-0.02216	0.36969	0.93091	0.46826
-129.9	-0.16309	0.4317	0.26312	0.57574	0.37842	0.30206	0.29547	0.99731	0.7417
-129.8	-0.07715	0.52545	0.30218	0.53668	0.50732	0.16925	0.3736	1.05981	0.72607
-129.7	0.1416	0.29498	0.22797	0.58746	0.37842	0.49738	0.28375	1.177	0.90967
-129.6	0.00879	0.54498	0.63812	0.4859	0.72217	0.61456	0.66266	1.1731	0.66357
-129.5	0.05566	0.07623	0.34515	0.54059	0.34326	0.10675	0.5611	0.89575	0.72998
-129.4	0.21191	0.33795	0.32172	0.5484	0.25732	0.15753	0.20953	1.06763	0.72607
-129.3	0.1416	0.09186	0.19281	0.43121	0.47607	0.25128	0.40485	1.13013	0.72217
-129.2	-0.08887	0.20123	0.21625	0.70465	0.24951	0.36066	0.43219	1.07153	0.90967
-129.1	-0.2959	0.49029	0.40375	0.50934	0.22217	0.20441	0.19391	1.13403	0.48779
-129	0.40723	0.58014	0.13031	0.56012	0.70654	0.50909	0.77985	1.34106	0.85107
-128.9	0.16504	0.30279	0.09125	0.73981	0.46436	0.263	0.38922	0.97778	0.59717
-128.8	0.3291	0.41217	0.48187	0.83746	0.38232	0.28644	0.46344	1.32544	0.84326
-128.7	0.52441	0.50201	0.89984	1.02496	0.95654	0.72003	1.22125	1.65747	1.12842
-128.6	0.27051	0.87701	0.43109	0.70856	0.69092	0.72784	0.32672	1.24731	0.95654
-128.5	-0.15527	0.26764	0.07562	0.47028	0.33154	0.18878	0.24469	0.7395	0.47217
-128.4	-0.22168	0.44342	0.32953	0.51715	0.58935	0.13019	0.44391	1.24731	0.94873
-128.3	0.13379	0.32623	0.29047	0.61871	0.46436	0.09894	0.53375	1.11841	0.62451
-128.2	-0.0498	0.54108	0.26703	0.63824	0.41748	0.14581	0.38141	1.32153	0.69092
-128.1	0.27051	0.21686	0.5639	0.45075	0.63623	0.18097	0.43219	1.13794	0.70264
-128	-0.02246	0.58014	0.57562	0.69684	0.35498	0.36847	0.71735	1.30591	0.62451
-127.9	0.25098	0.49811	0.63031	0.61871	0.47998	0.32941	0.47516	0.89185	0.8667
-127.8	-0.1748	-0.0683	0.14984	0.77106	0.49951	0.02472	0.46735	1.04028	0.53857
-127.7	-0.02246	0.31842	0.3139	0.27106	0.27295	0.07159	0.54156	1.21997	0.4917
-127.6	-0.2998	0.15045	0.03265	0.30621	0.09326	0.10675	0.19781	0.94653	0.40576
-127.5	0.47363	0.41998	0.29047	0.54059	0.5581	0.27863	0.39313	1.38013	0.56592
-127.4	-0.10449	0.33404	-0.02985	0.2984	0.35107	0.00909	0.33453	0.76294	0.75342
-127.3	0.36426	0.26764	0.45062	0.47028	0.53076	0.44659	0.50641	1.25513	0.85107
-127.2	-0.08887	0.17389	0.2514	0.60309	0.55029	0.30206	0.73688	1.28247	0.6167
-127.1	-0.13574	0.27154	0.435	0.55621	0.48389	0.05988	0.73297	1.00903	0.67529
-127	-0.01855	0.62701	0.42328	0.81403	0.80029	0.36456	1.05719	1.16138	0.97607
-126.9	-0.1084	0.10748	0.00922	0.20465	0.53076	0.02472	0.30719	0.91528	0.35107
-126.8	0.08301	0.40826	0.50531	0.57965	0.46826	0.263	0.51031	1.14575	0.89404
-126.7	-0.3623	-0.0097	0.21625	0.16168	0.51123	-0.06512	0.21344	0.677	0.55029
-126.6	0.2002	0.39264	0.56781	0.68903	0.67139	0.21613	0.43219	1.38403	0.72607
-126.5	-0.24512	-0.02533	0.03656	0.36871	0.39404	-0.11981	0.02594	1.02075	0.46826
-126.4	0.05957	0.70123	0.5639	0.67731	0.63232	0.53253	0.72906	0.96606	0.84326
-126.3	0.0127	0.49029	0.51312	0.75934	0.82764	0.55597	0.7486	1.09888	0.96045
-126.2	0.17285	0.59186	0.68109	0.99762	0.89014	0.43878	0.86969	1.25122	0.89795
-126.1	0.65723	0.67389	0.9975	0.96246	0.78076	0.73956	1.1236	1.32935	1.16748
-126	0.36426	0.83405	0.51703	0.83746	0.71826	0.52081	0.79156	1.31763	1.1167
-125.9	-0.12402	0.08795	0.1225	0.46637	0.32373	0.10675	0.50641	1.02466	0.88623
-125.8	0.28223	0.72076	0.435	0.60309	0.46826	0.08331	0.58453	1.46997	0.91357
-125.7	0.10645	0.20905	0.34906	0.51324	0.44873	0.39191	0.65875	1.19653	0.78467
-125.6	0.41895	0.66608	0.36078	0.66559	0.67139	0.39581	0.52203	1.4895	1.19873
-125.5	-0.0459	0.53717	0.435	0.77496	0.53857	0.36456	0.78766	1.48169	0.72607
-125.4	-0.46387	0.5567	0.32562	0.65778	0.28857	0.27863	0.42438	0.86841	0.53467
-125.3	-0.05762	0.64655	0.53265	0.5484	0.49561	0.30597	0.85797	1.15747	0.90576
-125.2	0.02441	0.34186	0.57172	0.78668	0.50342	0.50909	0.6236	1.21216	0.86279
-125.1	-0.01465	0.88873	0.40765	1.02106	0.50342	0.30597	0.93219	1.39575	0.75732
-125	0.000976563	0.15826	0.435	0.47028	0.42529	0.10675	0.42047	1.1731	0.60889
-124.9	-0.15918	0.25983	-0.00641	0.66949	0.31201	0.24347	0.46735	1.10278	0.46436
-124.8	-0.15918	0.23248	0.32562	0.66949	0.08936	0.31769	0.11969	0.90747	0.7456
-124.7	0.08301	0.43561	0.29047	0.57184	0.38623	0.43488	0.51813	1.052	0.63623
-124.6	0.0752	0.38483	0.4975	0.76715	0.5581	0.29034	0.58844	1.32544	0.9292
-124.5	0.09863	0.50592	0.34906	0.56012	0.63232	0.56769	0.39313	1.04419	1.05029
-124.4	-0.17871	0.1817	0.36468	0.20465	0.16357	0.23566	0.36578	0.9895	0.71826
-124.3	-0.05762	0.31451	0.15375	0.45856	0.40967	0.11066	0.53375	1.16528	0.59326
-124.2	0.0791	0.51764	0.27875	0.52106	0.32764	0.06769	0.28766	1.20044	0.58545
-124.1	-0.19043	0.10358	0.07562	0.68903	0.29248	0.07941	0.41657	1.14185	0.4917
-124	0.23926	0.68951	0.76703	0.74762	0.82373	0.55206	1.1275	2.16138	1.14404
-123.9	0.2627	0.66608	0.56	0.62262	0.64014	0.36066	0.80328	1.84497	0.92529
-123.8	0.09863	0.36529	0.39593	0.6109	0.37842	0.09503	0.46344	1.19653	0.79639
-123.7	-0.13965	0.23248	0.2475	0.49371	0.21045	-0.05731	0.43219	1.04028	0.32373
-123.6	0.16895	0.42779	0.51312	0.64996	0.31201	0.30206	0.44782	1.02466	0.78467
-123.5	-0.32715	-0.07611	0.21625	0.75153	0.36279	-0.00653	0.36578	1.16528	0.44092
-123.4	0.08301	0.84186	0.27484	0.68903	0.72217	0.52081	0.52203	1.2395	0.70264
-123.3	0.18457	0.43951	0.70844	0.86871	0.7456	0.49347	0.67047	1.35278	1.16357
-123.2	-0.10449	0.31842	0.33734	0.55231	0.27295	-0.00653	0.36578	0.98169	0.79248
-123.1	0.29395	0.63483	0.5639	0.82965	0.78857	0.46613	0.72516	1.68872	0.95654
-123	0.15723	0.75983	0.30609	0.61481	0.73389	0.18878	0.27594	1.33325	0.76123
-122.9	0.28613	0.38483	0.42718	0.56012	0.7417	0.36847	0.33453	1.20435	0.86279
-122.8	0.05957	0.53326	0.36859	0.39996	0.31592	0.34503	0.33844	1.02075	0.59717
-122.7	-0.05371	0.3067	0.24359	0.26715	0.33936	0.30988	0.18219	0.87231	0.63623
-122.6	-0.20215	0.3067	0.3139	0.45856	0.44482	0.59894	0.20953	0.80981	0.78076
-122.5	0.22363	0.45514	0.36078	0.63043	0.48389	0.37628	0.4986	1.06763	0.76904
-122.4	-0.24121	-0.25189	0.2514	0.27496	0.38232	-0.09247	0.29157	0.75122	0.37061
-122.3	-0.57715	-0.05267	0.00922	0.08356	0.4917	-0.21747	0.13922	0.71997	0.44873
-122.2	0.18457	0.24811	0.34906	0.54059	0.58154	0.18878	0.565	1.07153	0.44092
-122.1	0.02051	0.04108	0.22406	0.27106	0.63232	0.22394	0.34235	1.04028	0.75732
-122	0.0791	0.31061	0.3725	0.4859	0.39404	0.23956	0.36969	1.0481	1.06201
-121.9	-0.2334	0.34576	0.31	0.41559	0.43311	0.06769	0.36969	1.06372	0.90576
-121.8	0.09082	0.77936	0.44672	0.73981	0.66357	0.58331	0.57672	1.18481	0.8081
-121.7	-0.04199	0.42779	0.22797	0.70856	0.63232	0.31769	0.45953	1.21216	0.4292
-121.6	0.09473	0.37311	0.43109	0.66949	0.26123	0.23956	0.26422	1.00122	0.78857
-121.5	-0.03027	0.38873	0.38422	0.53668	0.5581	0.26691	0.45953	1.10669	0.71045
-121.4	-0.19434	-0.02533	-0.04156	0.26715	0.32764	0.11066	0.41657	0.90356	0.53076
-121.3	0.18066	0.50592	0.53265	0.65387	0.7417	0.77081	0.57281	1.20825	0.65185
-121.2	0.09473	0.38483	0.35297	0.5484	0.47217	0.41534	0.42438	1.28247	0.50342
-121.1	0.09473	0.12701	0.1264	0.56403	0.51904	0.08722	0.41266	1.0481	0.61279
-121	-0.06934	0.60358	0.18109	0.63824	0.31592	0.40753	0.43219	1.27075	0.41357
-120.9	0.05566	0.51373	0.11078	0.4195	0.5581	0.34503	0.30719	1.05591	0.90576
-120.8	0.11816	0.34967	0.41156	0.50543	0.47217	0.34113	0.36188	1.27075	0.83154
-120.7	0.30566	0.34967	0.29437	0.72418	0.67139	0.43878	0.52985	1.14966	0.64014
-120.6	0.000976563	0.28326	0.52875	0.62653	0.54639	0.36456	0.6275	1.23169	0.71435
-120.5	-0.03027	0.29108	0.32172	0.31403	0.57764	0.14581	0.4986	1.05591	0.63232
-120.4	0.14551	0.41217	0.435	0.79059	0.42529	0.26691	0.54156	1.00122	0.89014
-120.3	0.28613	0.54889	0.15765	0.64606	0.7417	0.40363	0.45563	1.09888	0.82764
-120.2	0.000976563	0.37701	0.15375	0.58746	0.37451	0.08722	0.25641	0.95044	0.62451
-120.1	0.00879	0.54498	0.17328	0.55231	0.35889	0.16144	0.35797	1.02466	0.64404
-120	0.21191	0.45514	0.26703	0.4859	0.5581	0.29034	0.40485	1.20435	1.03857
-119.9	0.06738	0.44733	0.35297	0.44684	0.50342	0.34113	0.82672	1.20044	0.8042
-119.8	0.02441	0.29889	0.20844	0.59528	0.6792	0.63019	0.34235	0.9231	0.84717
-119.7	0.05957	0.35358	0.16547	0.78668	0.41748	0.25128	0.67438	1.29028	0.8667
-119.6	0.28223	0.65826	0.47797	0.83746	0.75732	0.54034	0.82672	1.35278	1.31201
-119.5	0.30957	0.51764	0.3725	0.77106	0.81592	0.43488	0.86969	1.43481	0.95264
-119.4	0.17676	0.7442	0.47406	0.85699	0.71435	0.57159	0.83453	1.30981	0.83545
-119.3	-0.06543	0.52155	0.14594	0.69293	0.73389	0.26691	0.43219	0.91919	0.87842
-119.2	0.20801	0.17389	0.2514	0.80621	0.61279	0.46613	0.85797	1.38794	0.81982
-119.1	0.13379	0.58405	0.6264	0.84137	0.83154	0.3255	0.58844	1.37231	0.93701
-119	-0.08496	0.20905	0.33734	0.43512	0.62451	0.08331	0.40875	1.13403	0.76123
-118.9	-0.08887	0.12701	0.23969	0.76324	0.58935	0.47394	0.51031	0.9856	0.78076
-118.8	-0.08496	0.41998	0.25922	0.71637	0.53857	0.49738	0.54547	1.20435	0.71826
-118.7	0.34082	0.46686	0.38031	0.64606	0.72998	0.30597	0.75641	1.58325	0.99951
-118.6	-0.56543	0.60748	0.57562	0.24371	0.45654	-0.21356	0.22516	0.86841	0.26123
-118.5	0.52832	0.23248	-0.10016	0.83746	0.90576	0.68097	0.35016	1.26685	0.86279
-118.4	0.22363	0.31061	0.21234	0.16168	0.75342	0.36456	0.79156	0.84888	0.95264
-118.3	0.22363	0.65826	0.30609	0.2359	0.53857	0.388	0.4986	1.10278	0.91748
-118.2	0.36035	0.53717	0.3139	0.67731	0.54248	0.64191	0.52985	1.14185	0.72607
-118.1	0.17676	0.39264	0.40765	0.57184	0.48779	0.58722	0.69391	1.47778	0.76904
-118	-0.05371	0.44342	0.38422	0.69684	0.34326	-0.19012	0.29547	1.05981	0.6206
-117.9	0.02051	0.16998	0.06	0.64606	0.35889	0.31378	0.38922	1.13013	0.37451
-117.8	0.37988	0.63483	0.66156	0.91168	0.75732	0.62238	0.75641	1.44653	1.05029
-117.7	0.05566	0.43561	0.48187	0.77496	0.59326	0.25909	0.67047	1.05591	0.83154
-117.6	-0.05371	0.36139	0.3139	0.74762	0.48779	0.41144	0.38532	1.1145	0.60889
-117.5	0.0791	0.73248	0.20062	0.77496	0.59326	0.53253	0.55328	1.38403	1.01123
-117.4	-0.00684	0.47076	0.1264	0.50153	0.47607	0.34503	0.63531	1.03638	0.89014
-117.3	0.02441	0.17389	0.27093	0.39215	0.31982	0.07159	0.35407	0.71216	0.64404
-117.2	0.02051	0.34186	0.05609	0.68903	0.77685	0.2005	0.70563	0.86841	1.00732
-117.1	0.48145	0.48248	0.35297	0.37653	1.45264	1.9505	0.55719	1.3645	2.65186
-117	0.2666	-0.70111	-0.07281	-0.61176	1.18311	0.44659	-0.02484	-0.24487	0.61279
-116.9	0.47754	0.73639	0.23578	0.71637	0.28076	0.21222	0.20953	0.81763	0.32764
-116.8	-0.4248	-0.46674	-0.01031	-0.38519	-0.42236	-1.50262	-0.46625	-0.64722	-1.10986
-116.7	-0.53027	0.14655	-0.58063	0.18121	-0.6333	-1.33856	-0.98187	0.32935	-1.21143
-116.6	-0.69043	0.2442	-0.02985	0.54449	-0.15283	-0.89325	-0.69672	0.44653	-0.60205
-116.5	-0.6084	-0.18158	-0.13922	0.12653	-0.20752	-0.66278	-0.42718	0.54028	-0.30518
-116.4	-0.47168	-0.43158	-0.36578	-0.00629	-0.05127	-0.30731	-0.56781	0.44263	-0.39502
-116.3	0.04395	0.38483	0.28265	0.56793	0.35498	-0.02216	0.04547	1.15356	0.38232
-116.2	0.02441	0.1192	0.00531	0.32575	0.25732	0.24347	-0.11469	1.02466	0.14014
-116.1	0.1416	0.32623	-0.06891	0.28278	0.06982	0.02472	0.04938	0.58325	0.01514
-116	0.0127	0.37701	0.17328	0.54449	0.14795	0.3255	-0.07953	0.58325	0.31201
-115.9	-0.03809	0.31451	-0.1275	0.2984	0.30811	-0.06122	0.01813	0.60669	0.31982
-115.8	-0.25293	0.00201	0.07172	0.0484	-0.0083	-0.15497	0.41657	0.59888	-0.05908
-115.7	-0.13184	0.5567	0.30218	0.22028	0.30029	0.03644	0.44782	0.88013	0.59326
-115.6	0.11426	0.52936	0.435	0.39215	0.29248	0.02863	0.38922	0.77856	0.46045
-115.5	0.28613	0.56061	0.34125	0.357	0.21045	0.3255	0.40485	1.14575	0.67139
-115.4	0.02832	0.04889	0.05609	0.357	0.21045	0.30597	0.3736	0.84888	-0.10986
-115.3	0.19238	0.75592	0.51703	0.80621	0.1792	-0.58856	0.24078	1.18091	0.0542
-115.2	0.21191	0.8692	0.85687	1.06793	0.52685	0.70441	0.81891	1.55591	1.32764
-115.1	-0.37012	-0.91595	-1.05328	-0.57269	0.03857	-0.12372	-0.84515	-0.19019	0.15185
-115	0.10645	-0.25189	0.1264	0.60309	0.08936	-0.06512	0.41266	0.52856	0.5542
-114.9	-0.01074	0.0528	-0.26813	0.1109	-0.02783	-0.24091	-0.1264	0.55981	0.21045
-114.8	-0.26465	0.1778	-0.02985	0.24371	-0.1333	-0.29169	-0.41547	0.59888	0.29639
-114.7	0.00488	0.39264	0.1889	0.22028	-0.22705	-0.30731	0.02985	0.6731	0.19092
-114.6	-0.13965	0.1192	-0.17828	0.37653	0.15967	-0.33856	-0.08734	0.75513	0.03076
-114.5	0.05176	0.34576	0.20453	0.16168	0.15967	0.02863	-0.1264	0.35278	0.23389
-114.4	-0.0459	0.34576	0.07172	0.43512	-0.08252	-0.39325	-0.22015	0.41138	-0.05127
-114.3	-0.01855	0.25983	0.34906	0.37262	0.28467	-0.26434	0.05328	0.53638	0.24951
-114.2	-0.04199	0.47467	0.21234	0.51715	-0.18799	-0.19012	0.21735	0.69263	0.23779
-114.1	-0.08105	0.33404	0.11469	0.45075	-0.01221	-0.22137	0.19391	0.63013	0.18701
-114	0.62598	0.65826	0.31781	0.72809	0.50732	0.28253	0.4361	1.03638	0.25732
-113.9	0.52051	0.75592	0.48968	0.83746	0.60889	0.08722	0.79938	1.18481	0.76904
-113.8	0.37598	0.6778	0.40765	0.20856	0.32373	-0.05341	0.38532	0.93872	0.4292
-113.7	0.40723	0.49811	0.33734	0.47028	0.29639	-0.12372	0.42438	0.98169	0.44482
-113.6	0.04395	0.52545	0.33343	0.70856	0.39404	0.35284	0.55719	1.26294	0.65576
-113.5	0.0752	0.31451	0.04437	0.73199	0.26514	0.40363	0.39703	1.04028	0.4292
-113.4	0.08301	0.41608	0.14594	0.63824	0.25342	-0.10809	0.61188	1.20825	0.08545
-113.3	0.16895	0.8653	0.3139	0.97809	0.20654	0.36847	0.85406	1.13013	0.94092
-113.2	-0.45605	-0.59564	-0.71735	-0.21332	0.21045	0.02081	-0.4389	0.03638	0.79248
-113.1	-0.0459	-0.98236	-0.7486	-0.65472	-0.16455	-0.33856	-0.81	-0.01831	-0.31689
-113	-0.21777	0.10358	-0.16266	0.22418	-0.58252	-0.70966	-0.08734	0.38403	-0.39502
-112.9	-0.02637	0.52545	0.47406	0.70074	-0.06689	-0.55731	0.04156	0.74731	-0.14502
-112.8	0.00488	0.34967	0.63031	0.52106	-0.02393	-0.74872	0.1236	0.72388	-0.33252
-112.7	-0.06543	0.70514	0.55219	0.60309	0.05029	-0.18622	0.15875	0.69263	0.06982
-112.6	0.11426	0.18951	0.63422	0.56793	0.01123	0.06378	0.05328	0.7395	0.03467
-112.5	0.05566	0.36529	0.57172	0.50153	0.40967	-0.23309	-0.03656	0.84497	0.3667
-112.4	0.19238	0.29498	0.50922	0.76324	0.25342	0.013	0.19781	0.9856	0.31201
-112.3	0.33691	0.54889	0.46625	0.59528	0.17139	-0.15106	-0.04047	0.83325	-0.09033
-112.2	-0.11621	0.76764	0.16547	0.83356	0.09717	-0.31903	0.47125	1.12622	-0.03174
-112.1	0.5166	1.14655	0.84515	1.04059	0.72607	0.12238	0.61188	1.34497	0.53076
-112	-0.11621	0.75592	0.45453	0.82574	0.50732	0.23566	0.29938	0.93091	0.47998
-111.9	0.06738	0.33795	0.30609	0.4234	0.36279	-0.00653	0.41657	0.99731	0.47217
-111.8	0.23145	0.47858	0.3725	0.50153	0.7456	0.31769	0.16656	0.95044	0.56982
-111.7	0.34863	0.4942	0.42718	0.61871	0.58154	0.24347	0.50641	1.06372	0.9956
-111.6	0.0127	0.51373	0.26312	0.47028	0.32373	0.19659	0.15485	0.91528	0.69873
-111.5	-0.33496	0.09967	0.04437	0.32965	0.33545	0.02472	0.23688	1.1106	0.30811
-111.4	0.37988	0.71686	0.27875	0.56012	0.63623	0.43488	0.55719	1.06372	0.65576
-111.3	0.1377	0.7403	0.40765	0.74371	0.58154	0.33722	0.50641	1.43091	0.96826
-111.2	0.03613	0.47076	0.42718	0.43512	0.39404	0.22394	0.28766	1.14966	0.67139
-111.1	0.08691	0.38483	0.39984	0.73199	0.35498	0.30597	0.54938	1.22388	0.8042
-111	-0.2373	0.25983	0.48578	0.38043	0.26514	0.41925	0.59235	1.08716	0.87451
-110.9	-0.22168	0.20905	0.17328	0.44293	0.32764	0.04816	0.41266	0.98169	1.0542
-110.8	-0.20215	0.46686	0.06781	0.14606	0.1792	0.10284	0.08453	1.00903	0.75342
-110.7	-0.29199	0.33404	0.14203	0.60699	0.22607	0.32941	0.42438	0.99341	0.58154
-110.6	0.39941	0.81842	0.66937	0.82965	0.90576	0.85284	0.83844	1.18481	0.83154
-110.5	-0.05371	0.34967	0.38031	0.57574	0.32764	0.263	0.52203	1.18872	0.71045
-110.4	-0.06543	0.27545	0.22015	0.42731	0.28467	0.13019	0.30719	1.07935	0.6206
-110.3	-0.13184	0.6817	0.36078	0.57965	0.43311	0.43097	0.47516	1.11841	0.44092
-110.2	-0.2373	0.38483	0.04437	0.1734	0.40967	0.07159	0.27985	0.85669	0.50342
-110.1	-0.0498	0.1778	0.28265	0.4195	0.6831	0.50909	0.41266	1.1106	0.72607
-110	0.16113	0.48639	0.49359	0.66559	0.39404	-0.01044	0.73297	1.58325	0.41748
-109.9	0.12598	0.66217	0.3764	1.07965	1.27295	0.85675	0.96735	1.63403	1.46045
-109.8	-0.02637	-0.1972	0.16547	0.22028	0.49951	0.32159	-0.01312	0.50903	0.63232
-109.7	0.19238	0.36529	0.1264	0.86481	0.63232	0.34894	0.58453	0.91138	0.88623
-109.6	0.24707	0.66608	0.45062	0.81012	0.73389	0.41534	0.49078	1.26294	0.71826
-109.5	0.25879	0.14264	0.07562	0.60309	0.37061	0.27472	0.32282	0.88403	0.78467
-109.4	0.14941	0.45514	0.05609	0.37653	0.37061	0.23956	0.31891	1.04419	0.8081
-109.3	-0.12012	0.18951	-0.01031	0.482	0.50732	0.36456	0.30328	1.00903	0.33545
-109.2	-0.35449	0.38873	0.03265	0.67731	0.26123	0.16534	0.35407	0.87622	0.39795
-109.1	-0.20605	-0.06439	-0.19391	0.19293	0.1831	0.02081	0.51813	0.87622	0.37842
-109	-0.0498	0.36529	0.19281	0.34528	0.29248	0.37238	0.59235	0.91528	0.6206
-108.9	0.2627	0.47467	0.48187	0.81012	0.85107	0.54816	0.71344	1.21216	1.01514
-108.8	-0.27637	0.02545	-0.22516	-0.06488	0.1831	0.05597	0.14703	0.68481	0.32373
-108.7	0.02832	0.52155	0.33343	0.78668	0.12842	0.41925	0.57281	0.93481	0.60889
-108.6	0.0791	0.46686	0.22015	0.55621	0.54639	0.388	0.49469	1.14575	0.72998
-108.5	0.10254	0.48639	0.2514	0.63043	0.3667	0.34894	0.46344	1.12231	0.50732
-108.4	0.0127	0.41608	0.34515	0.44684	0.50342	0.22784	0.07281	0.75513	0.60889
-108.3	0.36426	0.52545	0.57172	0.61481	0.5581	0.388	0.7525	1.25513	0.67139
-108.2	-0.27246	0.03717	-0.01031	0.4859	0.20264	0.22784	0.41657	0.84106	0.23779
-108.1	0.15332	0.46686	0.50922	0.84918	0.51904	0.36066	0.4986	1.20825	0.70264
-108	0.04004	0.39654	0.14984	0.5484	0.40967	0.4505	0.315	0.90356	0.9956
-107.9	-0.22168	-0.6347	-0.64313	-0.67035	0.4292	1.05597	-0.64203	0.21997	1.51123
-107.8	-0.01074	-1.99408	-1.20953	-1.48285	-0.17627	-0.68622	-1.74359	-0.62769	-0.76221
-107.7	-0.24512	0.92389	0.27875	0.71637	-0.01611	-0.50262	-0.27093	0.72778	-0.31299
-107.6	-0.03027	0.39264	-0.22906	0.3609	-0.19971	-0.38153	-0.06	0.40356	-0.17627
-107.5	-0.24902	0.27545	-0.0025	0.18121	0.32764	0.30988	-0.13422	0.34106	0.26904
-107.4	-0.35449	0.28326	-0.14703	-0.09613	0.22998	-0.17841	-0.31	0.52075	-0.13721
-107.3	-0.18652	0.08795	-0.21735	0.33746	0.26904	-0.07294	-0.34125	0.1731	0.19092
-107.2	-0.09277	-0.12689	0.02094	0.03278	-0.06689	-0.56122	-0.57953	0.36841	-0.05908
-107.1	0.23926	0.40826	0.2475	0.56793	0.25342	0.23175	-0.06781	0.65356	0.30029
-107	-0.11231	0.42779	0.02875	0.22809	0.16357	-0.26044	-0.28265	0.3606	0.16357
-106.9	0.09082	0.31061	0.06781	0.20856	0.05029	-0.23309	-0.25531	0.52856	0.28076
-106.8	-0.05371	0.32233	0.14594	0.27496	0.10889	-0.2995	0.18219	0.10669	0.25342
-106.7	0.25879	0.03717	-0.05328	0.57574	0.19873	0.11456	0.36188	0.63794	0.45264
-106.6	0.05566	0.41608	-0.08063	0.44684	0.2417	0.14581	0.34625	0.7981	0.44092
-106.5	0.19629	0.61139	0.10297	0.37262	0.32373	0.16534	0.40485	0.88403	0.39404
-106.4	0.13379	0.5528	0.49359	0.41559	0.65967	0.22394	0.57672	1.10669	0.71435
-106.3	-0.21777	0.03326	0.16547	0.23981	0.06982	0.02863	0.2525	0.68872	0.22217
-106.2	-0.01855	0.56842	0.17328	0.12262	0.33936	0.09113	0.61578	1.09106	0.5581
-106.1	0.27441	0.33795	0.39984	0.22028	0.43701	-0.01044	0.48297	0.95825	0.72607
-106	-0.0459	0.41998	0.14594	0.22809	0.20654	0.06378	0.3111	0.91138	0.4917
-105.9	0.10254	0.45904	0.05219	0.68903	0.35107	-0.08466	0.3736	1.25903	0.41748
-105.8	-0.27637	0.23639	0.29828	0.39215	0.05029	-0.07684	0.4361	1.03247	0.40576
-105.7	-0.21777	0.10748	-0.57281	-0.0141	0.31982	-0.38544	-0.11859	0.77856	0.2456
-105.6	-0.20605	0.26373	-0.19781	0.32184	0.08545	-0.0495	-0.03265	0.48169	0.14795
-105.5	-0.40918	0.37701	0.17719	0.14606	0.38232	0.15363	0.19	1.03638	0.15576
-105.4	-0.37402	0.33014	-0.36969	0.12262	0.32373	-0.10809	-0.01703	0.86841	0.26123
-105.3	-0.28027	0.08405	-0.18219	0.1695	0.38623	-0.13544	0.03766	0.61841	0.29248
-105.2	-0.01074	0.07233	0.13422	0.46637	0.65185	0.18488	0.28375	1.21997	0.47998
-105.1	-0.22949	-0.24799	0.13812	0.59918	0.21826	-0.12372	0.04547	0.59888	0.12842
-105	-0.06152	-0.18939	0.29437	0.56012	0.53467	-0.06512	0.43219	0.95044	0.21826
-104.9	0.4541	0.22858	-0.04938	0.34137	0.67529	-0.20575	0.30719	0.9856	0.5542
-104.8	0.21973	0.18561	-0.05719	0.14996	0.2456	0.00519	-0.18109	0.7395	0.4917
-104.7	0.14941	0.50592	-0.06891	0.41168	0.25342	0.06769	0.31891	0.76685	0.50732
-104.6	0.13379	-0.16595	-0.09235	0.40778	0.27295	0.17706	-0.00922	0.80981	0.31982
-104.5	0.08691	0.45514	0.0014	0.64996	0.73389	0.04425	0.22516	0.83325	0.65967
-104.4	-0.25684	0.07623	-0.06891	0.1109	0.49561	-0.29169	-0.13422	0.25513	0.07764
-104.3	-0.25684	0.53717	-0.10407	0.31403	0.49951	-0.24481	0.19	0.9895	0.35889
-104.2	-0.16699	0.06061	-0.24469	0.37653	0.26123	-0.02997	0.09235	0.41919	0.45654
-104.1	0.000976563	0.15826	0.24359	0.33746	0.17529	-0.0495	0.17828	0.88013	0.18701
-104	0.0752	0.47076	0.04047	0.44293	0.25342	0.47394	0.10797	0.84497	0.45264
-103.9	-0.20605	-0.15033	-0.42047	-0.22113	0.34326	0.43097	-0.185	0.33325	0.33545
-103.8	0.09082	0.01764	0.46234	0.41559	0.45654	0.07159	-0.14203	0.77075	0.44482
-103.7	-0.11621	0.29108	-0.15485	0.33746	0.03857	-0.10419	-0.0014	0.38794	0.22998
-103.6	-0.15527	0.16608	-0.08453	0.07574	0.20654	-0.33466	-0.28656	0.46606	-0.23096
-103.5	-0.29199	-0.1933	0.0639	0.18121	-0.2583	-0.39325	-0.22406	0.16138	0.21435
-103.4	-0.13184	0.11529	0.1889	0.36481	0.08545	-0.01434	-0.31781	0.46997	0.15185
-103.3	-0.17871	0.3692	0.20453	0.45465	-0.06689	0.14581	-0.04828	0.45044	0.1792
-103.2	-0.08105	0.07623	0.36859	0.43903	0.13623	0.02081	-0.10687	0.62622	0.33936
-103.1	-0.02637	-0.22845	0.06	0.14215	0.1167	-0.4245	-0.44281	0.35669	-0.21143
-103	0.05176	0.26764	0.16547	0.71637	0.15185	-0.11981	0.22125	0.82935	0.31592
-102.9	-0.03027	0.09967	0.22406	0.49371	0.59326	-0.20966	-0.14594	0.46606	0.56201
-102.8	0.0752	0.06451	0.32562	0.49762	0.29639	0.04816	0.13922	0.75122	0.50732
-102.7	0.25098	-0.06439	0.14984	0.23981	0.35107	0.14972	-0.35297	0.57935	0.12451
-102.6	-0.01074	0.1778	0.11859	0.38825	0.37842	0.25909	-0.1264	0.88794	0.51123
-102.5	-0.08887	0.22076	0.0014	0.21246	0.21045	-0.28387	0.16266	0.16138	0.30811
-102.4	-0.13184	0.37701	-0.19	0.16559	0.31201	0.11847	0.08453	0.52466	0.23779
-102.3	-0.21387	0.25983	-0.13141	0.00543	0.21045	-0.13934	0.24469	0.56372	0.20654
-102.2	-0.19434	0.08795	-0.05719	-0.11957	0.13623	-0.45575	0.09235	0.54419	0.49951
-102.1	-0.02246	0.42779	0.33734	0.18903	0.68701	0.05988	0.48688	0.94653	0.45264
-102	-0.31152	0.09186	-0.20953	0.22418	-0.1294	-0.04559	0.04547	0.50903	0.40967
-101.9	-0.01855	0.43951	0.23578	0.50934	-0.06299	-0.74091	0.14313	0.58325	0.08154
-101.8	0.0791	0.65045	0.38422	0.92731	0.08545	-0.21747	0.72906	1.24731	0.28857
-101.7	-0.43652	-0.15033	-0.51031	0.03668	0.01123	-0.27216	-0.08344	0.34106	0.35889
-101.6	-0.11231	0.14655	-0.01031	0.19293	0.22998	-0.237	0.04156	0.72388	0.31592
-101.5	-0.18262	-0.28705	0.20844	-0.17816	0.1831	-0.42059	-0.05219	0.44653	0.19092
-101.4	-0.5459	-0.22845	-0.13531	0.23981	-0.01611	-0.00653	-0.3139	0.60278	0.19092
-101.3	-0.27246	0.17389	-0.11578	0.13434	0.32764	-0.18231	0.26032	0.96997	-0.03955
-101.2	-0.27637	0.23248	0.00922	0.27106	0.2417	-0.01044	0.14703	0.59497	0.27295
-101.1	-0.46777	0.04498	-0.20563	0.34137	0.15185	-0.20966	-0.10687	0.79419	0.05029
-101	-0.27246	-0.21674	-0.11578	0.18903	-0.10205	-0.13544	-0.22015	0.69263	0.07373
-100.9	-0.28809	0.06842	-0.14313	0.46246	0.31592	-0.05731	-0.07953	0.45435	0.17529
-100.8	0.05957	0.11529	0.03656	0.46637	0.21435	0.17316	0.1236	0.802	0.08154
-100.7	0.14551	0.22076	0.20844	0.59918	0.30029	-0.13153	0.23688	0.9231	0.47607
-100.6	0.24316	0.53326	0.0639	0.70074	0.39404	-0.35809	0.30328	0.66528	0.28857
-100.5	-0.03418	0.06061	-0.10797	0.19293	0.15185	-0.31122	0.03375	0.73169	0.5542
-100.4	0.1377	0.20123	0.13812	0.67731	0.04639	-0.01434	0.2525	0.71606	0.63623
-100.3	0.11035	0.31842	0.09515	0.28278	0.1831	-0.237	0.315	0.59106	0.33154
-100.2	0.09863	0.26764	-0.02985	0.27106	0.05811	-0.25653	-0.17328	0.43091	0.60107
-100.1	0.1377	0.54498	-0.11969	0.59918	0.36279	-0.77216	0.065	0.69653	-0.06299
-100	1.14551	0.93561	0.41937	0.84137	1.04248	0.78253	0.78766	1.59497	1.25732
-99.9	-1.01074	0.00201	-0.82672	-0.04926	-0.42627	-0.40106	-0.86469	-0.14331	-0.23096
-99.8	-0.18262	-0.45502	-0.26813	-0.41254	0.02686	-0.55341	-0.1264	0.59888	0.10107
-99.7	-0.22559	-0.02924	-0.065	0.03278	-0.02783	-0.22137	-0.07172	0.52856	0.28857
-99.6	-0.19824	-0.01752	-0.23688	0.01715	0.03467	-0.39325	-0.38812	0.32935	0.15967
-99.5	-0.47949	-0.18939	0.03656	0.18903	-0.05908	-0.09637	-0.31781	0.33325	0.3042
-99.4	-0.65918	-0.0058	-0.17047	0.24371	0.17139	-0.24091	-0.22406	0.27075	0.02295
-99.3	0.2041	0.50983	0.3764	0.7359	0.73779	0.00909	0.22906	0.66138	0.56592
-99.2	-0.03809	0.34576	0.33343	0.77496	0.03467	0.02081	0.10407	0.41919	0.25342
-99.1	-0.20215	0.59186	0.17719	0.32965	0.07373	-0.12762	0.23297	0.57935	-0.04346
-99	0.10645	0.84967	0.57953	0.90387	0.47217	0.04425	0.60797	0.96997	0.54248
-98.9	0.14551	0.70123	0.5639	0.73981	0.28857	0.06769	0.34235	0.677	0.42139
-98.8	0.10645	0.34576	0.04437	0.1109	0.18701	0.04034	0.23688	0.70044	0.24951
-98.7	0.04004	0.54498	0.15765	0.26715	-0.17627	0.23956	0.23688	0.69653	0.7417
-98.6	0.000976563	0.59186	0.41937	0.46246	0.41748	0.25519	0.57281	0.80591	0.56982
-98.5	-0.08496	0.38483	0.33343	0.79059	0.47998	0.27863	0.57672	0.94263	0.73779
-98.4	0.14551	0.42389	0.04828	0.25934	0.26904	0.28253	0.17047	0.81763	0.28857
-98.3	-0.02637	0.37311	0.23578	0.27496	0.28857	0.17316	0.10797	0.95825	0.72998
-98.2	-0.27246	0.02545	-0.19781	0.07574	-0.04346	-0.1745	0.08844	0.34888	0.22217
-98.1	0.19629	0.30279	0.45843	0.482	0.50732	0.30206	0.29547	1.07544	0.88232
-98	-0.12012	0.38092	0.14203	0.48981	0.22607	0.04816	0.21344	0.59497	0.69482
-97.9	-0.30371	0.43561	-0.14703	0.37653	0.39014	0.24738	0.24469	0.78638	0.58935
-97.8	-0.36621	0.39264	-0.07281	0.01715	-0.03564	-0.237	-0.15375	0.43872	0.64404
-97.7	-0.60059	0.14264	-0.19	-0.07269	0.07373	-0.27997	-0.05609	0.49731	0.35498
-97.6	0.10254	0.47467	0.33734	0.61481	0.50732	0.58722	0.47907	1.01685	1.26123
-97.5	-0.34668	0.19342	0.04437	-0.00629	0.64014	0.22784	0.17047	0.99731	0.54248
-97.4	0.12988	-0.00189	0.33734	0.55621	0.59717	0.19659	-0.04828	0.84497	0.71045
-97.3	-0.18652	0.59576	0.04828	0.51715	0.32764	0.30597	0.5025	0.93481	0.27686
-97.2	0.27441	0.59576	0.41937	0.66949	0.37061	0.14972	0.67438	1.23169	0.45264
-97.1	-0.21387	0.28717	0.27093	0.57184	0.27686	-0.01044	0.22516	0.69263	0.54639
-97	-0.07324	0.35358	0.10687	0.2945	0.7417	-0.01044	0.19781	0.8645	0.58154
-96.9	-0.1748	0.30279	-0.01813	0.24762	0.27686	0.27863	0.30719	0.552	0.40576
-96.8	-0.09277	0.47076	0.20453	0.53278	0.47998	0.14972	0.53375	0.96216	0.46826
-96.7	-0.03418	0.56842	-0.01031	0.43512	0.33936	0.04816	0.49469	0.81372	0.28076
-96.6	0.16895	0.63483	0.31	0.50543	0.21045	0.13409	0.72125	0.90356	0.61279
-96.5	-0.07324	0.41998	0.25922	0.65387	0.53076	0.31769	0.50641	0.93872	0.81201
-96.4	-0.38184	0.19342	0.23969	0.50153	0.44873	0.2005	0.44782	0.99341	0.89014
-96.3	-0.68262	-0.45502	-0.46344	0.16168	0.07373	-0.19794	-0.04047	0.73169	0.30029
-96.2	-0.04199	-0.29486	-0.04547	0.482	-0.1919	-0.1745	-0.3725	0.84497	0.14404
-96.1	0.2002	0.37311	0.3764	0.51715	0.29248	0.16925	0.3775	0.95435	0.58935
-96	-0.06543	0.37701	0.44672	0.56403	0.31201	0.30988	0.49078	0.90747	0.82764
-95.9	-0.0459	0.14264	0.36468	0.71246	0.5542	0.10675	0.38141	1.12622	0.6206
-95.8	0.62988	0.60748	0.48968	0.90387	0.51514	0.48956	0.78766	1.18481	0.67139
-95.7	-0.19043	0.10748	-0.20953	0.52496	0.02686	-0.03387	0.33063	0.68481	0.40186
-95.6	0.02051	0.15045	0.22406	0.07574	0.28467	-0.10028	0.13141	0.90356	0.43311
-95.5	-0.33105	0.06842	-0.02594	0.18512	0.23779	-0.29169	0.17047	0.78247	0.07764
-95.4	0.0752	0.39264	0.27875	0.47809	0.51514	-0.20966	0.42828	0.58716	0.45264
-95.3	0.11426	0.38483	0.64594	0.56012	0.47217	0.45441	0.65094	1.20435	0.82373
-95.2	-0.3584	-0.00189	-0.05719	0.2945	0.20654	-0.35809	0.34235	0.68091	0.1792
-95.1	-0.07324	0.19733	0.00922	0.60699	0.1831	0.138	0.32672	0.59497	0.21435
-95	-0.08496	0.34967	0.16156	0.52106	0.38623	0.05988	0.25641	0.89575	0.50732
-94.9	0.2002	0.53717	0.26703	0.53278	0.51123	0.48175	0.76422	1.19263	0.65576
-94.8	0.30176	0.34967	0.20453	0.59528	0.48779	0.30988	0.23297	0.7395	0.59717
-94.7	0.34473	0.47076	0.32562	0.61481	0.3042	0.28253	0.51422	1.00122	0.75342
-94.6	-0.24512	0.20123	0.03265	0.27496	0.26514	-0.21356	0.41266	0.58716	0.50732
-94.5	-0.01855	0.57623	0.685	0.72809	0.81592	0.34113	0.65485	1.19653	0.88232
-94.4	-0.38184	0.22076	-0.01422	0.37653	0.48779	-0.01434	0.38922	0.88794	0.31201
-94.3	-0.26465	0.0567	-0.02203	0.21246	0.40967	0.05988	0.06891	0.81763	0.59717
-94.2	0.24316	0.33014	0.23969	0.53668	0.57764	0.30988	0.41266	1.02466	0.78467
-94.1	0.06738	0.32623	0.0639	0.45856	0.4917	0.21222	0.45172	0.96606	0.43701
-94	0.11426	0.41608	0.28265	0.5484	0.6831	0.38409	0.53375	0.96606	0.73389
-93.9	0.22363	0.39264	0.39984	0.39606	0.57373	0.35675	0.39313	1.12231	0.6792
-93.8	0.2002	0.61139	0.47797	0.64606	0.65967	0.50128	0.70953	1.35278	0.82764
-93.7	0.02051	0.65045	0.42328	0.47028	0.71826	0.56378	0.4986	0.93481	0.50342
-93.6	0.04004	0.33014	0.27484	0.59137	0.45264	0.41144	0.3736	0.69653	0.65576
-93.5	-0.08496	0.03717	0.07562	0.45075	0.37061	0.10284	0.20953	0.82153	0.5542
-93.4	-0.21387	0.25592	0.32172	0.482	0.16357	0.24738	0.58453	0.9895	0.53076
-93.3	-0.01074	0.23248	0.17328	0.49371	0.48779	-0.25653	0.41657	0.84888	0.42139
-93.2	-0.21387	0.20123	-0.02203	0.40387	0.2417	0.00519	0.34625	0.96606	0.51514
-93.1	-0.3623	0.06842	0.26312	0.40778	0.51123	-0.03778	0.09625	0.69653	0.2456
-93	0.16113	0.35748	0.46625	0.35309	0.45654	0.27863	0.40094	1.052	0.59326
-92.9	0.0791	0.20905	0.20453	0.15778	0.37061	-0.09637	0.27985	1.08716	0.6792
-92.8	0.3877	0.65436	0.40375	0.47028	0.69873	0.43878	0.41266	1.2981	0.74951
-92.7	-0.22559	0.10748	0.07953	0.18512	0.40967	-0.10809	0.34625	0.8606	0.23389
-92.6	-0.26855	-0.40424	0.07562	0.54059	0.3042	0.22003	0.33453	0.77466	0.41357
-92.5	-0.19434	0.31451	0.13812	0.20465	0.58935	0.2005	0.48688	0.9895	0.39404
-92.4	-0.09668	0.22076	0.22406	0.45856	0.24951	-0.19403	0.58844	0.8645	0.38623
-92.3	-0.12793	0.1192	0.01312	0.30621	0.06201	0.0755	0.42828	0.77856	0.22607
-92.2	0.13379	0.15436	0.28265	0.36481	0.43311	0.28644	0.41657	1.12231	0.51904
-92.1	-0.37793	0.36529	0.13031	0.58356	0.4292	0.04425	0.3111	1.04419	0.36279
-92	0.0166	0.36139	0.32172	0.58356	0.34717	0.04816	0.68219	0.94263	0.56982
-91.9	-0.0459	-0.03314	-0.03766	0.38043	0.46045	0.263	0.57672	1.1145	0.46826
-91.8	-0.24121	-0.24408	-0.08453	-0.04926	0.29248	-0.20575	0.10016	0.5481	0.42139
-91.7	-0.40918	0.1817	0.03656	0.47418	0.38623	-0.06903	0.16266	0.95825	0.57373
-91.6	-0.35449	-0.03314	0.03265	0.06012	0.25342	-0.08075	0.41657	0.88403	0.42139
-91.5	-0.2373	0.25983	-0.03766	0.20465	0.26514	0.07941	0.19391	0.62622	0.32373
-91.4	-0.0498	0.12311	0.13031	0.61871	0.32373	0.05597	0.2525	0.94263	0.40576
-91.3	0.11035	0.29498	0.04047	0.20856	0.44873	0.03644	0.49469	0.97388	0.36279
-91.2	-0.26074	0.1778	0.16156	0.31793	0.42139	0.12628	0.31891	0.87231	0.2456
-91.1	-0.13965	0.36529	0.38422	0.47418	0.53076	0.19659	0.315	1.1145	0.46436
-91	-0.44043	-0.11517	-0.15094	0.2984	-0.26611	-0.11591	0.09235	0.78247	0.20264
-90.9	-0.04199	0.08795	0.23578	0.51715	0.31592	-0.05731	0.61969	1.28247	0.60498
-90.8	-0.19434	-0.08783	-0.08063	0.2359	0.22998	-0.25653	0.33063	0.38403	0.34717
-90.7	-0.37402	-0.01752	0.185	0.52496	0.22217	0.14191	0.22516	0.76294	0.4292
-90.6	0.18457	0.45904	0.5639	0.74371	0.73389	0.39191	0.65094	1.12622	0.55029
-90.5	-0.31543	0.11139	-0.28766	0.21637	0.13623	-0.17059	0.1861	0.52856	0.0542
-90.4	-0.08105	0.28326	0.22015	0.34918	0.32373	-0.01825	0.2486	1.052	0.67139
-90.3	-0.26465	0.11529	-0.02594	0.13043	0.03467	0.02472	0.26813	0.81763	0.50342
-90.2	0.02441	0.43561	0.59906	0.84528	0.56982	0.45831	0.71344	1.24341	0.76514
-90.1	-0.2373	0.3692	0.10687	0.38434	0.33545	0.18097	0.54938	0.96216	0.40186
-90	-0.68652	0.23639	-0.04938	0.02106	0.01514	-0.08856	0.29157	0.73169	0.3667
-89.9	0.000976563	0.20123	0.36078	0.63043	0.62451	0.04816	0.25641	0.76685	0.65967
-89.8	-0.26465	0.12311	-0.1275	0.27887	0.53076	0.02472	0.02594	0.80591	0.34717
-89.7	-0.24902	0.41608	0.03265	0.44293	0.30811	0.02472	0.47125	1.11841	0.40186
-89.6	-0.38184	0.0528	-0.15485	0.14996	0.43701	-0.31122	-0.07172	0.65747	0.39795
-89.5	-0.29199	0.16998	0.09906	0.64996	0.37061	0.2005	0.40094	0.77856	0.5581
-89.4	-0.40137	0.02936	-0.10407	0.31012	0.45654	0.01691	0.48297	0.88794	0.47217
-89.3	0.12598	0.60748	0.65375	0.63824	0.58545	0.43097	1.01422	1.32544	0.94873
-89.2	0.1416	0.33795	-0.17047	0.19684	0.51514	0.03253	0.39703	1.07544	0.27686
-89.1	-0.06934	0.18561	0.01703	0.39996	0.56982	0.29425	0.36578	0.95044	0.1792
-89	0.12988	0.53717	0.43109	0.51715	0.62451	0.11847	0.63531	1.3606	0.8081
-88.9	0.0127	0.36529	0.10297	0.67731	0.58545	0.34503	0.46344	1.02466	0.43701
-88.8	-0.31934	0.31451	0.05219	0.27496	0.1792	-0.00262	0.39703	0.91138	0.42139
-88.7	-0.32324	0.09576	0.16156	0.47809	0.1831	0.01691	0.49078	0.96606	0.49951
-88.6	0.0127	0.40045	0.435	0.87262	0.57764	0.25909	0.47907	1.15356	0.60889
-88.5	-0.36621	0.27545	0.04828	0.20856	0.19092	-0.05341	0.17828	0.82153	0.42139
-88.4	-0.2959	0.06061	0.04828	0.19293	-0.15674	0.23956	0.08844	1.12622	0.58545
-88.3	0.000976563	0.22076	0.11859	0.6734	0.23779	-0.11981	0.21344	0.84888	0.19482
-88.2	-0.13574	0.43951	0.185	0.3609	0.39014	0.04425	0.27985	1.03638	0.5542
-88.1	-0.19824	0.14655	0.0639	0.23981	0.09717	-0.10028	-0.06	0.8606	0.66357
-88	0.27832	0.65826	0.33734	0.47418	0.79639	0.42316	0.5025	1.41528	0.84717
-87.9	-0.13574	0.10358	0.29047	0.40778	0.14404	0.09894	0.1861	0.8645	0.85889
-87.8	0.12988	0.37701	0.19672	0.38043	0.39014	0.23175	0.3775	1.2395	0.60889
-87.7	-0.16309	0.07623	0.01312	0.26325	0.33936	-0.06903	0.02203	0.95825	0.3042
-87.6	-0.2959	0.25983	-0.03375	0.40387	0.57373	0.38409	0.55719	0.90356	0.58545
-87.5	-0.17871	0.13483	0.09906	0.05231	0.32373	0.16925	0.15485	0.69653	0.31982
-87.4	-0.45605	0.36529	0.17328	0.24762	0.33545	0.06378	0.36969	1.02075	0.64795
-87.3	-0.01855	0.4317	0.28656	0.59918	0.40576	0.263	0.49078	1.04419	0.64014
-87.2	-0.05762	0.36139	0.10297	0.46246	0.30029	0.08331	0.46344	1.13013	0.63623
-87.1	-0.05371	0.34576	0.30218	0.70074	0.32764	0.20441	0.3111	1.0481	0.94482
-87	-0.62793	-0.16595	-0.23297	-0.24066	0.10889	-0.4245	-0.10687	0.50122	0.22998
-86.9	-0.22949	0.13873	0.02484	0.16559	0.31982	0.08331	0.11578	1.16919	0.50342
-86.8	-0.04199	0.2403	0.09515	0.25153	0.34717	-0.11591	0.31891	0.93091	0.84717
-86.7	-0.47559	-0.0097	0.11078	0.20856	0.17139	-0.08466	0.13922	0.71997	0.29248
-86.6	0.13379	0.31451	0.41937	0.53278	0.30811	-0.112	0.30328	1.15747	0.56982
-86.5	-0.3584	-0.04095	0.1889	0.34918	0.55029	-0.0495	0.16266	0.91528	0.28076
-86.4	-0.1084	0.65045	0.45453	0.74762	0.57373	0.37628	0.59235	1.19263	0.67529
-86.3	-0.33887	0.3067	0.1889	0.48981	0.41357	0.28644	0.29157	0.8606	0.50342
-86.2	0.17285	0.00201	0.35687	0.61481	0.45264	0.30597	0.2525	0.87231	0.53857
-86.1	0.16895	0.43951	0.70844	0.21637	0.63232	0.43488	0.7525	1.27075	0.6831
-86	-0.03418	0.53326	0.28656	0.56012	0.67529	0.17706	0.19	0.88403	0.71045
-85.9	-0.21387	0.28717	0.09125	0.56793	0.38232	-0.17059	0.16656	0.81372	0.64014
-85.8	-0.28418	0.20514	0.08344	0.30231	0.32373	0.01691	0.28766	0.82935	0.58154
-85.7	0.000976563	0.31451	0.29828	0.6109	0.59326	0.04425	0.77203	1.28247	0.89795
-85.6	-0.22168	0.29889	0.29828	0.51324	0.56982	0.26691	0.52985	0.8606	0.61279
-85.5	-0.41309	-0.09955	0.14594	0.42731	0.49951	0.0755	0.4361	0.86841	0.65576
-85.4	0.3877	0.63873	0.29828	0.65387	0.41357	0.20441	0.45172	0.93091	0.89404
-85.3	-0.15918	0.07623	0.32562	0.39215	0.51904	0.15753	0.21344	0.88403	0.53467
-85.2	-0.01465	0.2442	0.27875	0.27496	0.37451	0.06378	0.065	1.06372	0.22217
-85.1	-0.09277	0.34967	0.25531	0.44684	0.49951	-0.05341	0.52985	1.06372	0.59326
-85	0.11035	0.3692	0.55219	0.61481	0.87842	0.48956	0.67438	0.95044	0.75342
-84.9	-0.49512	0.06061	-0.04547	0.2945	0.45654	-0.0495	0.02203	1.13794	0.26904
-84.8	-0.40137	-0.04095	-0.02203	0.22028	0.08154	-0.16278	0.1275	0.57153	0.12842
-84.7	0.04785	0.03326	0.20844	0.40778	0.31201	-0.02997	0.28375	0.71216	0.3667
-84.6	0.29785	0.50592	0.42718	0.47809	0.78076	0.12628	0.47125	1.23169	0.84717
-84.5	-0.10449	0.45514	0.13031	0.26325	0.55029	-0.112	0.34235	0.74341	0.47607
-84.4	0.24316	0.44733	0.45062	0.40778	0.7417	0.06769	0.63141	1.2395	0.77685
-84.3	0.22363	0.62311	0.26312	0.39215	0.53467	0.35675	0.86969	1.33716	0.69092
-84.2	-0.01855	0.27545	0.14203	0.32575	0.33545	0.20831	0.60406	1.15356	0.32764
-84.1	-0.57715	-0.11908	0.20844	-0.0141	0.29639	-0.26825	0.26422	0.91138	0.19482
-84	0.03223	0.29108	0.35297	0.48981	0.36279	0.20441	0.45953	0.95435	0.53857
-83.9	-0.06152	0.57233	0.38812	0.69293	0.6792	0.12238	0.58453	1.13403	0.80029
-83.8	0.02832	0.59576	0.02484	0.34528	0.66748	0.37628	0.48688	1.18872	1.06592
-83.7	0.04004	0.46686	0.35687	0.56012	0.68701	0.46613	0.5611	1.07544	0.46826
-83.6	-0.14746	-0.05267	0.32953	0.09528	0.13232	-0.40497	-0.05609	0.83325	0.47998
-83.5	0.06738	0.52936	0.14984	0.59918	0.37842	0.16144	0.75641	1.33716	0.73389
-83.4	-0.19434	0.08795	-0.05719	0.26715	0.15576	0.11847	-0.06781	1.0481	0.44482
-83.3	0.05957	0.12701	0.28656	0.55231	0.54248	0.31378	0.5025	1.04419	0.71435
-83.2	-0.25684	0.16608	0.02484	0.1734	0.20654	-0.34637	-0.04047	0.79419	0.60889
-83.1	-0.22559	0.40436	0.26312	0.68903	0.39014	0.17706	0.51031	1.07935	0.83154
-83	0.05566	0.60358	0.47406	0.5484	0.81201	0.43878	0.63141	1.16919	1.00342
-82.9	0.2002	0.3067	0.36078	0.63434	0.45264	0.10675	0.45563	0.96606	0.66748
-82.8	-0.12402	0.35748	0.14984	0.02106	0.26904	0.04034	0.23297	0.74341	0.52685
-82.7	-0.28418	0.02545	0.00922	0.54449	0.21045	-0.06122	0.29547	1.07544	0.45264
-82.6	-0.09277	0.32233	0.38031	0.32575	0.35107	0.13019	0.27985	1.1145	0.49951
-82.5	0.02832	0.41608	0.52875	0.47809	0.34326	0.013	0.74078	0.98169	0.89404
-82.4	-0.37793	-0.06439	0.07172	0.357	0.07373	-0.20184	-0.02094	0.82544	0.45654
-82.3	-0.02637	0.08014	0.16547	0.49371	0.28076	-0.03387	0.2525	0.91919	0.37842
-82.2	0.04395	0.27545	0.39203	0.4195	0.4917	0.34894	0.53375	1.31763	0.61279
-82.1	-0.47168	0.25201	0.22797	0.14215	0.2417	-0.00653	0.09235	0.85669	0.32764
-82	-0.12012	-0.0097	-0.04547	0.28668	0.21826	0.18097	0.00641	0.7395	0.63232
-81.9	-0.30762	0.3067	0.18109	0.16559	0.19873	0.10675	0.41266	1.08716	0.7417
-81.8	-0.13574	0.21686	0.23187	0.25543	0.34717	0.19659	0.3775	0.76685	0.39404
-81.7	-0.45215	0.35748	-0.05328	0.12262	-0.15674	0.02472	0.28375	0.71216	0.49951
-81.6	-0.10449	0.14264	0.00922	0.09918	0.28467	0.08331	0.31891	0.95435	0.7456
-81.5	0.19238	0.79498	0.72797	0.83746	0.8667	0.62628	0.48297	1.28247	1.03467
-81.4	-0.15137	0.46686	0.31781	0.52106	0.28076	0.20441	0.55328	1.01685	0.7417
-81.3	-0.06934	0.06842	0.25531	0.49371	0.50342	-0.05731	0.08453	0.94263	0.44482
-81.2	-0.37012	0.29889	0.06	0.18512	0.38623	-0.06122	0.10407	0.58325	0.30029
-81.1	-0.14355	0.2403	0.36468	0.25543	0.22998	-0.16278	0.32672	1.04028	0.3667
-81	0.000976563	0.46686	0.06781	0.49371	0.39795	0.23566	0.33453	0.82544	0.40576
-80.9	-0.13965	0.77155	0.48187	0.60309	0.82373	0.41144	0.51031	1.1106	1.07373
-80.8	-0.24512	0.11529	-0.10797	0.27106	0.09326	-0.13153	0.14703	0.94263	0.28857
-80.7	-0.22168	0.01373	0.32562	0.36871	0.16748	0.138	0.315	0.6145	0.34717
-80.6	-0.30762	0.12701	0.09515	0.4234	0.61279	-0.24872	0.10016	0.73169	0.50342
-80.5	-0.2959	0.16998	0.13812	0.4195	0.26514	-0.28387	0.07281	0.77075	0.56592
-80.4	-0.13184	0.15826	0.38812	0.38434	0.58935	0.19269	0.38532	0.9895	0.51514
-80.3	-0.03809	0.40045	0.39203	0.45465	0.80029	0.07941	0.41266	0.98169	0.6167
-80.2	0.11035	0.49029	0.6264	0.56012	0.65967	0.16534	0.38532	1.27075	0.76514
-80.1	-0.32715	0.0528	-0.07281	0.31403	0.08936	-0.15497	0.24078	0.77075	0.30811
-80	-0.12402	0.09576	0.20062	0.20856	0.18701	0.15753	0.33453	0.91528	0.47998
-79.9	-0.02246	0.19342	0.0639	0.40778	0.35107	0.09503	0.60797	0.62622	0.35889
-79.8	0.39941	0.78326	0.71234	0.78278	0.84717	0.59894	0.7486	1.13403	1.00732
-79.7	-0.06152	0.14264	0.14594	0.57574	0.4917	-0.0495	-0.02094	0.81763	0.47998
-79.6	-0.10449	0.29498	0.43109	0.34528	0.58935	0.21222	0.40485	0.95435	0.71435
-79.5	-0.08887	0.28326	0.03265	0.38825	0.34717	-0.04169	0.1861	0.90356	0.52295
-79.4	0.09863	0.20905	0.05219	0.357	0.49951	0.21613	-0.00531	1.09106	0.65185
-79.3	-0.1084	0.16608	0.10687	0.47809	0.45264	0.05597	0.1236	0.79419	0.47217
-79.2	-0.1748	0.08795	0.1264	0.26325	0.50732	-0.02997	0.06891	0.81372	0.47998
-79.1	0.05566	0.10358	0.29437	0.24762	0.70264	0.25909	0.4361	0.72388	0.53467
-79	-0.00684	0.47467	-0.00641	0.29059	0.35889	0.20831	0.30328	0.88403	0.64404
-78.9	-0.01855	0.22467	0.01703	0.13043	0.49951	0.17316	-0.05609	0.75513	0.69482
-78.8	0.20801	0.32623	0.21234	0.36871	0.56982	0.18488	0.54156	1.02466	0.60498
-78.7	0.05566	0.13873	0.17328	0.44293	0.41748	-0.10419	0.26422	0.89185	0.40186
-78.6	-0.16699	-0.0683	0.16547	0.50153	0.04639	-0.06512	0.00641	0.65747	0.64014
-78.5	-0.10449	0.3067	0.14984	0.41168	0.53467	0.06378	0.28375	1.21216	0.66357
-78.4	-0.0459	0.00201	-0.25641	0.31403	0.08545	0.01691	0.44391	0.89575	0.6831
-78.3	-0.20215	0.00201	0.30218	0.33746	0.27295	-0.16278	0.1861	1.05591	0.54639
-78.2	-0.19043	-0.15424	-0.17047	0.48981	0.36279	-0.05341	0.01031	0.95435	0.64404
-78.1	-0.40527	-0.06439	0.00531	0.107	-0.02393	-0.34247	-0.21234	0.77075	0.15576
-78	0.10645	0.5567	0.18109	0.51715	0.52295	0.17316	0.36969	1.12231	0.62842
-77.9	0.12598	0.17389	0.18109	0.67731	0.51514	0.20831	0.54938	1.32544	0.44873
-77.8	0.08691	0.53717	0.53656	0.72418	0.78076	0.13409	0.61969	1.22388	1.03857
-77.7	0.21582	0.22467	0.29437	0.40387	0.35498	0.15753	0.40485	1.2395	0.73389
-77.6	0.29395	0.41217	0.23187	0.45465	0.69092	0.16144	0.44782	1.1145	0.71826
-77.5	0.33691	0.34186	0.35297	0.65778	0.65967	0.18488	0.53375	1.03638	0.93701
-77.4	0.11426	-0.08002	0.19281	0.34528	0.00732	-0.12372	0.50641	0.99341	0.71826
-77.3	0.02441	0.6153	0.38812	0.66168	0.44092	0.05988	0.63141	1.40747	0.67529
-77.2	-0.15918	0.22467	0.04437	0.19293	0.19482	0.01691	0.35797	1.02466	0.52295
-77.1	-0.06152	0.48248	0.29828	0.46246	0.53467	-0.18231	0.34235	1.0481	0.9292
-77	-0.09277	0.0528	0.28656	0.2984	0.14404	-0.19794	-0.04437	0.98169	0.59717
-76.9	0.05957	0.41998	0.00922	0.52106	0.26514	0.02081	0.2486	0.96997	0.58935
-76.8	-0.01074	0.27545	0.35687	0.39606	0.14014	0.14972	0.26032	0.93872	0.40576
-76.7	-0.12012	0.23639	0.32562	0.53668	0.53467	-0.04559	0.40485	1.16138	0.71045
-76.6	0.18848	0.53326	0.42718	0.64215	0.7456	0.18878	0.42047	1.4231	0.66357
-76.5	0.05957	0.48639	0.46234	0.84137	0.63232	0.31769	0.63922	1.34888	0.95654
-76.4	-0.02246	0.18951	0.07562	0.44684	0.26904	-0.19012	0.38922	0.677	0.64014
-76.3	-0.05371	0.46686	0.53656	0.75543	0.60889	0.08331	0.2525	1.177	0.77295
-76.2	0.12207	0.28717	0.39984	0.60699	0.37061	0.27472	0.60406	0.94263	0.62451
-76.1	-0.29199	0.41608	0.185	0.31403	0.54639	-0.08075	0.32672	0.85278	0.39404
-76	-0.01855	0.58014	0.5639	0.69293	0.63623	0.19659	0.18219	0.95435	0.75342
-75.9	-0.22559	0.32623	0.08734	0.31012	0.32373	0.15363	0.14313	0.62622	0.35498
-75.8	-0.13574	0.34967	0.22797	0.28278	0.35107	0.04425	0.17047	0.9231	0.21045
-75.7	0.21582	0.20514	0.54437	0.38043	0.57373	0.07941	0.33453	0.93091	0.42139
-75.6	-0.26465	0.00983	0.20844	0.29059	0.43311	0.00128	0.06891	0.87622	0.53857
-75.5	-0.20215	0.12311	0.21234	0.45075	0.37061	0.02081	0.23297	0.90356	0.57764
-75.4	-0.15527	0.04108	-0.06891	0.22028	0.10889	-0.18231	-0.10297	0.58325	0.39404
-75.3	-0.01855	0.29108	0.36859	0.03668	0.47217	0.22003	0.47516	0.85669	0.60498
-75.2	-0.32324	0.20905	0.22015	0.42731	0.12061	-0.26434	0.05719	0.87622	0.44873
-75.1	-0.09668	0.34186	0.26312	0.2945	0.62451	0.00909	0.08453	1.03638	0.53857
-75	-0.2373	-0.0722	-0.01031	0.27496	-0.10596	-0.28778	0.05719	0.7356	0.34717
-74.9	-0.20605	0.03326	0.18109	0.39996	0.17529	-0.12372	0.065	0.84497	0.50342
-74.8	-0.09277	0.01764	0.14984	0.11481	0.29248	-0.04169	0.27985	0.54028	0.2456
-74.7	-0.22949	-0.12299	0.1889	0.1734	0.12451	-0.11591	0.15094	0.77075	0.39014
-74.6	-0.22168	0.13092	0.41156	0.27106	0.19482	-0.06122	0.36578	0.79028	0.74951
-74.5	-0.11231	0.43951	0.20062	0.3609	0.35889	0.09503	0.27594	0.94263	0.41357
-74.4	-0.03418	0.6192	0.09515	0.37653	0.51904	0.19659	0.1275	0.70044	0.56592
-74.3	0.03613	0.53326	0.44672	0.45075	0.62451	0.26691	0.11578	1.1731	0.61279
-74.2	0.12207	0.3067	0.30218	0.55231	0.47607	0.26691	0.21344	1.10278	0.62451
-74.1	-0.17871	0.35748	0.28656	0.28668	0.4917	0.138	0.315	0.84106	0.81592
-74	0.34473	0.59186	0.38422	0.63043	0.78857	0.04816	0.47907	1.22778	0.62842
-73.9	-0.09668	0.25983	0.0639	0.47809	0.24951	-0.00262	0.22516	0.91138	0.38232
-73.8	-0.09277	0.48248	0.16156	0.61871	0.34717	0.13409	0.24469	1.14966	0.66748
-73.7	-0.19043	-0.02142	0.04047	0.09528	0.03076	-0.01434	0.06891	0.59497	0.33545
-73.6	0.13379	0.13873	0.48187	0.36871	0.48779	0.31769	0.44782	0.97388	0.96435
-73.5	0.02051	0.18951	0.06781	0.55231	0.31201	0.15753	0.3111	0.94653	0.58154
-73.4	-0.16699	0.00983	-0.10407	0.00543	0.21826	0.02472	0.27594	0.78247	0.43311
-73.3	-0.24121	0.27154	0.18109	0.24371	0.35889	-0.03778	0.11188	0.89185	0.53857
-73.2	-0.33105	-0.11517	-0.21735	0.18512	0.41748	-0.02606	0.15094	0.79028	0.52685
-73.1	0.09863	0.07623	0.15375	0.38825	0.26123	0.23566	0.29938	0.82544	0.6167
-73	0.21973	0.26764	-0.05328	0.29059	0.26904	0.09503	0.11969	0.76685	0.51514
-72.9	-0.12793	0.27545	0.07172	0.36481	0.03857	0.08722	0.24469	1.1145	0.4292
-72.8	-0.28418	0.16217	0.38422	0.2945	0.3042	0.12238	0.42047	1.20044	0.47998
-72.7	0.14941	0.53326	0.40375	0.70074	0.48389	0.29816	0.58453	1.23169	0.90576
-72.6	0.02051	0.20514	0.15765	0.44293	0.37842	0.27472	0.36188	1.20825	0.51123
-72.5	0.11816	0.02936	0.16156	0.46637	0.25732	0.23566	0.33063	0.94263	0.79639
-72.4	0.16504	0.30279	0.03265	0.28278	0.42529	-0.05731	0.48297	1.1145	0.62842
-72.3	-0.01074	0.25201	0.02094	0.21246	0.30811	-0.08466	0.09235	0.94653	0.49951
-72.2	0.29004	0.0567	0.22015	0.27106	0.42529	0.30988	0.23297	1.18481	0.51123
-72.1	0.30176	0.39654	0.185	0.54449	0.44092	0.16925	0.48688	1.29419	0.71435
-72	0.25488	0.31842	0.02484	0.60309	0.28467	0.29425	-0.08344	1.26294	0.72607
-71.9	0.34473	0.63092	0.41547	0.51324	0.71045	0.36847	0.48297	1.09497	0.77685
-71.8	-0.06934	-0.00189	0.22015	0.25934	0.47998	0.14191	0.27594	0.57153	0.32373
-71.7	0.43457	0.50201	0.77484	0.95074	0.89014	0.71222	0.58063	1.4231	1.07373
-71.6	0.16895	0.53717	0.72015	0.75153	0.6831	0.55206	0.44782	1.52856	0.83545
-71.5	0.33301	0.43561	0.05609	0.47418	0.57373	0.63409	0.42828	1.05591	0.66748
-71.4	-0.12012	0.1817	0.3764	0.55231	0.54639	0.16144	0.36188	1.12622	0.31592
-71.3	0.21973	0.33404	0.38031	0.43121	0.34717	0.16534	0.29547	0.68091	0.45264
-71.2	-0.11231	0.34967	0.25922	0.52887	0.30029	0.27863	0.53375	1.09888	0.44482
-71.1	-0.14746	-0.28314	0.04437	0.27496	0.29639	-0.00653	0.28766	1.00903	0.40186
-71	0.0752	0.40826	0.33734	0.38043	0.66357	0.39972	0.43219	1.23169	0.56201
-70.9	0.12598	0.04108	0.10297	0.57574	0.08154	-0.19794	0.24078	0.90747	0.58154
-70.8	0.2002	0.19733	0.45843	0.42731	0.33154	0.38019	0.30328	1.19653	0.71826
-70.7	0.12598	0.1817	0.15375	0.22418	0.63623	0.07941	0.35407	0.99731	0.56982
-70.6	0.12988	0.23639	0.15765	0.56403	0.27686	-0.10809	0.38141	1.10278	0.47217
-70.5	0.52832	0.48639	0.72015	0.68512	0.45264	0.513	0.49078	0.71216	1.04639
-70.4	0.36035	0.49811	0.27875	0.82184	0.59717	0.21613	0.45953	1.052	0.77295
-70.3	0.39941	0.43561	0.38422	0.62653	0.6167	0.46613	0.42047	0.927	0.70264
-70.2	-0.00684	0.28717	-0.05328	0.55231	0.28467	0.4505	0.23688	0.93481	0.58545
-70.1	0.03223	0.24811	0.17328	0.27496	0.47217	0.41534	0.32282	0.96216	0.32764
-70	-0.10059	0.13873	0.38031	0.53278	0.38623	0.32159	0.39313	0.88013	0.56982
-69.9	0.05566	0.31842	0.06781	0.77887	0.39404	0.40363	0.56891	0.99341	0.58154
-69.8	0.06348	0.5567	0.14594	0.56793	0.43311	0.30988	0.13531	0.9895	0.35498
-69.7	0.06348	0.4942	-0.03766	0.5484	0.40967	0.40753	0.30719	0.79028	0.53467
-69.6	-0.08887	0.36529	0.18109	0.71637	0.39795	0.31769	0.36969	0.75513	0.56982
-69.5	-0.13574	0.27154	0.16937	0.49762	0.53467	0.27081	0.30328	0.9231	0.44482
-69.4	0.05566	0.20514	0.61078	0.60309	0.58545	0.12238	0.27203	1.18872	0.52295
-69.3	-0.10059	0.38873	0.23578	0.80621	0.58935	0.30988	0.46344	1.16528	0.66357
-69.2	0.000976563	0.22467	0.33343	0.50543	0.63232	0.28644	0.60797	1.00513	0.3667
-69.1	0.25879	0.07233	0.17719	0.77887	0.5542	0.28644	0.28375	0.77856	0.48389
-69	0.12207	0.44733	0.46234	0.77106	0.52685	0.56769	0.57281	0.97388	0.65576
-68.9	0.23145	0.27545	0.59125	0.84528	0.79248	0.40753	0.46344	1.16138	0.76123
-68.8	0.18457	0.09186	0.20062	0.88824	0.40576	0.31769	0.26813	1.13794	0.77295
-68.7	0.13379	0.40436	0.29047	0.78278	0.60498	0.36066	0.17438	0.90356	0.37061
-68.6	-0.03027	0.20905	0.09906	0.64215	0.71045	0.32941	0.42828	1.00513	0.66748
-68.5	-0.19043	-0.02142	0.13812	0.20465	0.13623	0.39972	0.15485	0.677	0.8042
-68.4	0.03613	0.41217	0.29047	0.66559	0.32764	0.513	0.52985	0.78247	0.69482
-68.3	0.39551	0.57233	0.72406	0.94684	0.88232	0.42706	0.86969	1.38794	0.46826
-68.2	0.27832	0.32623	0.20453	0.79059	0.59326	0.29974	0.59625	1.21606	0.53546
-68.1	-0.09357	0.43091	0.21155	0.38355	0.45184	0.2677	0.28296	0.86603	0.48389
-68	0.32202	0.6723	0.70996	0.88507	0.83075	0.63562	0.56342	1.07385	0.93384
-67.9	-0.07874	0.19733	0.39203	0.48981	0.57135	0.29889	0.35327	0.87305	0.67993
-67.8	0.04474	0.12622	0.46545	0.79681	0.74249	0.20911	0.35407	0.83484	0.70886
-67.7	0.05493	0.58093	0.44281	0.77496	0.75812	0.46149	0.43146	0.97626	0.66406
-67.6	0.40955	-0.05737	0.16608	0.80133	0.39526	0.24921	0.68683	0.80872	0.34869
-67.5	0.46381	0.24188	0.3305	0.26434	0.13562	0.27771	0.37408	1.03546	0.54907
-67.4	0.7102	0.42859	0.71753	1.32434	0.70215	0.60333	0.77612	1.31311	0.98578
-67.3	0.16913	0.10858	0.2467	0.52808	0.98657	0.91876	0.01733	0.82593	1.30408
-67.2	-0.11633	-0.34454	0.17456	0.52533	1.44623	0.78192	-0.53919	0.96845	0.99738
-67.1	0.61005	-1.30701	0.0639	0.20233	0.95013	0.32196	-1.27057	0.61499	0.64063
-67	0.88916	-1.33142	0.17517	0.72266	0.46094	-0.20227	-0.87433	0.12872	0.3172
-66.9	0.30756	-0.34216	-0.10889	0.28949	0.14172	-0.35571	-0.45874	0.13232	-0.17047
-66.8	-0.01105	0.15985	-0.11768	-0.2511	-0.39362	-0.50623	-0.08734	-0.16205	-0.5033
-66.7	0.30389	0.46698	0.09998	-0.05676	0.00134	-0.23138	0.37842	0.20587	-0.30695
-66.6	-0.51404	0.03296	-0.53467	-0.52594	-0.4541	-0.75464	-0.59314	-0.263	-0.62579
-66.5	-0.48181	0.1178	-0.09167	-0.09094	-0.1922	-0.59228	-0.06244	0.30438	-0.40515
-66.4	-0.26184	-0.3252	-0.23315	-0.10254	-0.37378	-0.63715	-0.56702	-0.18115	-0.24579
-66.3	-0.10907	0.26416	-0.28021	-0.09222	-0.21924	-0.70154	-0.48267	0.15027	-0.2038
-66.2	-0.08496	-0.15533	-0.31628	0.09729	-0.22705	-0.51984	-0.52331	0.15857	-0.41016
-66.1	-0.38294	0.24091	-0.19751	-0.01129	-0.41241	-0.47235	-0.32019	0.08075	-0.32709
-66	-0.08264	0.19623	-0.02332	0.15887	-0.04126	-0.19562	-0.24408	0.57654	0.14526
-65.9	-0.00433	0.3089	0.21112	-0.10205	0.12622	0.12549	-0.03235	0.33234	-0.08594
-65.8	-0.26202	-0.04767	-0.35034	0.21088	0.23047	0.01611	-0.36139	0.25482	-0.14771
-65.7	0.05627	0.11438	-0.17688	0.59729	-0.20331	-0.1087	0.17639	0.38342	-0.24908
-65.6	-0.47369	0.09137	-0.25641	0.11279	-0.42816	-0.37952	-0.40295	0.3584	-0.59222
-65.5	0.28741	0.23578	-0.16168	0.31281	-0.04938	-0.3454	-0.09875	0.65027	-0.01532
-65.4	0.03644	0.03607	0.21198	0.26398	0.31262	-0.13403	0.12573	0.47058	-0.25568
-65.3	-0.19812	-0.1485	-0.10407	-0.01379	-0.26239	-0.35559	-0.23096	0.1759	-0.60126
-65.2	-0.35657	-0.11987	-0.59222	-0.04224	-0.20001	-0.40735	-0.35346	-0.07068	-0.07178
-65.1	0.41113	0.49872	0.18018	0.63983	0.40747	0.1911	0.09064	0.57745	0.07495
-65	0.38629	-0.02625	-0.15424	0.21216	0.1662	-0.06653	-0.04108	0.58093	-0.22736
-64.9	-0.20605	0.21875	0.27924	0.39654	0.28516	-0.06122	-0.1684	0.45532	0.11768
-64.8	-0.4317	0.01917	-0.29925	-0.42523	-0.073	-0.76123	-0.51752	0.45624	-0.31079
-64.7	0.04974	0.27844	0.28845	0.34106	0.35169	0.16907	-0.16998	0.69214	0.23138
-64.6	-0.03088	0.14966	0.03265	-0.15314	-0.28937	-0.13666	-0.19293	0.3573	-0.2403
-64.5	0.0083	0.54169	0.05231	0.14215	0.0517	-0.16736	0.09906	0.66699	0.34088
-64.4	0.19952	0.23151	-0.00281	0.61401	0.33227	-0.10828	0.23108	0.58728	0.08057
-64.3	0.10101	0.39343	0.10266	0.29749	0.18671	-0.14307	0.13922	0.46375	0.26514
-64.2	0.10693	0.29456	0.23407	0.35217	0.37671	0.0296	-0.09668	1.02356	0.33325
-64.1	0.3194	0.37781	0.22559	0.31482	0.01984	-0.13141	-0.133	0.28558	0.19092
-64	0.18286	0.22357	0.09125	-0.0116	0.08936	-0.22766	0.1084	0.59467	0.13794
-63.9	0.07312	0.0553	-0.03503	0.4195	0.23779	-0.26184	-0.02582	0.38477	0.07794
-63.8	-0.19061	-0.16974	-0.46912	-0.12427	-0.42395	-0.37793	-0.01923	0.49121	-0.14862
-63.7	-0.16058	-0.02704	0.02826	-0.0271	-0.20721	-0.48749	-0.16248	0.19702	-0.08252
-63.6	-0.26386	0.27325	0.05249	0.17297	-0.03046	-0.29352	0.2489	0.43872	-0.05988
-63.5	-0.03577	-0.05768	0.04761	0.36182	0.13776	-0.26685	-0.33099	0.31152	0.01166
-63.4	-0.09515	0.10712	0.01575	0.21777	-0.03503	-0.20032	0.04547	0.06464	-0.06927
-63.3	-0.34155	0.13733	-0.0694	0.26587	-0.10803	-0.59277	0.06561	0.31494	-0.35413
-63.2	0.40631	0.22046	0.36066	0.53796	0.59003	0.29382	0.36517	0.75153	0.53455
-63.1	-0.34607	-0.07361	-0.40106	0.2417	-0.008	-0.23791	-0.29718	0.12952	-0.17078
-63	0.27502	-0.09924	-0.02454	-0.08551	0.25043	-0.00122	-0.48737	0.68854	0.07684
-62.9	-0.17212	0.05707	-0.1814	0.15344	0.31311	0.14319	-0.22357	0.54889	-0.03467
-62.8	-0.34955	-0.13721	-0.4624	-0.12384	-0.12695	-0.4469	-0.22455	0.24432	-0.45441
-62.7	-0.03888	0.00421	-0.16907	0.06842	-0.30597	-0.37482	-0.4267	0.3136	-0.21454
-62.6	0.08569	0.03436	-0.34607	0.1842	-0.04797	-0.1004	0.13409	0.39575	-0.26471
-62.5	-0.03229	0.10846	-0.28717	0.37811	-0.12598	-0.00806	-0.41156	0.4248	-0.11597
-62.4	0.12177	0.18384	0.13281	0.37915	0.00635	0.013	-0.05377	0.52478	-0.21881
-62.3	-0.05029	0.25384	-0.27564	0.28919	0.07214	-0.25189	-0.16846	0.31415	-0.4433
-62.2	0.41834	0.64435	0.08063	0.88715	0.43921	0.24237	0.08472	0.50824	0.28174
-62.1	0.19647	0.27325	0.22925	0.56995	0.09125	0.05975	0.28815	0.4986	0.03235
-62	-0.01044	-0.06201	-0.01935	-0.12097	-0.10077	-0.11774	-0.15204	0.10718	-0.04608
-61.9	0.1405	0.21906	-0.24188	0.52698	0.1236	-0.31311	-0.00421	0.48468	-0.11096
-61.8	0.19208	0.26392	-0.15363	0.45294	0.32935	0.08783	0.20294	0.36261	-0.0755
-61.7	-0.02417	-0.13269	-0.42779	0.33234	-0.14764	-0.26544	-0.10498	0.47638	-0.04004
-61.6	0.17578	0.30371	0.06354	0.11713	0.23743	-0.18658	-0.13989	0.44898	-0.01721
-61.5	0.20947	0.23285	0.05035	0.36438	0.34174	-0.08539	0.18366	0.59888	0.06921
-61.4	-0.08917	0.42188	0.50531	0.51434	0.33142	0.05127	-0.10138	0.62372	0.40247
-61.3	0.22052	0.09796	-0.06311	0.48859	0.11298	-0.17889	0.16687	0.74762	0.1264
-61.2	0.41425	0.29999	0.28546	0.74292	0.31091	-0.03595	0.19672	0.4668	0.06464
-61.1	0.20953	0.09338	-0.17828	0.18225	0.13214	-0.28156	0.01855	0.54028	-0.24475
-61	0.22144	0.2287	0.25983	0.29169	0.20136	0.27844	0.25714	0.42664	0.46637
-60.9	0.1391	-0.11237	0.01355	0.10681	0.6123	-0.40686	-0.02362	0.30139	-0.11896
-60.8	-0.09369	-0.40002	-0.49298	-0.26209	-0.59332	-1.22046	-0.8103	0.27948	-0.47174
-60.7	-0.24481	0.41748	0.28467	0.38886	-0.15442	-0.70465	0.10938	0.00995	-0.22266
-60.6	0.22131	0.78314	0.20783	0.51666	-0.04395	-0.17291	0.3866	0.37573	0.35547
-60.5	0.2486	0.76453	0.23236	0.37354	0.84076	0.40973	0.1828	0.82886	0.96417
-60.4	0.15564	-0.03094	-0.35034	0.28418	0.71497	0.07989	-0.46765	0.74323	0.48016
-60.3	0.11676	-0.24799	0.42688	0.34338	0.22607	-0.19904	-0.23657	0.73321	0.20215
-60.2	-0.08917	0.06641	0.10346	0.35059	0.13544	-0.1012	0.33264	0.09796	0.10455
-60.1	-0.05469	0.16779	-0.15582	0.27948	0.1579	-0.05548	-0.08252	0.5498	0.20276
-60	-0.05634	-0.06079	-0.02075	0.12732	-0.04999	-0.26935	-0.04877	0.22577	-0.17658
-59.9	0.09155	0.18842	-0.10767	0.20117	0.1684	-0.45892	0.05499	0.42902	-0.18829
-59.8	0.3858	0.07922	-0.000915527	0.45306	0.10199	0.00439	0.07782	0.47717	0.17749
-59.7	-0.06122	-0.1955	-0.05206	-0.03253	-0.11426	-0.22076	-0.13489	0.00977	-0.52753
-59.6	-0.26148	0.03644	-0.11731	-0.07062	0.21362	-0.22229	-0.1134	0.43622	0.20361
-59.5	-0.09607	-0.08484	0.05237	0.06451	0.26453	-0.27948	-0.09637	0.19605	-0.01172
-59.4	-0.10791	0.11719	-0.15497	0.37982	-0.15955	-0.13043	-0.1286	0.25452	-0.02112
-59.3	-0.4411	-0.30005	-0.32953	-0.35223	-0.2099	-0.38263	-0.38391	-0.15253	-0.38049
-59.2	-0.11981	-0.01862	-0.28424	0.50635	-0.08624	-0.1665	-0.10968	0.15869	-0.05237
-59.1	0.13178	0.21027	0.05048	0.27545	0.12109	-0.11139	-0.12299	0.51123	0.17499
-59	-0.17279	-0.00366	0.14838	-0.04712	0.35559	0.01703	0.09406	0.27197	-0.11206
-58.9	-0.02637	0.10828	-0.06421	0.00684	0.02454	-0.15265	-0.25482	0.37463	0.14844
-58.8	-0.22046	-0.29266	-0.138	0.2254	-0.17645	-0.1651	-0.37811	0.31714	-0.15924
-58.7	-0.31586	-0.08002	-0.27356	0.02496	-0.12982	-0.34949	-0.33044	0.06982	-0.40173
-58.6	-0.06921	0.21588	-0.22064	-0.06708	0.38153	-0.0694	-0.08783	0.38605	-0.06726
-58.5	-0.56012	-0.1344	-0.52966	-0.36847	-0.24921	-0.4259	-0.70172	0.31311	-0.18079
-58.4	-0.27777	0.27405	0.04889	0.00793	0.15198	-0.04639	-0.28284	0.36804	0.16419
-58.3	0.04004	0.10315	-0.48077	-0.19702	-0.07501	-0.2298	-0.13623	0.16986	-0.03717
-58.2	0.10144	0.15576	-0.37939	-0.00159	0.13281	-0.33343	-0.28625	0.25482	0.06683
-58.1	0.04523	0.04517	-0.27307	0.28046	-0.12842	0.04504	0.15314	0.67688	0.05408
-58	0.03882	0.08392	0.12128	-0.0025	0.06342	0.07147	0.19672	0.44855	0.11371
-57.9	-0.19421	0.17969	-0.32483	0.19232	0.08167	-0.02417	-0.31189	0.50842	-0.23517
-57.8	-0.25897	0.18469	-0.23279	-0.19891	-0.14575	-0.36243	0.09485	0.14716	-0.34345
-57.7	-0.05103	-0.10968	-0.40887	0.40656	0.08606	-0.0415	-0.09607	0.40064	0.09125
-57.6	0.27112	0.4212	0.65515	0.46179	0.28009	0.01001	0.2464	0.7384	0.40338
-57.5	0.21954	0.12311	-0.01111	0.1048	0.11139	0.01501	-0.12421	0.69775	0.04419
-57.4	0.00568	0.23468	0.26721	0.04291	-0.16534	-0.28998	-0.03125	0.37451	0.15314
-57.3	-0.02496	0.19873	0.31671	0.24982	0.15076	-0.21808	-0.31018	0.65277	0.16608
-57.2	-0.3006	-0.20801	-0.15985	-0.12598	0.18512	-0.53168	-0.12799	0.34467	-0.14362
-57.1	-0.49951	-0.10205	-0.3277	-0.07318	-0.25616	-0.57153	-0.30176	0.29529	-0.26111
-57	0.2854	0.32452	0.18579	0.46094	0.375	0.13348	0.01721	0.67419	0.14954
-56.9	-0.07275	0.13965	-0.20331	0.19916	-0.18427	-0.27045	-0.10248	0.28198	-0.02234
-56.8	-0.33777	-0.21332	-0.36029	0.02136	-0.15686	-0.46497	-0.33966	0.16028	0.22418
-56.7	0.27393	0.29248	0.20123	0.39697	0.29431	0.24438	-0.0144	0.52606	-0.04614
-56.6	-0.03278	0.39313	-0.07062	0.23517	0.10455	-0.58618	-0.34808	0.62891	0.21094
-56.5	0.05164	0.10205	-0.15137	0.39014	0.23908	0.00208	-0.08655	0.31158	0.10077
-56.4	0.05035	0.02234	0.10419	0.14526	0.25323	-0.20605	-0.18359	0.43823	0.14343
-56.3	0.02441	0.34088	-0.08582	-0.01038	0.23108	-0.40326	-0.12347	0.46155	0.10547
-56.2	-0.07996	0.13214	-0.28876	0.28088	0.26605	0.18439	-0.02765	0.72919	0.2431
-56.1	-0.34467	0.04498	-0.16895	0.08038	0.06061	-0.0459	-0.30347	0.38153	-0.27771
-56	-0.08887	0.02234	-0.28418	-0.13141	0.1889	-0.302	-0.20905	0.31281	-0.06219
-55.9	0.19708	0.05139	-0.25861	0.24262	0.07245	-0.15826	-0.14374	0.20355	-0.24658
-55.8	0.03363	0.3634	0.17377	0.19171	0.22797	0.07892	0.00879	0.47516	0.000427246
-55.7	0.01563	0.17218	0.14655	0.52887	0.33685	-0.20325	-0.08423	0.56323	-0.04596
-55.6	0.09003	0.20343	-0.03326	0.08777	0.04419	0.10284	-0.258	0.19544	0.05261
-55.5	-0.23328	0.07043	0.01996	0.12042	-0.08282	-0.36218	-0.26953	0.37402	0.02124
-55.4	0.18085	0.27985	0.1239	0.36542	0.42438	0.08331	-0.32892	0.60419	-0.06018
-55.3	-0.05164	0.01331	-0.30872	-0.04407	0.28174	-0.25623	-0.20844	0.43341	-0.04919
-55.2	0.20129	0.22595	0.11707	0.30609	0.19812	0.12836	0.00409	0.48328	0.40472
-55.1	0.15533	0.14386	0.14294	0.05511	0.08234	0.04926	0.27625	0.71777	-0.25146
-55	-0.01556	0.27966	0.05359	0.24579	0.33875	0.01209	0.11328	0.52216	0.07501
-54.9	0.03094	0.41107	0.15466	0.44946	0.59637	-0.04388	0.2467	0.71899	0.39838
-54.8	0.10352	0.3786	0.09393	0.24872	0.39294	-0.14935	-0.15625	0.70923	0.12079
-54.7	-0.27667	0.15906	-0.02655	0.3515	0.30432	-0.13825	-0.30456	0.63623	-0.00378
-54.6	-0.23499	-0.03253	-0.10938	0.26746	0.10468	-0.17999	-0.15832	0.39044	-0.00458
-54.5	0.23193	0.29034	-0.17139	0.20294	0.15924	-0.33325	-0.07214	0.26172	-0.09674
-54.4	0.22162	0.36346	0.28143	0.3775	0.3606	-0.01837	-0.03729	0.65137	-0.08313
-54.3	0.12329	0.3053	0.41186	0.4187	0.41449	-0.01746	0.36609	0.71826	0.30499
-54.2	0.05817	0.54706	0.00378	0.51764	0.36377	0.13178	0.40424	0.58423	0.37128
-54.1	-0.25983	0.16669	-0.21936	-0.08643	0.07996	-0.5556	-0.35205	0.37293	-0.30157
-54	0.39343	0.42871	0.35138	0.51367	0.44464	0.15973	-0.08453	0.83118	0.08466
-53.9	0.02301	0.18982	0.00281	0.21307	0.3009	-0.12543	0.01581	0.46436	0.1684
-53.8	0.13159	0.14587	0.19934	0.3551	0.39545	-0.22125	0.09106	0.80994	0.50012
-53.7	-0.25702	-0.08984	-0.19562	-0.10022	-0.13672	-0.51355	-0.12372	0.38605	-0.39862
-53.6	-0.09528	0.40265	0.28357	0.41248	0.26093	-0.02698	-0.13483	0.74591	0.15015
-53.5	0.21069	-0.01544	0.05896	0.14374	0.00342	-0.12805	-0.39948	0.5531	0.04578
-53.4	0.19037	0.26935	-0.16357	0.05603	0.16656	0.02972	-0.03314	0.58337	0.16998
-53.3	0.05908	0.40466	-0.01733	-0.05878	0.48718	-0.29858	-0.17249	0.39447	0.00281
-53.2	-0.14496	0.07874	-0.0766	0.27747	-0.24127	-0.32904	-0.14392	0.2945	-0.10925
-53.1	0.18457	0.47406	0.23407	0.20142	0.06592	-0.05103	-0.06342	0.79559	0.65485
-53	-0.11731	0.28607	0.0578	0.28229	-0.00867	-0.07111	-0.50317	0.32617	0.11682
-52.9	-0.47107	-0.1922	-0.24329	-0.0769	-0.22082	-0.44214	-0.34845	0.21857	-0.19049
-52.8	-0.15588	-0.21094	-0.21686	-0.05756	-0.0788	-0.63452	-0.19531	0.18042	-0.23816
-52.7	0.01178	0.08716	-0.67169	-0.0072	-0.10858	-0.37213	-0.28406	0.41345	-0.15436
-52.6	-0.08185	0.00671	0.17609	0.23639	0.03906	-0.05371	-0.21045	0.49188	-0.09845
-52.5	-0.23383	0.30499	0.1322	0.31671	0.10535	-0.03979	-0.15558	0.68671	0.29108
[truncated: 5,299 more rows]

## Sheet: Fig3a
Figure 3, panel a: Numerical data for comparison of growth kinetics of B. thuringiensis strains GBJ002(GIL01), GBJ002(pDG), and GBJ002(pDG7).
	GBJ002(GIL01)	Y error	GBJ002(GIL01) MMC	Y error	GBJ002(pDG)	Y error	GBJ002(pDG) MMC	Y error	GBJ002(pDG7)	Y error	GBJ002(pDG7) MMC	Y error
Time (h)	Optical density at 595 nM
0	0.75333	0.01901	0.35333	0.00838	0.512	0.10971	0.52675	0.05045	0.48775	0.01001	0.463	0.05901
1	1.92	0.09933	1.11333	0.02055	1.33667	0.35208	1.24	0.06481	1.3875	0.24185	1.225	0.1578
2	2.67133	0.10819	0.18067	0.06575	2.51667	0.37762	1.285	0.11619	2.315	0.17597	1.975	0.54945
3	--	--	--	--	3.70667	0.54012	1.105	0.10376	4.0475	0.56228	2.6275	0.40926
4	--	--	--	--	5.94	0.90989	0.558	0.16517	5.7425	0.26887	2.8875	0.14523
5			--	--	6.5	0.38379	0.412	0.11182	6.9475	0.60401	2.8275	0.12685

## Sheet: Fig4b
Figure 4, panel b: Numerical data of SPR sensorgrams of the interaction of gp7 and gp7 homologs with immobilized B. thuringiensis LexA
	Bacillus thuringiensis (phage GIL01)								Bacillus cereus VD184 (phage)								Bacillus thuringiensis ser. aizawai (phage)								Bacillus cereus HUB13-1 (phage)								Bacillus mycoides (phage Lima)								Bacillus anthracis (phage AP50)								Bacillus cereus (phage Sato)
	6 nM	18 nM	54 nM	162 nM	486 nM	1458 Nm			6 nM	18 nM	54 nM	162 nM	486 nM	1458 Nm			6 nM	18 nM	54 nM	162 nM	486 nM	1458 Nm			6 nM	18 nM	54 nM	162 nM	486 nM	1458 Nm			6 nM	18 nM	54 nM	162 nM	486 nM	1458 Nm			6 nM	18 nM	54 nM	162 nM	486 nM	1458 Nm			6 nM
Time(s)	Response units (RU)							Time(s)	Response units (RU)							Time(s)	Response units (RU)							Time(s)	Response units (RU)							Time(s)	Response units (RU)							Time(s)	Response units (RU)							Time(s)	Response units (RU)
-59.96	-1.45337	-1.2561	-1.11753	-1.13599	-1.27378	-1.30161		-59.96	-0.13172	-0.2616	-0.04773	0.09363	-0.19446	-0.23108		-59.96	-0.09417	-0.17083	-0.04431	-0.08728	-0.32831	-0.24231		-59.96	-0.85767	-0.50415	-0.60132	-0.54809	-0.61255	-0.42944		-59.96	-0.1781	-0.49109	-0.08557	-0.26965	-0.31311	-0.25866		-59.96	-0.27154	-0.18976	-0.21271	-0.37311	-0.50177	-0.33868		-59.96	0.24206
-59.86	-1.45371	-1.26597	-1.14734	-1.12632	-1.28161	-1.27429		-59.86	-0.14826	-0.27204	-0.05353	0.10663	-0.18609	-0.20709		-59.86	-0.12262	-0.18365	-0.06513	-0.08612	-0.33721	-0.25287		-59.86	-0.80817	-0.4859	-0.58234	-0.53375	-0.62482	-0.41755		-59.86	-0.18628	-0.44067	-0.07813	-0.25196	-0.31128	-0.26611		-59.86	-0.24261	-0.17718	-0.21649	-0.39105	-0.49628	-0.34808		-59.86	0.24127
-59.76	-1.39441	-1.28088	-1.16562	-1.1217	-1.1998	-1.22153		-59.76	-0.14423	-0.3039	-0.09149	0.10065	-0.15082	-0.21234		-59.76	-0.08716	-0.18872	-0.07404	-0.10602	-0.36499	-0.24933		-59.76	-0.80579	-0.46252	-0.5675	-0.54944	-0.65515	-0.39099		-59.76	-0.17218	-0.41803	-0.07575	-0.2254	-0.31818	-0.30279		-59.76	-0.224	-0.20398	-0.24255	-0.38733	-0.5199	-0.36535		-59.76	0.05694
-59.66	-1.23936	-1.26475	-1.27768	-1.1063	-1.25888	-1.30771		-59.66	-0.16114	-0.30909	-0.15771	0.11255	-0.06616	-0.18798		-59.66	0.24531	-0.17974	-0.0354	-0.13062	-0.35137	-0.22632		-59.66	-0.80164	-0.37781	-0.51477	-0.53112	-0.65027	-0.34217		-59.66	-0.14619	-0.34515	-0.04829	-0.19013	-0.32978	-0.2995		-59.66	-0.16278	-0.18035	-0.28998	-0.36224	-0.54633	-0.37078		-59.66	0.43658
-59.56	-1.0145	-1.29478	-1.30941	-1.1981	-1.49447	-1.56136		-59.56	-0.2066	-0.35357	-0.25006	0.29291	-0.09674	-0.25665		-59.56	0.16865	-0.29473	0.00335	-0.14191	-0.43975	-0.18683		-59.56	-0.82581	-0.10412	-0.39123	-0.57239	-0.68371	-0.38586		-59.56	-0.10547	-0.01147	-0.04199	-0.15259	-0.32983	-0.28467		-59.56	-0.10547	0.13501	-0.28809	-0.375	-0.56079	-0.354		-59.56	0.71313
-59.46	-1.17758	-1.32407	-1.19193	-1.29306	-1.49735	-1.54471		-59.46	0.16976	-0.00334	-0.24579	0.27765	-0.11981	-0.25165		-59.46	-0.5075	-0.539	-0.09137	-0.23517	-0.66912	-0.26202		-59.46	-0.7097	-0.16015	-0.49316	-0.69238	-0.8435	-0.53392		-59.46	-0.06121	-0.00775	0.02033	-0.01824	-0.02825	-0.3974		-59.46	-0.23895	0.13361	-0.23479	-0.4826	-0.57146	-0.4638		-59.46	0.55617
-59.36	-1.69216	-1.29421	-1.20675	-1.19289	-1.3022	-1.42598		-59.36	0.48529	0.25921	-0.11214	-0.04817	-0.01985	-0.13533		-59.36	-0.5118	-0.48372	-0.23626	-0.23553	-0.6678	-0.40081		-59.36	-0.55431	-0.61878	-0.91663	-0.56824	-0.82019	-0.43785		-59.36	-0.05705	-0.55439	0.04573	0.05086	0.04768	-0.46796		-59.36	-0.29297	-0.36353	-0.11546	-0.45631	-0.55687	-0.53443		-59.36	0.04206
-59.26	-1.58906	-1.2497	-1.00678	-1.13203	-1.19599	-1.38764		-59.26	0.03925	-0.08379	0.0036	-0.03937	-0.09772	-0.30329		-59.26	-0.5243	-0.3285	-0.25543	-0.08038	-0.47816	-0.35162		-59.26	-0.50414	-0.46924	-0.89942	-0.4336	-0.68799	-0.32909		-59.26	-0.0595	-0.64667	-0.03265	-0.09075	-0.27825	-0.4682		-59.26	-0.10524	-0.3296	0.03027	-0.28883	-0.47608	-0.23878		-59.26	0.09675
-59.16	-1.60173	-1.02165	-0.94188	-1.0805	-1.15282	-1.20384		-59.16	0.10383	0.03327	0.09624	-0.21308	-0.08564	-0.22212		-59.16	-0.55177	-0.4253	-0.35388	-0.01941	-0.5608	-0.25354		-59.16	-0.40075	-0.42543	-0.76942	-0.46473	-0.62294	-0.29382		-59.16	-0.08849	-0.70472	-0.08825	-0.0802	-0.20568	-0.59901		-59.16	-0.13423	-0.39082	0.09333	-0.33515	-0.39886	-0.17793		-59.16	0.20848
-59.06	-1.45457	-0.97288	-1.14758	-0.98557	-1.29919	-1.28162		-59.06	-0.04468	-0.15357	-0.01099	-0.25464	-0.07471	-0.15039		-59.06	-0.36006	-0.3813	-0.49072	-0.04296	-0.45137	-0.41503		-59.06	-0.61268	-0.48719	-0.65467	-0.45154	-0.61048	-0.34632		-59.06	-0.0224	-0.4245	-0.10492	-0.13666	-0.3122	-0.45698		-59.06	-0.21662	-0.33576	-0.07184	-0.38947	-0.45563	-0.33161		-59.06	0.41784
-58.96	-1.38782	-1.18591	-1.25293	-1.05554	-1.26221	-1.30102		-58.96	-0.11115	-0.23249	-0.09601	-0.13434	-0.08014	-0.10431		-58.96	-0.15553	-0.38526	-0.25531	0.04645	-0.40528	-0.42425		-58.96	-0.71802	-0.58008	-0.63745	-0.46387	-0.73682	-0.49366		-58.96	0.00793	-0.30823	-0.09168	-0.19764	-0.29139	-0.32435		-58.96	-0.16083	-0.3642	-0.28168	-0.4289	-0.51215	-0.32025		-58.96	0.00228
-58.86	-1.27588	-1.32471	-1.23227	-1.06787	-1.22129	-1.26621		-58.86	-0.16993	-0.30152	-0.14233	-0.06347	-0.14453	-0.12719		-58.86	-0.05121	-0.30658	-0.00855	0.07446	-0.3471	-0.26343		-58.86	-0.68067	-0.5686	-0.62427	-0.46167	-0.75903	-0.49317		-58.86	0.02788	-0.22162	-0.11787	-0.21431	-0.34394	-0.21503		-58.86	-0.12732	-0.28235	-0.20057	-0.33435	-0.56312	-0.21716		-58.86	-0.01414
-58.76	-1.21372	-1.29624	-1.19826	-1.05894	-1.17556	-1.24001		-58.76	-0.2323	-0.33338	-0.18127	-0.04065	-0.12634	-0.13879		-58.76	-0.00103	-0.2066	0.08649	0.00934	-0.29205	-0.26849		-58.76	-0.70154	-0.5863	-0.61633	-0.48498	-0.73376	-0.4906		-58.76	0.00653	-0.18146	-0.1026	-0.22004	-0.36457	-0.15851		-58.76	-0.15661	-0.19812	-0.18836	-0.36218	-0.62513	-0.20569		-58.76	-0.09857
-58.66	-1.2305	-1.3013	-1.16432	-1.053	-1.2134	-1.24514		-58.66	-0.21069	-0.30957	-0.1621	-0.02929	-0.10961	-0.16332		-58.66	-0.02001	-0.19359	0.11713	-0.04694	-0.25341	-0.26837		-58.66	-0.67444	-0.59899	-0.58288	-0.51086	-0.69494	-0.46106		-58.66	-0.02308	-0.20642	-0.09534	-0.2052	-0.36292	-0.17785		-58.66	-0.21569	-0.16979	-0.23499	-0.37976	-0.63953	-0.2406		-58.66	0.25529
-58.56	-1.28957	-1.30789	-1.1227	-1.08621	-1.21718	-1.24184		-58.56	-0.17383	-0.29688	-0.15015	0.03589	-0.11474	-0.18042		-58.56	-0.10986	-0.24047	0.0918	-0.06519	-0.30737	-0.26001		-58.56	-0.65704	-0.56915	-0.58429	-0.52399	-0.65411	-0.4671		-58.56	-0.05853	-0.27459	-0.14179	-0.22577	-0.3725	-0.2243		-58.56	-0.24255	-0.19983	-0.25647	-0.40515	-0.59314	-0.28943		-58.56	-0.06731
-58.46	-1.26822	-1.31485	-1.10371	-1.10952	-1.20991	-1.2353		-58.46	-0.16822	-0.2771	-0.16406	0.07276	-0.12011	-0.19799		-58.46	-0.13103	-0.26702	0.00903	-0.08398	-0.33318	-0.32178		-58.46	-0.63672	-0.54101	-0.55932	-0.51782	-0.58935	-0.45239		-58.46	-0.09717	-0.30078	-0.1687	-0.24414	-0.41504	-0.25512		-58.46	-0.28399	-0.1983	-0.24616	-0.42779	-0.5987	-0.31842		-58.46	0.22175
-58.36	-1.23677	-1.31221	-1.04319	-1.10689	-1.12912	-1.14914		-58.36	-0.17768	-0.27094	-0.17181	0.07819	-0.13104	-0.21454		-58.36	-0.12542	-0.26849	-0.01215	-0.11127	-0.32122	-0.33124		-58.36	-0.64356	-0.51977	-0.5747	-0.49414	-0.57812	-0.45435		-58.36	-0.10968	-0.3211	-0.18122	-0.24103	-0.42536	-0.23883		-58.36	-0.30944	-0.18469	-0.26624	-0.45788	-0.599	-0.33435		-58.36	-0.08839
-58.26	-1.1677	-1.24778	-0.99355	-1.05271	-1.0646	-1.07363		-58.26	-0.16669	-0.25604	-0.17963	0.07965	-0.15204	-0.24579		-58.26	-0.11126	-0.24969	-0.03143	-0.11737	-0.3283	-0.32782		-58.26	-0.64978	-0.51501	-0.59582	-0.49182	-0.57581	-0.474		-58.26	-0.10248	-0.35687	-0.19745	-0.26434	-0.40863	-0.2182		-58.26	-0.33624	-0.18268	-0.27277	-0.50665	-0.59869	-0.38165		-58.26	-0.10094
-58.16	-1.13052	-1.22232	-0.99746	-1.03506	-1.09511	-1.10024		-58.16	-0.11139	-0.21637	-0.20099	0.11078	-0.1734	-0.25763		-58.16	-0.09545	-0.20654	-0.05878	-0.12518	-0.28515	-0.32636		-58.16	-0.65924	-0.53692	-0.58868	-0.49957	-0.53277	-0.49347		-58.16	-0.09717	-0.33911	-0.21167	-0.24414	-0.34326	-0.18017		-58.16	-0.35632	-0.18225	-0.29114	-0.53283	-0.5553	-0.43664		-58.16	0.48421
-58.06	-1.16958	-1.26382	-1.02343	-1.06948	-1.12646	-1.12377		-58.06	-0.04016	-0.18811	-0.20154	0.10242	-0.1615	-0.27551		-58.06	-0.10565	-0.21502	-0.07739	-0.11719	-0.30462	-0.30029		-58.06	-0.66656	-0.54669	-0.60089	-0.53595	-0.52618	-0.50568		-58.06	-0.10932	-0.32147	-0.23554	-0.22894	-0.30145	-0.18915		-58.06	-0.36896	-0.19659	-0.33746	-0.5589	-0.53986	-0.47369		-58.06	0.48894
-57.96	-1.23462	-1.31396	-0.97488	-1.06884	-1.10134	-1.09939		-57.96	-0.00696	-0.16345	-0.17297	0.08948	-0.14783	-0.2594		-57.96	-0.1322	-0.22058	-0.13592	-0.12958	-0.33752	-0.29877		-57.96	-0.68042	-0.56592	-0.62329	-0.57788	-0.53613	-0.50855		-57.96	-0.1167	-0.31103	-0.23901	-0.19971	-0.2644	-0.18091		-57.96	-0.35681	-0.23205	-0.34412	-0.57092	-0.55823	-0.48645		-57.96	-0.00789
-57.86	-1.20315	-1.27859	-0.9883	-1.00539	-1.11867	-1.12307		-57.86	-0.02167	-0.15399	-0.1535	0.09186	-0.10956	-0.23993		-57.86	-0.15765	-0.2077	-0.16882	-0.13513	-0.35736	-0.28235		-57.86	-0.6817	-0.57892	-0.64801	-0.59625	-0.54278	-0.51129		-57.86	-0.12927	-0.27893	-0.21326	-0.18323	-0.22839	-0.19348		-57.86	-0.32287	-0.25744	-0.33044	-0.54407	-0.53284	-0.46985		-57.86	-0.03919
-57.76	-1.20413	-1.28664	-0.9823	-0.98367	-1.12683	-1.1156		-57.76	-0.0647	-0.17285	-0.1145	0.08789	-0.08228	-0.20947		-57.76	-0.17059	-0.21918	-0.18085	-0.11688	-0.37128	-0.25384		-57.76	-0.69501	-0.59393	-0.65204	-0.59881	-0.59369	-0.51215		-57.76	-0.14789	-0.27655	-0.19452	-0.16595	-0.25336	-0.22699		-57.76	-0.27802	-0.27826	-0.27777	-0.52484	-0.50824	-0.44354		-57.76	0.24988
-57.66	-1.20764	-1.28455	-1.0249	-0.98328	-1.16089	-1.15576		-57.66	-0.09247	-0.17401	-0.10614	0.09845	-0.06927	-0.18402		-57.66	-0.17847	-0.24658	-0.17914	-0.09467	-0.37671	-0.24506		-57.66	-0.70477	-0.61444	-0.62958	-0.6076	-0.63373	-0.50555		-57.66	-0.14642	-0.27655	-0.17816	-0.1684	-0.27289	-0.24969		-57.66	-0.24164	-0.26605	-0.25067	-0.49091	-0.51947	-0.43304		-57.66	-0.22665
-57.56	-1.22437	-1.30615	-1.05398	-1.01099	-1.19289	-1.18239		-57.56	-0.10529	-0.1673	-0.12457	0.10907	-0.07745	-0.16339		-57.56	-0.18066	-0.26196	-0.17676	-0.08765	-0.39062	-0.25439		-57.56	-0.70276	-0.61951	-0.61047	-0.60803	-0.65295	-0.49329		-57.56	-0.14588	-0.28699	-0.16028	-0.18421	-0.29187	-0.27795		-57.56	-0.22711	-0.26251	-0.21295	-0.46393	-0.51764	-0.39899		-57.56	0.07331
-57.46	-1.25418	-1.34133	-1.049	-1.02664	-1.21696	-1.17522		-57.46	-0.12811	-0.16522	-0.15521	0.08771	-0.08392	-0.13934		-57.46	-0.19702	-0.26513	-0.17578	-0.08984	-0.40381	-0.24023		-57.46	-0.70508	-0.62891	-0.59326	-0.60571	-0.65527	-0.49878		-57.46	-0.13703	-0.28985	-0.16168	-0.20197	-0.32135	-0.30279		-57.46	-0.23694	-0.23645	-0.19763	-0.43079	-0.51721	-0.3573		-57.46	-0.29228
-57.36	-1.27117	-1.34734	-1.02283	-1.03582	-1.20007	-1.12708		-57.36	-0.1388	-0.16712	-0.16345	0.07019	-0.08826	-0.1405		-57.36	-0.19397	-0.28308	-0.17505	-0.11401	-0.40857	-0.26514		-57.36	-0.72162	-0.64398	-0.59662	-0.60345	-0.67499	-0.5185		-57.36	-0.11731	-0.29358	-0.16931	-0.20105	-0.32898	-0.30652		-57.36	-0.23218	-0.2395	-0.17725	-0.4104	-0.52026	-0.32055		-57.36	-0.1017
-57.26	-1.24182	-1.2821	-0.98552	-0.99329	-1.16985	-1.1093		-57.26	-0.14069	-0.14411	-0.15997	0.07367	-0.0965	-0.12213		-57.26	-0.19409	-0.30273	-0.16492	-0.12732	-0.41577	-0.30188		-57.26	-0.70514	-0.64142	-0.59479	-0.60651	-0.68732	-0.52301		-57.26	-0.10614	-0.31756	-0.16522	-0.21014	-0.3327	-0.31415		-57.26	-0.237	-0.23871	-0.18207	-0.40179	-0.52973	-0.31976		-57.26	-0.08686
-57.16	-1.20916	-1.22991	-0.97395	-0.95745	-1.13875	-1.10725		-57.16	-0.14496	-0.14764	-0.13763	0.0694	-0.09833	-0.12713		-57.16	-0.20599	-0.31317	-0.15796	-0.14233	-0.42303	-0.32153		-57.16	-0.68982	-0.62463	-0.60852	-0.59582	-0.68689	-0.52258		-57.16	-0.08887	-0.3291	-0.16113	-0.19824	-0.33716	-0.3186		-57.16	-0.2547	-0.24713	-0.20441	-0.41022	-0.54279	-0.3211		-57.16	0.22093
-57.06	-1.18831	-1.20442	-1.00112	-0.95613	-1.15737	-1.10854		-57.06	-0.12879	-0.14783	-0.13318	0.06604	-0.10095	-0.13367		-57.06	-0.21216	-0.31616	-0.15277	-0.13788	-0.41894	-0.34052		-57.06	-0.677	-0.60156	-0.5979	-0.59009	-0.68579	-0.52295		-57.06	-0.05756	-0.31195	-0.16034	-0.18817	-0.33173	-0.31317		-57.06	-0.24292	-0.2456	-0.20679	-0.4165	-0.55054	-0.31641		-57.06	0.38348
-56.96	-1.2084	-1.1979	-0.98135	-0.97622	-1.15005	-1.1083		-56.96	-0.13233	-0.15601	-0.12964	0.06567	-0.10205	-0.12305		-56.96	-0.2146	-0.33032	-0.13696	-0.15015	-0.42847	-0.35449		-56.96	-0.65094	-0.57721	-0.61261	-0.58746	-0.68634	-0.52521		-56.96	-0.05988	-0.29791	-0.15485	-0.19196	-0.33722	-0.31866		-56.96	-0.23694	-0.25744	-0.20618	-0.41272	-0.54456	-0.30798		-56.96	-0.13842
-56.86	-1.20815	-1.1813	-0.99455	-0.97598	-1.16008	-1.10662		-56.86	-0.14337	-0.15778	-0.13141	0.05683	-0.12262	-0.13897		-56.86	-0.2207	-0.32471	-0.14185	-0.16675	-0.42285	-0.36865		-56.86	-0.64569	-0.55072	-0.612	-0.57367	-0.68182	-0.52924		-56.86	-0.06317	-0.28949	-0.15424	-0.18524	-0.33661	-0.31805		-56.86	-0.23657	-0.25317	-0.22144	-0.40845	-0.55591	-0.30688		-56.86	-0.52903
-56.76	-1.20964	-1.18425	-1.00595	-0.9821	-1.16684	-1.11338		-56.76	-0.16705	-0.17438	-0.13702	0.05902	-0.11969	-0.1485		-56.76	-0.20538	-0.32037	-0.14087	-0.16113	-0.43341	-0.37158		-56.76	-0.64941	-0.5498	-0.60718	-0.5625	-0.67383	-0.53296		-56.76	-0.04309	-0.28577	-0.15296	-0.18298	-0.32971	-0.31897		-56.76	-0.24262	-0.23505	-0.22601	-0.39813	-0.55023	-0.28949		-56.76	-0.43219
-56.66	-1.20151	-1.1793	-0.99399	-0.99277	-1.15488	-1.11313		-56.66	-0.17975	-0.17145	-0.13336	0.06122	-0.13238	-0.14947		-56.66	-0.19299	-0.31335	-0.13336	-0.14435	-0.42712	-0.3548		-56.66	-0.63318	-0.53284	-0.61194	-0.54626	-0.67785	-0.52844		-56.66	-0.03162	-0.29529	-0.13904	-0.17151	-0.32996	-0.30676		-56.66	-0.24115	-0.21649	-0.22455	-0.38739	-0.56049	-0.27557		-56.66	-0.47046
-56.56	-1.18955	-1.17124	-0.99187	-0.98081	-1.15666	-1.11101		-56.56	-0.18012	-0.17182	-0.13373	0.05377	-0.13592	-0.14203		-56.56	-0.19543	-0.31433	-0.12488	-0.13806	-0.43665	-0.35559		-56.56	-0.63556	-0.52106	-0.60968	-0.544	-0.68341	-0.53863		-56.56	-0.03583	-0.2973	-0.14252	-0.17816	-0.32489	-0.29144		-56.56	-0.2403	-0.20148	-0.22833	-0.40045	-0.55963	-0.26447		-56.56	0.07487
-56.46	-1.18816	-1.1613	-1.0052	-0.97551	-1.15827	-1.12751		-56.46	-0.18292	-0.17926	-0.14825	0.04242	-0.14801	-0.14947		-56.46	-0.17889	-0.31024	-0.11877	-0.13904	-0.43964	-0.35657		-56.46	-0.62109	-0.51367	-0.62329	-0.53418	-0.67285	-0.53589		-56.46	-0.04248	-0.30469	-0.14527	-0.16919	-0.32446	-0.27466		-56.46	-0.23553	-0.19281	-0.23139	-0.38251	-0.55805	-0.26288		-56.46	-0.05167
-56.36	-1.18831	-1.1512	-1.01653	-0.98274	-1.14861	-1.13884		-56.36	-0.17835	-0.18494	-0.15857	0.04529	-0.14587	-0.15979		-56.36	-0.18085	-0.31219	-0.11542	-0.15131	-0.42987	-0.35248		-56.36	-0.62305	-0.5188	-0.62842	-0.54394	-0.67554	-0.53394		-56.36	-0.03919	-0.30139	-0.14197	-0.17053	-0.32898	-0.27136		-56.36	-0.23797	-0.19671	-0.22675	-0.36761	-0.55487	-0.25043		-56.36	0.00303
-56.26	-1.18791	-1.15325	-1.02273	-0.97527	-1.14602	-1.14333		-56.26	-0.18561	-0.17804	-0.15167	0.04755	-0.13434	-0.15924		-56.26	-0.16742	-0.29242	-0.11273	-0.14862	-0.4328	-0.35761		-56.26	-0.6153	-0.5047	-0.62067	-0.53766	-0.67096	-0.53937		-56.26	-0.0459	-0.29321	-0.1377	-0.17407	-0.33252	-0.27954		-56.26	-0.21564	-0.19171	-0.22321	-0.35162	-0.55451	-0.25006		-56.26	0.23969
-56.16	-1.20022	-1.16164	-1.01313	-0.98757	-1.11079	-1.12446		-56.16	-0.17316	-0.1695	-0.14313	0.05609	-0.13507	-0.13507		-56.16	-0.16248	-0.28137	-0.10712	-0.14691	-0.42712	-0.362		-56.16	-0.61102	-0.50677	-0.62665	-0.54608	-0.65814	-0.55097		-56.16	-0.047	-0.30139	-0.14197	-0.17053	-0.33289	-0.29797		-56.16	-0.19842	-0.19867	-0.21845	-0.34222	-0.55219	-0.2453		-56.16	0.09364
-56.06	-1.18135	-1.14424	-1.0095	-0.96089	-1.09226	-1.124		-56.06	-0.15125	-0.15784	-0.1283	0.06775	-0.11877	-0.13733		-56.06	-0.15637	-0.29944	-0.10217	-0.13416	-0.42419	-0.36267		-56.06	-0.6239	-0.51331	-0.6261	-0.53381	-0.67566	-0.54334		-56.06	-0.05182	-0.30157	-0.13751	-0.17536	-0.32599	-0.2879		-56.06	-0.20081	-0.20496	-0.224	-0.32898	-0.55603	-0.23669		-56.06	0.246
-55.96	-1.16843	-1.13914	-0.99707	-0.94871	-1.09472	-1.1311		-55.96	-0.15002	-0.15662	-0.11853	0.06897	-0.10266	-0.11438		-55.96	-0.17133	-0.29486	-0.10315	-0.13586	-0.41717	-0.36121		-55.96	-0.61603	-0.51251	-0.61823	-0.53302	-0.65997	-0.53082		-55.96	-0.04877	-0.2868	-0.13202	-0.17938	-0.3183	-0.28021		-55.96	-0.2146	-0.19458	-0.22461	-0.32642	-0.56055	-0.23657		-55.96	0.60923
-55.86	-1.1582	-1.11182	-1.0031	-0.92847	-1.09905	-1.1386		-55.86	-0.14746	-0.14697	-0.10352	0.08643	-0.0791	-0.09302		-55.86	-0.17083	-0.31073	-0.10785	-0.13593	-0.41913	-0.37616		-55.86	-0.61054	-0.50311	-0.61127	-0.53534	-0.63885	-0.51361		-55.86	-0.05792	-0.27789	-0.12164	-0.17364	-0.30939	-0.27057		-55.86	-0.23657	-0.20239	-0.2456	-0.34131	-0.56763	-0.24585		-55.86	0.40538
-55.76	-1.15959	-1.10686	-1.0031	-0.92888	-1.0883	-1.13396		-55.76	-0.14557	-0.15289	-0.08429	0.10468	-0.07159	-0.07623		-55.76	-0.17462	-0.31695	-0.09955	-0.14252	-0.3963	-0.37567		-55.76	-0.60156	-0.4895	-0.59131	-0.53418	-0.63379	-0.521		-55.76	-0.04877	-0.27972	-0.1203	-0.15741	-0.27997	-0.2497		-55.76	-0.23694	-0.19495	-0.23206	-0.32214	-0.5531	-0.22449		-55.76	0.29992
-55.66	-1.15886	-1.09758	-1.02532	-0.93132	-1.10954	-1.153		-55.66	-0.13471	-0.15839	-0.07269	0.11798	-0.0639	-0.07074		-55.66	-0.15771	-0.30078	-0.08698	-0.1463	-0.40674	-0.35675		-55.66	-0.58789	-0.46948	-0.5581	-0.52905	-0.6084	-0.51441		-55.66	-0.02576	-0.26843	-0.11365	-0.13757	-0.27649	-0.24304		-55.66	-0.21753	-0.18188	-0.21729	-0.33008	-0.53223	-0.22534		-55.66	0.36075
-55.56	-1.15911	-1.101	-1.03052	-0.95354	-1.12036	-1.16455		-55.56	-0.12506	-0.15192	-0.06696	0.12054	-0.0589	-0.07062		-55.56	-0.1496	-0.28485	-0.09277	-0.12793	-0.41034	-0.34619		-55.56	-0.57288	-0.46472	-0.55017	-0.53674	-0.6012	-0.52283		-55.56	-0.02826	-0.25604	-0.1037	-0.14398	-0.27118	-0.23773		-55.56	-0.20532	-0.17822	-0.21289	-0.32495	-0.52783	-0.22803		-55.56	0.51709
-55.46	-1.17065	-1.1062	-1.02266	-0.95019	-1.11396	-1.16279		-55.46	-0.12097	-0.1471	-0.0675	0.12	-0.07678	-0.0758		-55.46	-0.16009	-0.29144	-0.08929	-0.12909	-0.42865	-0.34589		-55.46	-0.5282	-0.4613	-0.53821	-0.52014	-0.58923	-0.51795		-55.46	-0.02881	-0.25903	-0.08789	-0.12818	-0.26392	-0.2439		-55.46	-0.18671	-0.16278	-0.19428	-0.29925	-0.52167	-0.23358		-55.46	0.63898
-55.36	-1.16108	-1.08345	-0.99934	-0.92427	-1.10872	-1.13728		-55.36	-0.12	-0.13904	-0.08533	0.10217	-0.09216	-0.08191		-55.36	-0.15979	-0.30285	-0.10297	-0.14032	-0.44787	-0.37347		-55.36	-0.52222	-0.46411	-0.5354	-0.52441	-0.59204	-0.51441		-55.36	-0.03351	-0.25665	-0.08234	-0.13043	-0.2569	-0.23834		-55.36	-0.18756	-0.13385	-0.18024	-0.28522	-0.51154	-0.22418		-55.36	0.93656
-55.26	-1.14338	-1.05232	-0.97246	-0.91267	-1.09429	-1.12285		-55.26	-0.11524	-0.13745	-0.08374	0.10059	-0.10693	-0.08423		-55.26	-0.14044	-0.28815	-0.11902	-0.16199	-0.4566	-0.38733		-55.26	-0.52271	-0.46753	-0.54443	-0.51465	-0.59082	-0.50781		-55.26	-0.01813	-0.24127	-0.07721	-0.12531	-0.24469	-0.21588		-55.26	-0.16547	-0.13129	-0.1684	-0.2702	-0.51679	-0.22406		-55.26	0.60456
-55.16	-1.13603	-1.02788	-0.97007	-0.89922	-1.08872	-1.11728		-55.16	-0.12311	-0.14679	-0.09625	0.09516	-0.11481	-0.08819		-55.16	-0.13782	-0.28332	-0.10431	-0.15656	-0.4447	-0.37726		-55.16	-0.52655	-0.47772	-0.55145	-0.52167	-0.58612	-0.49994		-55.16	-0.01764	-0.25567	-0.08453	-0.13263	-0.2442	-0.21783		-55.16	-0.16388	-0.1485	-0.18317	-0.27325	-0.52936	-0.21466		-55.16	0.16628
-55.06	-1.12803	-1.01523	-0.94788	-0.89121	-1.07214	-1.08899		-55.06	-0.13739	-0.17133	-0.11053	0.08405	-0.11737	-0.10004		-55.06	-0.13763	-0.26117	-0.09705	-0.15173	-0.43744	-0.37		-55.06	-0.52612	-0.48438	-0.55029	-0.53149	-0.59741	-0.4917		-55.06	-0.02313	-0.25726	-0.08759	-0.1474	-0.24262	-0.21234		-55.06	-0.15778	-0.16046	-0.17706	-0.28595	-0.52789	-0.21881		-55.06	-0.02201
-54.96	-1.10364	-0.98377	-0.94375	-0.8761	-1.07021	-1.08633		-54.96	-0.13519	-0.18622	-0.11151	0.06745	-0.12225	-0.10174		-54.96	-0.15314	-0.26178	-0.10394	-0.14691	-0.44513	-0.36908		-54.96	-0.52539	-0.48828	-0.55493	-0.53296	-0.61157	-0.49097		-54.96	-0.01288	-0.26483	-0.09296	-0.14496	-0.22601	-0.21454		-54.96	-0.15411	-0.16608	-0.18829	-0.29718	-0.53595	-0.21271		-54.96	0.12878
-54.86	-1.09951	-0.97573	-0.98017	-0.86416	-1.10591	-1.11103		-54.86	-0.14484	-0.19977	-0.12262	0.06171	-0.13409	-0.11139		-54.86	-0.14703	-0.25567	-0.10065	-0.16144	-0.43902	-0.36725		-54.86	-0.52362	-0.50214	-0.56805	-0.54144	-0.61053	-0.48529		-54.86	-0.0271	-0.26977	-0.08301	-0.14282	-0.23096	-0.20386		-54.86	-0.14911	-0.17035	-0.19257	-0.28973	-0.5285	-0.21234		-54.86	-0.10166
-54.76	-1.12886	-1.0168	-1.02495	-0.88887	-1.15532	-1.15581		-54.76	-0.17072	-0.21954	-0.13995	0.05219	-0.15778	-0.13116		-54.76	-0.14099	-0.25989	-0.10309	-0.1695	-0.43372	-0.36676		-54.76	-0.5271	-0.52441	-0.57397	-0.5332	-0.60156	-0.49585		-54.76	-0.02155	-0.25958	-0.07208	-0.1319	-0.23175	-0.19513		-54.76	-0.15912	-0.16644	-0.18158	-0.29047	-0.53632	-0.20136		-54.76	-0.14308
-54.66	-1.16655	-1.05376	-1.04262	-0.93364	-1.18008	-1.18203		-54.66	-0.17725	-0.23682	-0.14722	0.04736	-0.14624	-0.12427		-54.66	-0.13769	-0.26123	-0.10022	-0.16272	-0.44922	-0.37317		-54.66	-0.54181	-0.52032	-0.57452	-0.53302	-0.60919	-0.48395		-54.66	-0.03571	-0.27521	-0.09235	-0.14044	-0.2403	-0.1944		-54.66	-0.16113	-0.1731	-0.18823	-0.2854	-0.53443	-0.20483		-54.66	-0.22511
-54.56	-1.18667	-1.07143	-1.04753	-0.95132	-1.18816	-1.18156		-54.56	-0.18561	-0.2359	-0.15411	0.03192	-0.14996	-0.12482		-54.56	-0.12512	-0.24402	-0.09692	-0.1687	-0.43201	-0.36206		-54.56	-0.54688	-0.52075	-0.57251	-0.52637	-0.60254	-0.48901		-54.56	-0.04034	-0.27521	-0.09698	-0.14435	-0.2442	-0.19757		-54.56	-0.16876	-0.18073	-0.19586	-0.29303	-0.54352	-0.18829		-54.56	-0.229
-54.46	-1.18914	-1.07244	-1.03186	-0.95622	-1.17249	-1.16589		-54.46	-0.20123	-0.24371	-0.16266	0.01776	-0.15387	-0.1358		-54.46	-0.12225	-0.23871	-0.09924	-0.1781	-0.43695	-0.34949		-54.46	-0.55084	-0.52618	-0.57648	-0.53107	-0.60016	-0.47418		-54.46	-0.0542	-0.28442	-0.10547	-0.1582	-0.24634	-0.20044		-54.46	-0.16266	-0.18488	-0.18976	-0.29401	-0.52814	-0.17755		-54.46	-0.6149
-54.36	-1.1759	-1.04431	-1.01709	-0.93909	-1.1748	-1.1604		-54.36	-0.18311	-0.23804	-0.15625	0.03125	-0.14746	-0.14038		-54.36	-0.11078	-0.23114	-0.08612	-0.16815	-0.41913	-0.3349		-54.36	-0.57715	-0.53296	-0.56299	-0.52612	-0.60473	-0.48023		-54.36	-0.0564	-0.28418	-0.10376	-0.17993	-0.24072	-0.20581		-54.36	-0.18109	-0.20086	-0.20819	-0.29364	-0.53485	-0.17718		-54.36	-0.47902
-54.26	-1.17822	-1.04663	-0.99817	-0.93433	-1.15832	-1.14392		-54.26	-0.17389	-0.24762	-0.14386	0.02875	-0.13825	-0.12799		-54.26	-0.10895	-0.22003	-0.08563	-0.15741	-0.40558	-0.32416		-54.26	-0.5697	-0.53259	-0.5509	-0.51404	-0.59021	-0.4845		-54.26	-0.03919	-0.28186	-0.10364	-0.15808	-0.24304	-0.20886		-54.26	-0.17993	-0.21606	-0.21875	-0.29321	-0.53516	-0.17993		-54.26	-0.20557
-54.16	-1.15857	-1.03479	-0.98633	-0.92639	-1.15112	-1.12183		-54.16	-0.17658	-0.25275	-0.14117	0.0268	-0.1402	-0.14947		-54.16	-0.10467	-0.20868	-0.06818	-0.15167	-0.39203	-0.30597		-54.16	-0.56854	-0.53924	-0.5473	-0.50116	-0.58514	-0.49579		-54.16	-0.05017	-0.28186	-0.11853	-0.1471	-0.23914	-0.20886		-54.16	-0.1795	-0.21881	-0.21124	-0.29205	-0.52619	-0.18732		-54.16	-0.45636
-54.06	-1.15845	-1.02295	-0.98393	-0.91455	-1.15801	-1.11943		-54.06	-0.16705	-0.2525	-0.1402	0.03949	-0.13849	-0.14142		-54.06	-0.11267	-0.19714	-0.06781	-0.15448	-0.41247	-0.31268		-54.06	-0.5697	-0.53967	-0.53528	-0.49377	-0.5824	-0.49158		-54.06	-0.04596	-0.2879	-0.10504	-0.14215	-0.23029	-0.20783		-54.06	-0.18225	-0.20666	-0.20154	-0.2948	-0.52112	-0.1908		-54.06	-0.31891
-53.96	-1.15215	-1.02056	-0.97627	-0.90508	-1.15278	-1.1103		-53.96	-0.16492	-0.25891	-0.13098	0.02527	-0.14953	-0.16589		-53.96	-0.10272	-0.19183	-0.0719	-0.15466	-0.39935	-0.3175		-53.96	-0.56934	-0.53296	-0.53564	-0.48242	-0.57812	-0.49512		-53.96	-0.03626	-0.27429	-0.09143	-0.13171	-0.22839	-0.21765		-53.96	-0.17755	-0.20904	-0.19684	-0.29401	-0.52106	-0.20489		-53.96	-0.36969
-53.86	-1.14448	-1.01289	-0.97112	-0.90767	-1.13591	-1.10979		-53.86	-0.16003	-0.24939	-0.13318	0.03797	-0.14783	-0.16882		-53.86	-0.08587	-0.19305	-0.06586	-0.15643	-0.40375	-0.30756		-53.86	-0.56629	-0.52209	-0.50598	-0.46765	-0.54773	-0.48572		-53.86	-0.01697	-0.26428	-0.08142	-0.14514	-0.22082	-0.21472		-53.86	-0.17151	-0.21008	-0.20252	-0.2926	-0.52209	-0.20276		-53.86	-0.20325
-53.76	-1.13152	-1.00066	-0.96365	-0.88762	-1.13869	-1.10159		-53.76	-0.15906	-0.24841	-0.11194	0.04358	-0.13586	-0.16858		-53.76	-0.09454	-0.19855	-0.06	-0.15375	-0.41852	-0.31805		-53.76	-0.57227	-0.51099	-0.49951	-0.47363	-0.54663	-0.47998		-53.76	-0.00189	-0.2641	-0.07343	-0.14496	-0.22528	-0.20673		-53.76	-0.17169	-0.211	-0.19098	-0.30768	-0.53326	-0.21539		-53.76	-0.27276
-53.66	-1.13186	-1.00735	-0.96391	-0.89187	-1.13262	-1.09551		-53.66	-0.15534	-0.24469	-0.10968	0.04413	-0.14703	-0.16803		-53.66	-0.09137	-0.19537	-0.05524	-0.14899	-0.39581	-0.32672		-53.66	-0.56446	-0.48047	-0.49561	-0.4502	-0.53809	-0.47144		-53.66	0.00403	-0.25744	-0.06287	-0.13904	-0.21936	-0.19617		-53.66	-0.17047	-0.21686	-0.19611	-0.31354	-0.54376	-0.21661		-53.66	-0.2314
-53.56	-1.13213	-1.00054	-0.96992	-0.89995	-1.13935	-1.10542		-53.56	-0.15143	-0.2525	-0.10822	0.0434	-0.14313	-0.17902		-53.56	-0.10193	-0.19421	-0.0694	-0.14581	-0.41345	-0.31574		-53.56	-0.56421	-0.47168	-0.48682	-0.44141	-0.54102	-0.46973		-53.56	0.00964	-0.24475	-0.05481	-0.12561	-0.21375	-0.19983		-53.56	-0.18597	-0.21356	-0.18964	-0.32196	-0.54047	-0.21332		-53.56	-0.36731
-53.46	-1.13496	-1.00337	-0.97183	-0.92231	-1.12881	-1.10659		-53.46	-0.15143	-0.24542	-0.10504	0.05048	-0.1236	-0.17657		-53.46	-0.10248	-0.20648	-0.07288	-0.15173	-0.40936	-0.31457		-53.46	-0.56445	-0.4602	-0.47534	-0.44629	-0.53418	-0.46753		-53.46	0.00964	-0.23621	-0.05017	-0.1217	-0.22156	-0.21472		-53.46	-0.17993	-0.2207	-0.19214	-0.31274	-0.53516	-0.21899		-53.46	-0.53766
-53.36	-1.13223	-1.01553	-0.98044	-0.93594	-1.12571	-1.09885		-53.36	-0.14441	-0.23767	-0.10266	0.04651	-0.12829	-0.19299		-53.36	-0.11365	-0.20593	-0.06879	-0.15473	-0.40173	-0.31439		-53.36	-0.57129	-0.43726	-0.4751	-0.45312	-0.5293	-0.47901		-53.36	0.01507	-0.22516	-0.05792	-0.11627	-0.22003	-0.21783		-53.36	-0.18866	-0.23187	-0.1767	-0.32	-0.52753	-0.23236		-53.36	-0.49773
-53.26	-1.13157	-1.03196	-0.97641	-0.93528	-1.12168	-1.08774		-53.26	-0.12287	-0.22247	-0.0882	0.06171	-0.12628	-0.19342		-53.26	-0.12659	-0.2157	-0.08069	-0.15955	-0.40442	-0.31457		-53.26	-0.58008	-0.44458	-0.47217	-0.4502	-0.53809	-0.49487		-53.26	0.01453	-0.23206	-0.07581	-0.12854	-0.22839	-0.22156		-53.26	-0.17932	-0.23425	-0.172	-0.31531	-0.52283	-0.2301		-53.26	-0.18994
-53.16	-1.1251	-1.02939	-0.97725	-0.92344	-1.11396	-1.06758		-53.16	-0.13599	-0.23316	-0.0896	0.07056	-0.12768	-0.20264		-53.16	-0.12457	-0.20904	-0.08728	-0.15759	-0.40875	-0.32898		-53.16	-0.57916	-0.44977	-0.4798	-0.46246	-0.54108	-0.5025		-53.16	0.01276	-0.24164	-0.07831	-0.13495	-0.2348	-0.22333		-53.16	-0.16663	-0.21765	-0.1742	-0.31043	-0.52503	-0.22839		-53.16	-0.40008
-53.06	-1.11738	-1.02876	-0.98179	-0.91328	-1.10044	-1.04697		-53.06	-0.12219	-0.224	-0.08362	0.07507	-0.13342	-0.19812		-53.06	-0.12707	-0.21081	-0.08771	-0.14777	-0.40198	-0.34113		-53.06	-0.58789	-0.44922	-0.47607	-0.46191	-0.5498	-0.49805		-53.06	0.01337	-0.22467	-0.06989	-0.13751	-0.24127	-0.21417		-53.06	-0.16736	-0.20593	-0.16248	-0.31043	-0.52502	-0.22131		-53.06	-0.76575
-52.96	-1.12803	-1.03477	-0.97634	-0.92637	-1.08572	-1.03689		-52.96	-0.11603	-0.2132	-0.08453	0.0639	-0.13043	-0.20221		-52.96	-0.13379	-0.20654	-0.08557	-0.15271	-0.40234	-0.35071		-52.96	-0.59064	-0.44879	-0.47174	-0.45685	-0.54083	-0.49054		-52.96	0.02429	-0.22302	-0.07532	-0.14221	-0.24207	-0.21643		-52.96	-0.17676	-0.22778	-0.1648	-0.32056	-0.53516	-0.22363		-52.96	-0.30173
-52.86	-1.10549	-1.0364	-0.96853	-0.91165	-1.09035	-1.03689		-52.86	-0.12103	-0.21893	-0.07611	0.08478	-0.12909	-0.18915		-52.86	-0.13727	-0.19366	-0.0813	-0.16016	-0.38312	-0.35425		-52.86	-0.58887	-0.4541	-0.47705	-0.46997	-0.55542	-0.49585		-52.86	0.01691	-0.23285	-0.09296	-0.15741	-0.2558	-0.21454		-52.86	-0.18561	-0.23346	-0.15875	-0.32623	-0.54083	-0.21759		-52.86	-0.51024
-52.76	-1.09768	-1.02468	-0.97112	-0.88503	-1.08122	-1.04412		-52.76	-0.11585	-0.2052	-0.06946	0.09534	-0.11218	-0.17932		-52.76	-0.13361	-0.19537	-0.08014	-0.14801	-0.38336	-0.34991		-52.76	-0.58301	-0.45923	-0.479	-0.46484	-0.55273	-0.47827		-52.76	0.02331	-0.21936	-0.10217	-0.15881	-0.24695	-0.20105		-52.76	-0.19037	-0.24066	-0.16595	-0.32171	-0.53632	-0.22479		-52.76	-0.16809
-52.66	-1.08855	-1.03508	-0.96277	-0.88762	-1.06506	-1.04285		-52.66	-0.11279	-0.20215	-0.05005	0.10547	-0.09985	-0.15283		-52.66	-0.14349	-0.20843	-0.08966	-0.14435	-0.36444	-0.35016		-52.66	-0.58203	-0.46753	-0.47803	-0.47558	-0.54712	-0.48901		-52.66	0.01251	-0.23163	-0.09955	-0.16644	-0.25458	-0.20868		-52.66	-0.21136	-0.2475	-0.17987	-0.32074	-0.52606	-0.21918		-52.66	-0.35948
-52.56	-1.07239	-1.03064	-0.94165	-0.88391	-1.04858	-1.04126		-52.56	-0.09302	-0.17774	-0.03491	0.1167	-0.08472	-0.14477		-52.56	-0.15155	-0.20477	-0.08246	-0.13007	-0.34906	-0.33588		-52.56	-0.58515	-0.45819	-0.46161	-0.46698	-0.53534	-0.49213		-52.56	0.00793	-0.23401	-0.12146	-0.17346	-0.24988	-0.19934		-52.56	-0.22369	-0.24738	-0.18903	-0.32062	-0.50861	-0.22833		-52.56	-0.37274
-52.46	-1.0708	-1.01733	-0.9281	-0.87769	-1.03747	-1.03088		-52.46	-0.0957	-0.18823	-0.03296	0.11548	-0.07886	-0.13892		-52.46	-0.14276	-0.21088	-0.07172	-0.13178	-0.33319	-0.33759		-52.46	-0.58087	-0.45709	-0.44952	-0.45489	-0.53107	-0.49957		-52.46	0.00281	-0.2157	-0.12268	-0.16297	-0.24011	-0.19031		-52.46	-0.23535	-0.24023	-0.1875	-0.30102	-0.50391	-0.22363		-52.46	-0.47357
-52.36	-1.0636	-1.01868	-0.92197	-0.8822	-1.02427	-1.02158		-52.36	-0.07355	-0.17536	0.00409	0.14081	-0.05353	-0.13776		-52.36	-0.14776	-0.22369	-0.07147	-0.12225	-0.34137	-0.33978		-52.36	-0.58612	-0.4638	-0.44305	-0.45306	-0.5246	-0.4931		-52.36	-0.00385	-0.21527	-0.1308	-0.16644	-0.24677	-0.2016		-52.36	-0.24609	-0.25024	-0.19116	-0.30005	-0.49976	-0.23437		-52.36	-0.27589
-52.26	-1.05503	-1.00547	-0.90869	-0.87754	-1.01099	-1.01294		-52.26	-0.06683	-0.17572	0.0108	0.14752	-0.04681	-0.1452		-52.26	-0.14435	-0.21783	-0.06329	-0.12262	-0.3277	-0.34796		-52.26	-0.59003	-0.47797	-0.42743	-0.46405	-0.5285	-0.48846		-52.26	0.0061	-0.21704	-0.12793	-0.16113	-0.23682	-0.21045		-52.26	-0.23675	-0.24091	-0.17401	-0.29462	-0.49286	-0.21722		-52.26	-0.63452
-52.16	-1.04565	-1.00391	-0.90373	-0.8689	-1.01067	-1.00798		-52.16	-0.06238	-0.17127	0.01917	0.1637	-0.04236	-0.14148		-52.16	-0.14075	-0.22058	-0.05743	-0.11676	-0.33825	-0.35382		-52.16	-0.58356	-0.47613	-0.42804	-0.45294	-0.52594	-0.49371		-52.16	0.02002	-0.21094	-0.13355	-0.17383	-0.23535	-0.21606		-52.16	-0.24591	-0.2337	-0.16046	-0.29986	-0.49494	-0.21466		-52.16	-0.46346
-52.06	-1.04998	-0.99651	-0.91123	-0.86394	-1.00425	-1.01792		-52.06	-0.05963	-0.16852	0.01019	0.15472	-0.02789	-0.13873		-52.06	-0.14453	-0.21338	-0.06018	-0.1156	-0.33105	-0.35266		-52.06	-0.5733	-0.49469	-0.42316	-0.46295	-0.52814	-0.49347		-52.06	0.03192	-0.20294	-0.12628	-0.16193	-0.23371	-0.21588		-52.06	-0.23553	-0.22015	-0.14545	-0.30121	-0.49628	-0.216		-52.06	-0.51652
-51.96	-1.05063	-1.0167	-0.91536	-0.86606	-0.99885	-1.01497		-51.96	-0.06061	-0.16486	-0.0025	0.15375	-0.03277	-0.13653		-51.96	-0.1488	-0.20593	-0.0647	-0.10059	-0.33533	-0.34863		-51.96	-0.56757	-0.48358	-0.4245	-0.46112	-0.52948	-0.50189		-51.96	0.02277	-0.20746	-0.13324	-0.1618	-0.23505	-0.20868		-51.96	-0.21838	-0.21081	-0.1283	-0.28406	-0.49158	-0.2113		-51.96	-0.40955
-51.86	-1.03352	-1.01057	-0.90398	-0.8592	-0.98992	-0.99577		-51.86	-0.06787	-0.16968	-0.01123	0.15357	-0.04931	-0.1438		-51.86	-0.1488	-0.22229	-0.05725	-0.10022	-0.34704	-0.35755		-51.86	-0.54901	-0.48065	-0.41376	-0.45502	-0.51874	-0.49506		-51.86	0.02447	-0.20648	-0.12982	-0.16547	-0.23407	-0.2077		-51.86	-0.22888	-0.20959	-0.11462	-0.28991	-0.50452	-0.22424		-51.86	-0.37982
-51.76	-1.03777	-0.99919	-0.89944	-0.85173	-0.99148	-0.99123		-51.76	-0.07117	-0.17688	-0.01233	0.15808	-0.05505	-0.14636		-51.76	-0.15118	-0.22076	-0.07214	-0.09314	-0.32672	-0.36926		-51.76	-0.53851	-0.47723	-0.41498	-0.4516	-0.51996	-0.49237		-51.76	0.02484	-0.20294	-0.12872	-0.16193	-0.23053	-0.21588		-51.76	-0.24689	-0.21979	-0.10919	-0.28131	-0.50372	-0.21564		-51.76	-0.58526
-51.66	-1.02859	-0.99612	-0.90603	-0.84402	-0.97707	-0.98611		-51.66	-0.08112	-0.18219	-0.0152	0.1496	-0.05646	-0.14777		-51.66	-0.15661	-0.22156	-0.06427	-0.08527	-0.34387	-0.35675		-51.66	-0.52637	-0.46973	-0.40674	-0.45117	-0.50781	-0.49194		-51.66	0.01764	-0.21014	-0.13593	-0.14496	-0.22528	-0.21844		-51.66	-0.23828	-0.21118	-0.08569	-0.28442	-0.49902	-0.2102		-51.66	-0.76727
-51.56	-1.03982	-0.99343	-0.90757	-0.83743	-1.00205	-0.99472		-51.56	-0.08618	-0.19043	-0.02026	0.13135	-0.0708	-0.14966		-51.56	-0.14764	-0.21722	-0.06506	-0.09705	-0.34515	-0.36145		-51.56	-0.53534	-0.45917	-0.40399	-0.44061	-0.51679	-0.50092		-51.56	0.02429	-0.21374	-0.12927	-0.14294	-0.23035	-0.22351		-51.56	-0.23071	-0.20679	-0.08276	-0.27686	-0.51099	-0.21899		-51.56	-0.46498
-51.46	-1.04697	-0.99033	-0.9199	-0.85068	-0.99948	-0.98508		-51.46	-0.10236	-0.19489	-0.03644	0.10956	-0.08478	-0.16583		-51.46	-0.15478	-0.22217	-0.06	-0.09979	-0.36792	-0.35712		-51.46	-0.5459	-0.46265	-0.40601	-0.45117	-0.51562	-0.50366		-51.46	0.02429	-0.21057	-0.11438	-0.1532	-0.21863	-0.22669		-51.46	-0.22382	-0.20453	-0.09076	-0.27069	-0.5119	-0.20502		-51.46	-0.77353
-51.36	-1.05369	-0.99558	-0.93066	-0.85276	-0.98926	-0.99121		-51.36	-0.10358	-0.19293	-0.04083	0.11078	-0.09991	-0.17023		-51.36	-0.1582	-0.21606	-0.06323	-0.08984	-0.39233	-0.36279		-51.36	-0.55273	-0.46484	-0.42212	-0.45801	-0.52563	-0.49878		-51.36	0.02081	-0.2055	-0.1164	-0.1496	-0.22992	-0.23797		-51.36	-0.22113	-0.20648	-0.08807	-0.28216	-0.50922	-0.20941		-51.36	-0.65875
-51.26	-1.05981	-1.00635	-0.91477	-0.84717	-0.98972	-0.9675		-51.26	-0.09888	-0.20069	-0.05322	0.11939	-0.1062	-0.16309		-51.26	-0.14105	-0.21844	-0.06665	-0.09473	-0.40961	-0.36304		-51.26	-0.55286	-0.46741	-0.42932	-0.46521	-0.54211	-0.50598		-51.26	0.00885	-0.1955	-0.12445	-0.15765	-0.24188	-0.23114		-51.26	-0.20917	-0.2016	-0.08319	-0.26776	-0.50897	-0.20917		-51.26	-0.65088
-51.16	-1.04392	-0.99436	-0.92073	-0.83127	-0.98396	-0.96638		-51.16	-0.1034	-0.20056	-0.0531	0.11023	-0.11536	-0.17932		-51.16	-0.12714	-0.2038	-0.06586	-0.10638	-0.43158	-0.36151		-51.16	-0.54395	-0.4834	-0.4353	-0.46167	-0.55737	-0.49781		-51.16	0.00769	-0.20373	-0.13025	-0.17908	-0.2594	-0.24865		-51.16	-0.21234	-0.20795	-0.08392	-0.2702	-0.51532	-0.21552		-51.16	-0.58528
-51.06	-1.03816	-0.9886	-0.8938	-0.83406	-0.96875	-0.96069		-51.06	-0.11237	-0.20954	-0.05743	0.09418	-0.13458	-0.18683		-51.06	-0.13257	-0.20068	-0.07855	-0.11835	-0.44409	-0.36395		-51.06	-0.54126	-0.46973	-0.44189	-0.47461	-0.55395	-0.50366		-51.06	-0.00427	-0.20789	-0.14368	-0.18323	-0.26672	-0.25281		-51.06	-0.19061	-0.20258	-0.10126	-0.268	-0.51068	-0.20624		-51.06	-0.3587
-50.96	-1.03394	-0.98047	-0.90581	-0.83691	-0.96904	-0.97417		-50.96	-0.10535	-0.20252	-0.07922	0.08167	-0.13611	-0.17663		-50.96	-0.11755	-0.19031	-0.07544	-0.1167	-0.45178	-0.37646		-50.96	-0.53082	-0.47418	-0.45343	-0.4776	-0.54669	-0.50348		-50.96	-0.01514	-0.2312	-0.17188	-0.21216	-0.29395	-0.27075		-50.96	-0.19946	-0.19971	-0.12036	-0.28003	-0.52197	-0.21509		-50.96	-0.26813
-50.86	-1.04741	-1.01738	-0.9103	-0.84185	-0.97036	-0.97549		-50.86	-0.11182	-0.20581	-0.09424	0.07837	-0.1355	-0.16504		-50.86	-0.13	-0.19104	-0.08923	-0.1283	-0.46106	-0.36145		-50.86	-0.54278	-0.4815	-0.46686	-0.49103	-0.55548	-0.51544		-50.86	-0.02606	-0.23675	-0.18744	-0.21527	-0.29559	-0.25751		-50.86	-0.18262	-0.19922	-0.12451	-0.26782	-0.51831	-0.2146		-50.86	-0.39072
-50.76	-1.05581	-1.01406	-0.91892	-0.84316	-0.96653	-0.98801		-50.76	-0.11218	-0.21326	-0.11194	0.07092	-0.13977	-0.14831		-50.76	-0.13202	-0.20795	-0.10413	-0.13928	-0.45135	-0.34973		-50.76	-0.54395	-0.48023	-0.47119	-0.47656	-0.5332	-0.50562		-50.76	-0.02753	-0.22406	-0.18256	-0.21112	-0.27899	-0.24872		-50.76	-0.18341	-0.2149	-0.14337	-0.27643	-0.51056	-0.21075		-50.76	-0.5556
-50.66	-1.05979	-1.01804	-0.9198	-0.83933	-0.96667	-0.97571		-50.66	-0.11218	-0.20154	-0.12122	0.08264	-0.13513	-0.1366		-50.66	-0.13965	-0.2124	-0.10297	-0.14349	-0.45898	-0.33295		-50.66	-0.5506	-0.49396	-0.47003	-0.48004	-0.52887	-0.50446		-50.66	-0.04675	-0.23791	-0.18787	-0.20862	-0.27258	-0.25085		-50.66	-0.20074	-0.20025	-0.15289	-0.27814	-0.51544	-0.20392		-50.66	-0.6712
-50.56	-1.06067	-1.0072	-0.91331	-0.8363	-0.95701	-0.97385		-50.56	-0.10535	-0.20642	-0.12146	0.08557	-0.14002	-0.12976		-50.56	-0.13165	-0.20123	-0.09888	-0.14966	-0.45953	-0.32105		-50.56	-0.55176	-0.47559	-0.47119	-0.48828	-0.52539	-0.4978		-50.56	-0.04974	-0.23383	-0.19086	-0.21942	-0.26532	-0.24213		-50.56	-0.21783	-0.19537	-0.16437	-0.28033	-0.52228	-0.19122		-50.56	-0.76575
-50.46	-1.04563	-0.98899	-0.9011	-0.82981	-0.95652	-0.99289		-50.46	-0.11353	-0.2146	-0.125	0.09375	-0.12866	-0.1333		-50.46	-0.13904	-0.20398	-0.09943	-0.15485	-0.46228	-0.30206		-50.46	-0.5517	-0.45917	-0.46258	-0.47504	-0.51678	-0.48602		-50.46	-0.05304	-0.21759	-0.19489	-0.21564	-0.26154	-0.22662		-50.46	-0.21564	-0.18854	-0.18805	-0.2735	-0.50763	-0.18903		-50.46	-0.47047
-50.36	-1.04978	-0.99241	-0.90425	-0.82932	-0.95576	-0.99214		-50.36	-0.11414	-0.21131	-0.11853	0.09558	-0.11755	-0.12683		-50.36	-0.13214	-0.19244	-0.09046	-0.14588	-0.47027	-0.28528		-50.36	-0.55298	-0.46191	-0.46851	-0.46289	-0.51172	-0.48413		-50.36	-0.06726	-0.224	-0.19666	-0.20252	-0.26648	-0.2362		-50.36	-0.21661	-0.19733	-0.18048	-0.28229	-0.50787	-0.19708		-50.36	-0.63604
-50.26	-1.05293	-0.99165	-0.91333	-0.83564	-0.96411	-1.01294		-50.26	-0.11939	-0.22046	-0.11206	0.09497	-0.10327	-0.13208		-50.26	-0.14081	-0.20648	-0.09064	-0.13507	-0.46796	-0.25421		-50.26	-0.54529	-0.45593	-0.45618	-0.45374	-0.50256	-0.47815		-50.26	-0.0802	-0.20569	-0.1908	-0.19202	-0.2638	-0.23035		-50.26	-0.21075	-0.19855	-0.17218	-0.2796	-0.51056	-0.19122		-50.26	-0.55482
-50.16	-1.06201	-0.99927	-0.90635	-0.84936	-0.95469	-1.01767		-50.16	-0.10254	-0.19507	-0.10229	0.09692	-0.0896	-0.12305		-50.16	-0.13611	-0.20105	-0.10004	-0.12811	-0.46716	-0.25189		-50.16	-0.54004	-0.45288	-0.45557	-0.44141	-0.49341	-0.48218		-50.16	-0.06421	-0.19043	-0.18408	-0.2002	-0.26563	-0.24316		-50.16	-0.21759	-0.20294	-0.16657	-0.27154	-0.51349	-0.18951		-50.16	-0.47747
-50.06	-1.06675	-0.99375	-0.90017	-0.84238	-0.94387	-0.99978		-50.06	-0.08972	-0.18689	-0.09021	0.09729	-0.08923	-0.13294		-50.06	-0.13727	-0.20538	-0.09534	-0.12341	-0.46832	-0.23938		-50.06	-0.52289	-0.45136	-0.43597	-0.44061	-0.49408	-0.46185		-50.06	-0.05988	-0.17364	-0.17755	-0.18341	-0.26691	-0.24518		-50.06	-0.20783	-0.20489	-0.1568	-0.26569	-0.5318	-0.18829		-50.06	-0.22908
-49.96	-1.04885	-0.97586	-0.8793	-0.82839	-0.94253	-0.99844		-49.96	-0.08234	-0.17633	-0.07965	0.10785	-0.09039	-0.12701		-49.96	-0.14392	-0.20495	-0.0965	-0.13629	-0.46325	-0.23737		-49.96	-0.52142	-0.45306	-0.44403	-0.44159	-0.4787	-0.46356		-49.96	-0.05542	-0.17236	-0.16602	-0.17896	-0.26709	-0.23608		-49.96	-0.20508	-0.19751	-0.16187	-0.25903	-0.53223	-0.18164		-49.96	-0.05719
-49.86	-1.03579	-0.96743	-0.85574	-0.81533	-0.89944	-0.97805		-49.86	-0.09302	-0.16284	-0.09033	0.10498	-0.08471	-0.12524		-49.86	-0.1549	-0.20569	-0.10315	-0.15076	-0.47107	-0.25891		-49.86	-0.50318	-0.46606	-0.44678	-0.43726	-0.48462	-0.46167		-49.86	-0.05109	-0.17657	-0.1734	-0.17462	-0.25958	-0.22931		-49.86	-0.19885	-0.19128	-0.15564	-0.26452	-0.53308	-0.18005		-49.86	-0.31421
-49.76	-1.00759	-0.93142	-0.84409	-0.78323	-0.88779	-0.97104		-49.76	-0.0954	-0.16522	-0.09979	0.09552	-0.0871	-0.12762		-49.76	-0.15759	-0.21081	-0.11096	-0.16174	-0.47229	-0.24646		-49.76	-0.50079	-0.46051	-0.45465	-0.43732	-0.47443	-0.4632		-49.76	-0.0462	-0.16779	-0.19269	-0.17755	-0.26959	-0.23151		-49.76	-0.19	-0.18951	-0.14923	-0.25568	-0.52887	-0.18536		-49.76	-0.11811
-49.66	-1.00059	-0.90806	-0.83432	-0.77622	-0.88975	-0.973		-49.66	-0.09985	-0.15796	-0.11597	0.09107	-0.08374	-0.13208		-49.66	-0.15076	-0.20788	-0.11218	-0.15662	-0.47009	-0.25305		-49.66	-0.49585	-0.44629	-0.45361	-0.42383	-0.46558	-0.47168		-49.66	-0.03314	-0.15472	-0.18671	-0.15668	-0.25653	-0.22162		-49.66	-0.19324	-0.17078	-0.16712	-0.25891	-0.52502	-0.18616		-49.66	-0.12902
-49.56	-0.9791	-0.90537	-0.83628	-0.78281	-0.88779	-0.96006		-49.56	-0.08814	-0.15015	-0.10742	0.10278	-0.09155	-0.12036		-49.56	-0.15643	-0.20184	-0.10999	-0.14978	-0.46796	-0.25085		-49.56	-0.48651	-0.44476	-0.45746	-0.42621	-0.46796	-0.48334		-49.56	-0.02704	-0.1557	-0.18768	-0.15765	-0.25751	-0.21552		-49.56	-0.18848	-0.1731	-0.17652	-0.25879	-0.52734	-0.17993		-49.56	-0.00635
-49.46	-0.97788	-0.90024	-0.8364	-0.78013	-0.88401	-0.96408		-49.46	-0.09461	-0.16126	-0.099	0.10486	-0.09802	-0.14319		-49.46	-0.14252	-0.20282	-0.10077	-0.15546	-0.45721	-0.25189		-49.46	-0.49414	-0.45703	-0.47998	-0.42676	-0.46777	-0.48706		-49.46	-0.03705	-0.15863	-0.17108	-0.16058	-0.26044	-0.21137		-49.46	-0.18243	-0.17023	-0.17047	-0.25519	-0.51813	-0.18243		-49.46	0.15062
-49.36	-0.97727	-0.91355	-0.84846	-0.78879	-0.88752	-0.96687		-49.36	-0.09693	-0.17066	-0.0896	0.0979	-0.11206	-0.14404		-49.36	-0.13122	-0.1969	-0.09711	-0.15643	-0.44665	-0.24823		-49.36	-0.49005	-0.46075	-0.47589	-0.41876	-0.45978	-0.48297		-49.36	-0.0318	-0.13849	-0.16193	-0.14826	-0.25983	-0.21783		-49.36	-0.18243	-0.17486	-0.17047	-0.24103	-0.52521	-0.17926		-49.36	-0.04699
-49.26	-0.97761	-0.91951	-0.85261	-0.81892	-0.88459	-0.97492		-49.26	-0.08948	-0.15857	-0.10095	0.09827	-0.11096	-0.14124		-49.26	-0.14416	-0.21374	-0.10999	-0.1427	-0.45325	-0.23059		-49.26	-0.48364	-0.45117	-0.47412	-0.4209	-0.45337	-0.48975		-49.26	-0.01654	-0.13812	-0.17475	-0.16278	-0.26727	-0.22137		-49.26	-0.17127	-0.17859	-0.17883	-0.25183	-0.51721	-0.16663		-49.26	-0.20013
-49.16	-0.97322	-0.9283	-0.8404	-0.80818	-0.87239	-0.96809		-49.16	-0.0987	-0.16388	-0.09137	0.09613	-0.12946	-0.14264		-49.16	-0.14978	-0.20618	-0.11267	-0.151	-0.43005	-0.24036		-49.16	-0.5	-0.46753	-0.47803	-0.43726	-0.46973	-0.5		-49.16	-0.0177	-0.12756	-0.16663	-0.17322	-0.26062	-0.19446		-49.16	-0.1676	-0.1842	-0.18689	-0.25281	-0.51819	-0.1676		-49.16	-0.32508
-49.06	-0.97419	-0.92781	-0.83305	-0.80769	-0.88921	-0.96709		-49.06	-0.09558	-0.1615	-0.10388	0.10315	-0.12707	-0.13562		-49.06	-0.13861	-0.19891	-0.13245	-0.1449	-0.40961	-0.24597		-49.06	-0.49469	-0.47247	-0.49225	-0.45709	-0.47223	-0.49469		-49.06	-0.01184	-0.14197	-0.17005	-0.19861	-0.27429	-0.19324		-49.06	-0.17303	-0.18817	-0.1806	-0.24579	-0.52362	-0.16132		-49.06	-0.2478
-48.96	-0.96538	-0.92827	-0.83549	-0.82451	-0.9019	-0.98589		-48.96	-0.08032	-0.1626	-0.09253	0.10205	-0.13062	-0.12744		-48.96	-0.14899	-0.19049	-0.12762	-0.133	-0.38629	-0.24896		-48.96	-0.49414	-0.47656	-0.49951	-0.45093	-0.47558	-0.48706		-48.96	-0.02081	-0.14947	-0.16974	-0.21783	-0.28326	-0.1944		-48.96	-0.15411	-0.1817	-0.1734	-0.23541	-0.50787	-0.15729		-48.96	-0.20715
-48.86	-0.98101	-0.94707	-0.81931	-0.8145	-0.90207	-0.98215		-48.86	-0.06903	-0.17328	-0.0976	0.09918	-0.13104	-0.12079		-48.86	-0.14569	-0.18719	-0.12775	-0.13629	-0.3681	-0.2359		-48.86	-0.49274	-0.47052	-0.50836	-0.46368	-0.48126	-0.49274		-48.86	-0.02551	-0.15881	-0.15564	-0.22717	-0.28796	-0.17566		-48.86	-0.16076	-0.18054	-0.18323	-0.23425	-0.49573	-0.15686		-48.86	0.25536
-48.76	-0.96018	-0.93796	-0.8144	-0.80613	-0.90889	-0.99604		-48.76	-0.06116	-0.17468	-0.10852	0.11414	-0.13489	-0.10974		-48.76	-0.14374	-0.18915	-0.12909	-0.13373	-0.36542	-0.24188		-48.76	-0.51233	-0.47986	-0.53015	-0.46912	-0.47498	-0.49036		-48.76	-0.02081	-0.15875	-0.15021	-0.23883	-0.27545	-0.17487		-48.76	-0.15021	-0.18951	-0.18195	-0.22833	-0.48908	-0.1463		-48.76	-0.17199
-48.66	-0.94356	-0.94478	-0.8061	-0.80513	-0.9084	-0.98774		-48.66	-0.06744	-0.19269	-0.10309	0.10785	-0.13653	-0.09503		-48.66	-0.14899	-0.18732	-0.1264	-0.13031	-0.35113	-0.23456		-48.66	-0.53125	-0.49805	-0.54517	-0.47558	-0.49316	-0.50855		-48.66	-0.02338	-0.15668	-0.14569	-0.24847	-0.27802	-0.16571		-48.66	-0.16174	-0.19788	-0.20056	-0.23523	-0.48108	-0.14612		-48.66	-0.06652
-48.56	-0.93525	-0.93184	-0.80581	-0.79292	-0.89712	-1.00698		-48.56	-0.078	-0.19397	-0.10193	0.11682	-0.14001	-0.09851		-48.56	-0.15192	-0.18561	-0.11993	-0.11676	-0.34235	-0.22565		-48.56	-0.53882	-0.49243	-0.53882	-0.45898	-0.48828	-0.49976		-48.56	-0.03522	-0.16388	-0.14972	-0.24396	-0.2735	-0.15802		-48.56	-0.16113	-0.20435	-0.19995	-0.23852	-0.46875	-0.14941		-48.56	-0.02589
-48.46	-0.94668	-0.9291	-0.80322	-0.79653	-0.88598	-1.00439		-48.46	-0.06921	-0.18591	-0.08459	0.12097	-0.13513	-0.09753		-48.46	-0.15778	-0.19464	-0.12286	-0.09698	-0.33575	-0.22784		-48.46	-0.57135	-0.49591	-0.5423	-0.46246	-0.49029	-0.49079		-48.46	-0.04138	-0.15198	-0.14099	-0.23987	-0.2616	-0.16101		-48.46	-0.15826	-0.1944	-0.19	-0.23175	-0.46271	-0.13946		-48.46	0.05536
-48.36	-0.94019	-0.92505	-0.79463	-0.79004	-0.88911	-0.9958		-48.36	-0.05615	-0.19312	-0.0769	0.13794	-0.13916	-0.09375		-48.36	-0.15784	-0.20007	-0.12409	-0.08649	-0.32239	-0.22199		-48.36	-0.57031	-0.49414	-0.53662	-0.46777	-0.50098	-0.48511		-48.36	-0.047	-0.14123	-0.13025	-0.22839	-0.24622	-0.15027		-48.36	-0.16479	-0.20337	-0.19116	-0.22583	-0.45679	-0.13672		-48.36	-0.14615
-48.26	-0.94331	-0.90156	-0.78767	-0.76899	-0.88215	-0.98884		-48.26	-0.07739	-0.19019	-0.07861	0.13306	-0.15112	-0.10181		-48.26	-0.15936	-0.19305	-0.10608	-0.08264	-0.31073	-0.21423		-48.26	-0.56543	-0.48926	-0.53174	-0.45825	-0.49609	-0.47705		-48.26	-0.03723	-0.13855	-0.12048	-0.22327	-0.23401	-0.14441		-48.26	-0.17249	-0.19617	-0.19177	-0.23499	-0.45276	-0.14124		-48.26	-0.18921
-48.16	-0.94807	-0.8946	-0.78498	-0.75959	-0.88411	-0.99397		-48.16	-0.07037	-0.18781	-0.07477	0.13226	-0.15582	-0.10968		-48.16	-0.16602	-0.18481	-0.09906	-0.07636	-0.30957	-0.21649		-48.16	-0.56641	-0.48633	-0.53735	-0.45996	-0.50488	-0.4812		-48.16	-0.04425	-0.12677	-0.12286	-0.20685	-0.24347	-0.15143		-48.16	-0.17383	-0.20532	-0.1814	-0.21606	-0.4541	-0.15039		-48.16	-0.00012958
-48.06	-0.94148	-0.88484	-0.76565	-0.76008	-0.87966	-0.97463		-48.06	-0.05573	-0.16852	-0.07184	0.12421	-0.1568	-0.10748		-48.06	-0.15778	-0.17584	-0.09082	-0.06348	-0.30133	-0.21069		-48.06	-0.57263	-0.48474	-0.5343	-0.45447	-0.49939	-0.4679		-48.06	-0.04871	-0.12659	-0.13269	-0.21448	-0.24402	-0.14734		-48.06	-0.1629	-0.1944	-0.16583	-0.19733	-0.43146	-0.13947		-48.06	-0.11108
-47.96	-0.93386	-0.90383	-0.77361	-0.73293	-0.87981	-0.96306		-47.96	-0.05725	-0.16858	-0.07654	0.10632	-0.16077	-0.1239		-47.96	-0.16223	-0.16003	-0.08185	-0.06696	-0.2926	-0.21417		-47.96	-0.56909	-0.48437	-0.53076	-0.44629	-0.50293	-0.45972		-47.96	-0.04016	-0.13904	-0.14294	-0.22229	-0.24011	-0.15515		-47.96	-0.16388	-0.19537	-0.15192	-0.21002	-0.43951	-0.15216		-47.96	0.21311
-47.86	-0.94182	-0.90007	-0.7647	-0.74553	-0.88262	-0.94634		-47.86	-0.05304	-0.17047	-0.07379	0.11371	-0.16266	-0.12115		-47.86	-0.15564	-0.1698	-0.08484	-0.07459	-0.29529	-0.20544		-47.86	-0.57953	-0.48456	-0.53168	-0.44647	-0.51092	-0.4599		-47.86	-0.04779	-0.1452	-0.13812	-0.22675	-0.24774	-0.15106		-47.86	-0.15021	-0.19659	-0.14606	-0.19635	-0.43048	-0.15485		-47.86	-0.08288
-47.76	-0.93291	-0.89507	-0.76575	-0.7437	-0.87829	-0.93884		-47.76	-0.05371	-0.16577	-0.06836	0.10352	-0.17432	-0.12817		-47.76	-0.16638	-0.15637	-0.07581	-0.07263	-0.30603	-0.20813		-47.76	-0.56677	-0.49377	-0.54016	-0.44397	-0.50842	-0.44885		-47.76	-0.03552	-0.15002	-0.12659	-0.21057	-0.23694	-0.15442		-47.76	-0.15552	-0.2041	-0.14819	-0.2063	-0.42871	-0.1438		-47.76	-0.08215
-47.66	-0.94177	-0.90711	-0.77385	-0.74011	-0.87615	-0.94377		-47.66	-0.03369	-0.16748	-0.05444	0.08936	-0.17456	-0.12524		-47.66	-0.1654	-0.14831	-0.07483	-0.08337	-0.3136	-0.22351		-47.66	-0.56134	-0.48126	-0.52765	-0.42364	-0.50763	-0.43781		-47.66	-0.03821	-0.1488	-0.11829	-0.22424	-0.24597	-0.16101		-47.66	-0.14709	-0.20984	-0.15149	-0.20496	-0.42737	-0.15491		-47.66	-0.12824
-47.56	-0.95378	-0.8925	-0.77136	-0.72161	-0.87365	-0.92956		-47.56	-0.04102	-0.17651	-0.06494	0.08032	-0.18359	-0.1272		-47.56	-0.17322	-0.14831	-0.07776	-0.0824	-0.30823	-0.22961		-47.56	-0.56055	-0.48047	-0.52685	-0.43457	-0.51074	-0.45581		-47.56	-0.04895	-0.15491	-0.12439	-0.22254	-0.24817	-0.17639		-47.56	-0.15686	-0.21179	-0.1637	-0.203	-0.43005	-0.1615		-47.56	-0.32592
-47.46	-0.93958	-0.89783	-0.77575	-0.72229	-0.85852	-0.92224		-47.46	-0.0448	-0.18811	-0.05701	0.0719	-0.18494	-0.14026		-47.46	-0.17163	-0.14282	-0.07385	-0.08704	-0.31909	-0.23743		-47.46	-0.56348	-0.4834	-0.52978	-0.42578	-0.5144	-0.43921		-47.46	-0.04993	-0.15906	-0.12073	-0.20789	-0.24207	-0.17663		-47.46	-0.1463	-0.20831	-0.15778	-0.19171	-0.43048	-0.16974		-47.46	-0.32746
-47.36	-0.93469	-0.88586	-0.77873	-0.71497	-0.84197	-0.93376		-47.36	-0.02917	-0.20837	-0.06482	0.06873	-0.19275	-0.13879		-47.36	-0.16156	-0.13421	-0.08008	-0.08862	-0.31366	-0.23194		-47.36	-0.57562	-0.48065	-0.52704	-0.43475	-0.52264	-0.43964		-47.36	-0.05713	-0.15601	-0.10913	-0.2002	-0.24146	-0.17212		-47.36	-0.14923	-0.20025	-0.1568	-0.19537	-0.4295	-0.16876		-47.36	-0.17438
-47.26	-0.92497	-0.88567	-0.77143	-0.71941	-0.84639	-0.91401		-47.26	-0.02973	-0.22137	-0.06146	0.08234	-0.1972	-0.133		-47.26	-0.14685	-0.12585	-0.07001	-0.09491	-0.31775	-0.23041		-47.26	-0.57617	-0.48047	-0.53003	-0.43066	-0.53027	-0.44019		-47.26	-0.05676	-0.16272	-0.12048	-0.21155	-0.2489	-0.18347		-47.26	-0.15918	-0.20239	-0.15894	-0.18262	-0.43482	-0.17407		-47.26	0.26787
-47.16	-0.91548	-0.88618	-0.77317	-0.70747	-0.84739	-0.92991		-47.16	-0.0282	-0.23865	-0.06384	0.0697	-0.19958	-0.13782		-47.16	-0.15228	-0.1181	-0.08337	-0.09436	-0.31854	-0.2345		-47.16	-0.58515	-0.48627	-0.53192	-0.43964	-0.52753	-0.44916		-47.16	-0.05463	-0.16839	-0.11127	-0.21014	-0.24677	-0.18915		-47.16	-0.14783	-0.20593	-0.15076	-0.18469	-0.43128	-0.16736		-47.16	0.15613
-47.06	-0.91794	-0.88401	-0.75747	-0.70066	-0.8456	-0.93276		-47.06	-0.02136	-0.23889	-0.06873	0.08679	-0.21228	-0.14343		-47.06	-0.15015	-0.11352	-0.08734	-0.08417	-0.31714	-0.2392		-47.06	-0.57776	-0.47424	-0.52136	-0.43225	-0.53186	-0.44568		-47.06	-0.05951	-0.15692	-0.11151	-0.20575	-0.25629	-0.19403		-47.06	-0.13562	-0.1991	-0.16028	-0.19421	-0.43616	-0.15979		-47.06	0.21863
-46.96	-0.91397	-0.91128	-0.75613	-0.69424	-0.85061	-0.92605		-46.96	-0.03638	-0.22412	-0.06421	0.08887	-0.21167	-0.1311		-46.96	-0.14215	-0.11017	-0.08984	-0.10303	-0.31305	-0.2417		-46.96	-0.57929	-0.48358	-0.52924	-0.44159	-0.52484	-0.44012		-46.96	-0.07031	-0.15747	-0.12695	-0.21411	-0.27881	-0.19775		-46.96	-0.133	-0.20819	-0.1601	-0.19476	-0.44061	-0.15253		-46.96	-0.11026
-46.86	-0.90945	-0.90286	-0.75102	-0.69216	-0.84551	-0.91631		-46.86	-0.03619	-0.22711	-0.06329	0.08124	-0.20758	-0.13873		-46.86	-0.1463	-0.10968	-0.09821	-0.10211	-0.31012	-0.24542		-46.86	-0.58313	-0.4906	-0.53308	-0.45325	-0.50525	-0.43079		-46.86	-0.06458	-0.16272	-0.11585	-0.20447	-0.27234	-0.19128		-46.86	-0.13849	-0.20904	-0.16559	-0.19708	-0.43439	-0.14947		-46.86	-0.41889
-46.76	-0.91143	-0.91655	-0.75705	-0.68706	-0.83982	-0.91526		-46.76	-0.01868	-0.2096	-0.07849	0.09338	-0.1947	-0.12268		-46.76	-0.12909	-0.12372	-0.10553	-0.11408	-0.30853	-0.24249		-46.76	-0.57227	-0.48438	-0.52685	-0.46118	-0.51074	-0.42456		-46.76	-0.07074	-0.17987	-0.11029	-0.20136	-0.26532	-0.20062		-46.76	-0.13086	-0.21313	-0.16968	-0.19653	-0.43848	-0.15503		-46.76	-0.03529
-46.66	-0.90574	-0.90769	-0.74751	-0.68137	-0.84199	-0.90254		-46.66	-0.01996	-0.21088	-0.07513	0.0882	-0.19208	-0.11468		-46.66	-0.12884	-0.12665	-0.11175	-0.1203	-0.29046	-0.24408		-46.66	-0.56055	-0.47266	-0.50732	-0.45093	-0.49902	-0.41675		-46.66	-0.07843	-0.18048	-0.10309	-0.20905	-0.26276	-0.19659		-46.66	-0.13245	-0.21472	-0.17127	-0.20984	-0.44397	-0.15198		-46.66	-0.07825
-46.56	-0.90791	-0.92402	-0.74541	-0.68354	-0.83598	-0.90361		-46.56	-0.02362	-0.22235	-0.07806	0.07501	-0.18573	-0.11688		-46.56	-0.15076	-0.11414	-0.10297	-0.11151	-0.2904	-0.22748		-46.56	-0.56348	-0.48657	-0.51099	-0.44531	-0.49805	-0.41113		-46.56	-0.09271	-0.18695	-0.09857	-0.20453	-0.26215	-0.2038		-46.56	-0.13946	-0.22174	-0.17047	-0.19733	-0.43927	-0.159		-46.56	-0.15637
-46.46	-0.9019	-0.90386	-0.73425	-0.68926	-0.83655	-0.89636		-46.46	-0.02429	-0.21838	-0.09192	0.06433	-0.18396	-0.13464		-46.46	-0.15094	-0.12994	-0.09045	-0.11853	-0.28351	-0.2345		-46.46	-0.57111	-0.49103	-0.5257	-0.4483	-0.49469	-0.39215		-46.46	-0.09662	-0.1745	-0.10492	-0.18573	-0.2497	-0.21942		-46.46	-0.14532	-0.22296	-0.15997	-0.20636	-0.43341	-0.14532		-46.46	-0.23449
-46.36	-0.89783	-0.90686	-0.72842	-0.6781	-0.82754	-0.88345		-46.36	-0.01727	-0.20111	-0.07245	0.06354	-0.18158	-0.13934		-46.36	-0.14703	-0.12677	-0.07892	-0.11163	-0.27423	-0.24249		-46.36	-0.5672	-0.49493	-0.52179	-0.44904	-0.50567	-0.39679		-46.36	-0.10559	-0.1615	-0.10681	-0.17053	-0.24622	-0.20886		-46.36	-0.15332	-0.2207	-0.14917	-0.20727	-0.44141	-0.15332		-46.36	-0.24152
-46.26	-0.87002	-0.89077	-0.73227	-0.66909	-0.82676	-0.88266		-46.26	-0.02429	-0.2074	-0.06311	0.05408	-0.18323	-0.14636		-46.26	-0.14294	-0.12976	-0.07501	-0.11017	-0.27478	-0.25031		-46.26	-0.55744	-0.4859	-0.51202	-0.43146	-0.49982	-0.37457		-46.26	-0.09485	-0.16492	-0.1156	-0.16296	-0.23621	-0.21765		-46.26	-0.14905	-0.22351	-0.15344	-0.21936	-0.43713	-0.14441		-46.26	0.15534
-46.16	-0.87314	-0.8978	-0.72556	-0.68003	-0.82004	-0.88767		-46.16	-0.01703	-0.1994	-0.0683	0.04889	-0.16888	-0.14691		-46.16	-0.14667	-0.12494	-0.08264	-0.10291	-0.27459	-0.24158		-46.16	-0.56189	-0.474	-0.50867	-0.43274	-0.49573	-0.36731		-46.16	-0.09485	-0.16248	-0.11243	-0.15588	-0.22839	-0.21057		-46.16	-0.15411	-0.21686	-0.14606	-0.22687	-0.4422	-0.14239		-46.16	0.28975
-46.06	-0.85471	-0.88718	-0.73103	-0.67332	-0.8177	-0.88142		-46.06	-0.0188	-0.20581	-0.06226	0.04712	-0.15894	-0.13623		-46.06	-0.14294	-0.12585	-0.08246	-0.11053	-0.27795	-0.23431		-46.06	-0.55859	-0.4707	-0.51709	-0.4248	-0.49707	-0.37573		-46.06	-0.08649	-0.14947	-0.11896	-0.14117	-0.22467	-0.22565		-46.06	-0.15234	-0.22681	-0.14429	-0.22973	-0.45215	-0.14062		-46.06	-0.10871
-45.96	-0.86482	-0.88411	-0.73894	-0.67878	-0.8217	-0.88933		-45.96	-0.01496	-0.21051	-0.06305	0.03143	-0.15973	-0.12994		-45.96	-0.14117	-0.13116	-0.09045	-0.11072	-0.2691	-0.24231		-45.96	-0.55158	-0.47858	-0.50616	-0.42096	-0.48688	-0.36481		-45.96	-0.06146	-0.13617	-0.10565	-0.13348	-0.21454	-0.21088		-45.96	-0.14825	-0.211	-0.13947	-0.22638	-0.44806	-0.14435		-45.96	-0.06732
-45.86	-0.88298	-0.88494	-0.75637	-0.67498	-0.82668	-0.89748		-45.86	-0.0246	-0.2265	-0.08294	0.0069	-0.15546	-0.14984		-45.86	-0.14648	-0.12939	-0.1004	-0.11603	-0.27124	-0.24908		-45.86	-0.54395	-0.47558	-0.48608	-0.41797	-0.47461	-0.37207		-45.86	-0.0575	-0.12366	-0.10169	-0.12561	-0.20594	-0.203		-45.86	-0.15607	-0.22662	-0.1441	-0.22955	-0.45197	-0.15216		-45.86	-0.13446
-45.76	-0.90041	-0.89456	-0.75049	-0.68777	-0.81372	-0.86645		-45.76	-0.00946	-0.21991	-0.07245	0.00885	-0.13788	-0.13934		-45.76	-0.1521	-0.12012	-0.09399	-0.10718	-0.27222	-0.25293		-45.76	-0.54999	-0.47846	-0.47333	-0.42401	-0.48383	-0.38739		-45.76	-0.05151	-0.13086	-0.09106	-0.11963	-0.20459	-0.21021		-45.76	-0.14728	-0.22174	-0.13531	-0.23248	-0.43219	-0.14337		-45.76	0.03504
-45.66	-0.88745	-0.89966	-0.75173	-0.67481	-0.81496	-0.87478		-45.66	-0.01202	-0.2381	-0.07965	0.00629	-0.14508	-0.14654		-45.66	-0.15155	-0.12665	-0.09961	-0.10034	-0.27167	-0.25146		-45.66	-0.53925	-0.46307	-0.4743	-0.42108	-0.47772	-0.38373		-45.66	-0.05792	-0.12091	-0.08722	-0.11896	-0.19928	-0.21198		-45.66	-0.15198	-0.22253	-0.13684	-0.23254	-0.43543	-0.14807		-45.66	-0.31261
-45.56	-0.89724	-0.91726	-0.74839	-0.70413	-0.79526	-0.85508		-45.56	-0.02069	-0.25384	-0.07904	0.0069	-0.13666	-0.15765		-45.56	-0.15466	-0.12976	-0.09979	-0.11151	-0.26697	-0.26263		-45.56	-0.54315	-0.47479	-0.46649	-0.42499	-0.48163	-0.38764		-45.56	-0.04742	-0.12677	-0.08844	-0.12482	-0.2005	-0.21783		-45.56	-0.15607	-0.21417	-0.13629	-0.21783	-0.44415	-0.14899		-45.56	0.08971
-45.46	-0.86973	-0.93345	-0.751	-0.6915	-0.80007	-0.85525		-45.46	-0.03912	-0.26202	-0.07794	-0.00445	-0.14483	-0.15729		-45.46	-0.14996	-0.12506	-0.08655	-0.09827	-0.27008	-0.26257		-45.46	-0.52521	-0.46393	-0.46808	-0.42657	-0.46368	-0.38922		-45.46	-0.04791	-0.13287	-0.08746	-0.13556	-0.18463	-0.22858		-45.46	-0.14844	-0.20337	-0.12085	-0.21411	-0.43335	-0.14063		-45.46	-0.25872
-45.36	-0.87698	-0.91799	-0.75518	-0.69168	-0.81059	-0.8665		-45.36	-0.04285	-0.24158	-0.07068	-0.01135	-0.1322	-0.16101		-45.36	-0.15368	-0.11706	-0.09357	-0.09821	-0.26916	-0.25323		-45.36	-0.53302	-0.46466	-0.46417	-0.43439	-0.4566	-0.39704		-45.36	-0.03156	-0.12189	-0.09528	-0.15119	-0.18537	-0.22467		-45.36	-0.14899	-0.20709	-0.12457	-0.21783	-0.44415	-0.14435		-45.36	-0.33919
-45.26	-0.87651	-0.92778	-0.74966	-0.69121	-0.80825	-0.86099		-45.26	-0.04987	-0.24396	-0.0777	-0.01129	-0.13922	-0.15314		-45.26	-0.15546	-0.12665	-0.08875	-0.09021	-0.28339	-0.25232		-45.26	-0.54517	-0.46191	-0.47314	-0.44336	-0.46094	-0.40918		-45.26	-0.03943	-0.1344	-0.09607	-0.15198	-0.19714	-0.23718		-45.26	-0.14807	-0.20373	-0.13147	-0.22156	-0.42834	-0.13635		-45.26	-0.07434
-45.16	-0.88589	-0.93472	-0.75478	-0.70059	-0.81802	-0.86611		-45.16	-0.05206	-0.24445	-0.09308	-0.00714	-0.13824	-0.17096		-45.16	-0.13422	-0.12176	-0.10297	-0.10443	-0.26361	-0.25482		-45.16	-0.54376	-0.46295	-0.47882	-0.45367	-0.45489	-0.40778		-45.16	-0.02808	-0.14185	-0.09888	-0.15161	-0.19287	-0.22827		-45.16	-0.14728	-0.21783	-0.13141	-0.21686	-0.43537	-0.14337		-45.16	0.04205
-45.06	-0.8793	-0.93203	-0.7573	-0.70718	-0.801	-0.85691		-45.06	-0.06451	-0.23908	-0.10797	-0.01031	-0.13824	-0.16241		-45.06	-0.13434	-0.12897	-0.08637	-0.10663	-0.25445	-0.24677		-45.06	-0.539	-0.46283	-0.47333	-0.46307	-0.4494	-0.39838		-45.06	-0.03467	-0.13672	-0.10303	-0.1582	-0.18775	-0.21997		-45.06	-0.1463	-0.20904	-0.13434	-0.21197	-0.44147	-0.14166		-45.06	-0.04309
-44.96	-0.87937	-0.93455	-0.76196	-0.69334	-0.80566	-0.85693		-44.96	-0.07501	-0.22687	-0.117	-0.00372	-0.13238	-0.16119		-44.96	-0.14288	-0.13287	-0.09821	-0.11383	-0.25055	-0.24933		-44.96	-0.55609	-0.4682	-0.4809	-0.47772	-0.46014	-0.40204		-44.96	-0.04407	-0.13831	-0.10315	-0.15588	-0.17297	-0.22229		-44.96	-0.14844	-0.21899	-0.13257	-0.21484	-0.44434	-0.13281		-44.96	-0.1275
-44.86	-0.87158	-0.92749	-0.7646	-0.69336	-0.8083	-0.84932		-44.86	-0.07037	-0.22223	-0.10992	0.01508	-0.13238	-0.14947		-44.86	-0.14178	-0.13641	-0.09747	-0.10602	-0.25018	-0.25323		-44.86	-0.55914	-0.46661	-0.49347	-0.49103	-0.461	-0.39826		-44.86	-0.04248	-0.14453	-0.08985	-0.14575	-0.15576	-0.21924		-44.86	-0.16412	-0.21197	-0.14191	-0.22198	-0.43414	-0.1297		-44.86	-0.52279
-44.76	-0.87886	-0.94258	-0.75417	-0.68574	-0.79787	-0.8428		-44.76	-0.07703	-0.21252	-0.11658	0.00842	-0.12732	-0.15613		-44.76	-0.13531	-0.14166	-0.0932	-0.09784	-0.24298	-0.25214		-44.76	-0.55866	-0.46368	-0.49054	-0.49127	-0.45489	-0.39288		-44.76	-0.03528	-0.14905	-0.08728	-0.15491	-0.16492	-0.22839		-44.76	-0.17169	-0.22272	-0.14801	-0.22565	-0.44025	-0.12872		-44.76	-0.41889
-44.66	-0.87087	-0.94314	-0.75337	-0.6824	-0.78535	-0.83271		-44.66	-0.08307	-0.19977	-0.1109	0.0141	-0.13336	-0.15045		-44.66	-0.13708	-0.12707	-0.08209	-0.09064	-0.22595	-0.23541		-44.66	-0.56152	-0.48218	-0.49585	-0.50269	-0.46484	-0.38574		-44.66	-0.03259	-0.13928	-0.07288	-0.14587	-0.14417	-0.21863		-44.66	-0.16663	-0.21301	-0.14685	-0.2323	-0.43518	-0.12366		-44.66	0.25535
-44.56	-0.86299	-0.93769	-0.76079	-0.66987	-0.77007	-0.83305		-44.56	-0.08716	-0.19141	-0.10718	0.01001	-0.12573	-0.14673		-44.56	-0.14331	-0.12622	-0.06506	-0.07361	-0.23218	-0.23254		-44.56	-0.55744	-0.46491	-0.48077	-0.50177	-0.46149	-0.37067		-44.56	-0.01868	-0.14416	-0.06287	-0.1344	-0.14441	-0.2157		-44.56	-0.17969	-0.21899	-0.15527	-0.23364	-0.42871	-0.13672		-44.56	0.00299
-44.46	-0.87041	-0.92632	-0.75566	-0.67729	-0.7603	-0.83574		-44.46	-0.08307	-0.17706	-0.10309	0.0141	-0.12555	-0.13946		-44.46	-0.13086	-0.12158	-0.06348	-0.06812	-0.22754	-0.23877		-44.46	-0.54779	-0.46307	-0.48602	-0.48749	-0.45428	-0.3642		-44.46	-0.03211	-0.1405	-0.06458	-0.13147	-0.14148	-0.21277		-44.46	-0.17364	-0.21686	-0.14679	-0.23932	-0.42194	-0.13531		-44.46	-0.11419
-44.36	-0.86528	-0.93291	-0.75408	-0.67217	-0.75872	-0.83879		-44.36	-0.07526	-0.1568	-0.10699	0.01801	-0.12945	-0.13873		-44.36	-0.14062	-0.12817	-0.05884	-0.06738	-0.21777	-0.24902		-44.36	-0.54688	-0.46362	-0.47803	-0.48657	-0.46582	-0.36792		-44.36	-0.04132	-0.12384	-0.05426	-0.12897	-0.1319	-0.2149		-44.36	-0.1637	-0.21472	-0.15881	-0.23718	-0.401	-0.13953		-44.36	-0.41259
-44.26	-0.86443	-0.93205	-0.76528	-0.67058	-0.76064	-0.83681		-44.26	-0.07623	-0.13825	-0.08844	0.02875	-0.11871	-0.13971		-44.26	-0.14001	-0.13464	-0.05688	-0.05762	-0.22571	-0.25171		-44.26	-0.54376	-0.45587	-0.47882	-0.4881	-0.46661	-0.36407		-44.26	-0.03351	-0.12775	-0.04645	-0.12579	-0.12799	-0.20709		-44.26	-0.18048	-0.22369	-0.14899	-0.22662	-0.40997	-0.13434		-44.26	0.10223
-44.16	-0.86953	-0.93008	-0.77854	-0.66934	-0.75974	-0.84617		-44.16	-0.07349	-0.11597	-0.09741	0.01978	-0.1355	-0.13696		-44.16	-0.15015	-0.14014	-0.06799	-0.05383	-0.22265	-0.25574		-44.16	-0.52246	-0.4541	-0.47388	-0.47461	-0.4563	-0.34814		-44.16	-0.0296	-0.11993	-0.03864	-0.12653	-0.1319	-0.20319		-44.16	-0.16675	-0.22949	-0.14624	-0.2207	-0.40796	-0.13867		-44.16	0.20611
-44.06	-0.86863	-0.93625	-0.77915	-0.67234	-0.76035	-0.84751		-44.06	-0.06165	-0.10486	-0.0863	0.0387	-0.12829	-0.13757		-44.06	-0.16345	-0.13464	-0.07031	-0.04761	-0.23743	-0.27295		-44.06	-0.526	-0.43811	-0.45789	-0.47034	-0.44959	-0.35559		-44.06	-0.01965	-0.10681	-0.03259	-0.12366	-0.12195	-0.20496		-44.06	-0.17682	-0.23175	-0.14996	-0.22296	-0.40314	-0.14239		-44.06	0.49755
-43.96	-0.85752	-0.90562	-0.77087	-0.65195	-0.75207	-0.85095		-43.96	-0.05847	-0.09705	-0.07849	0.04651	-0.12048	-0.12976		-43.96	-0.15466	-0.1383	-0.06873	-0.05237	-0.24353	-0.26672		-43.96	-0.52734	-0.43945	-0.44995	-0.45996	-0.45801	-0.3523		-43.96	-0.02142	-0.08758	-0.03436	-0.11371	-0.12372	-0.19501		-43.96	-0.17853	-0.22174	-0.14704	-0.22467	-0.40021	-0.14654		-43.96	0.53815
-43.86	-0.84924	-0.90442	-0.77314	-0.6405	-0.75434	-0.85322		-43.86	-0.04181	-0.09528	-0.07672	0.04828	-0.11871	-0.12018		-43.86	-0.14996	-0.14776	-0.06311	-0.05676	-0.23883	-0.27283		-43.86	-0.51386	-0.44232	-0.4411	-0.47772	-0.45233	-0.35834		-43.86	-0.0177	-0.0885	-0.03064	-0.1217	-0.12	-0.19446		-43.86	-0.18518	-0.2135	-0.15369	-0.2196	-0.38733	-0.14685		-43.86	0.64051
-43.76	-0.83198	-0.89253	-0.77886	-0.63423	-0.74834	-0.85893		-43.76	-0.0282	-0.07849	-0.05994	0.06042	-0.10974	-0.12293		-43.76	-0.15057	-0.13812	-0.07013	-0.04742	-0.23163	-0.26105		-43.76	-0.52033	-0.44415	-0.43585	-0.4693	-0.45099	-0.35309		-43.76	-0.03143	-0.08417	-0.03729	-0.12836	-0.10712	-0.20258		-43.76	-0.17755	-0.21295	-0.14606	-0.22369	-0.39459	-0.14557		-43.76	0.24677
-43.66	-0.83061	-0.87407	-0.7687	-0.61016	-0.73818	-0.84878		-43.66	-0.03034	-0.06427	-0.05035	0.06293	-0.11188	-0.11334		-43.66	-0.14197	-0.13659	-0.07074	-0.04803	-0.23791	-0.25458		-43.66	-0.51068	-0.44476	-0.4411	-0.46991	-0.44452	-0.36298		-43.66	-0.02429	-0.07483	-0.03259	-0.12366	-0.11414	-0.19324		-43.66	-0.16974	-0.20123	-0.14606	-0.21588	-0.38434	-0.13849		-43.66	0.51001
-43.56	-0.82754	-0.8561	-0.7747	-0.59536	-0.74419	-0.84306		-43.56	-0.02844	-0.05994	-0.03357	0.06873	-0.1178	-0.11926		-43.56	-0.13397	-0.1286	-0.07385	-0.03943	-0.23456	-0.25696		-43.56	-0.49591	-0.43927	-0.44269	-0.4715	-0.43439	-0.37164		-43.56	-0.03626	-0.07971	-0.03748	-0.12854	-0.11902	-0.20129		-43.56	-0.17383	-0.19287	-0.15015	-0.20825	-0.37915	-0.14722		-43.56	0.76629
-43.46	-0.83672	-0.86992	-0.75498	-0.60137	-0.74546	-0.8397		-43.46	-0.0127	-0.06616	-0.03271	0.06567	-0.11377	-0.13013		-43.46	-0.13788	-0.13251	-0.07758	-0.04315	-0.23846	-0.26386		-43.46	-0.49103	-0.43829	-0.4339	-0.46271	-0.43414	-0.37457		-43.46	-0.03119	-0.07464	-0.03949	-0.13837	-0.13348	-0.20477		-43.46	-0.16565	-0.17761	-0.14197	-0.20862	-0.36389	-0.14612		-43.46	0.29055
-43.36	-0.82627	-0.8353	-0.76028	-0.598	-0.76028	-0.84744		-43.36	-0.01685	-0.06787	-0.04858	0.0686	-0.12109	-0.13184		-43.36	-0.14587	-0.12097	-0.06512	-0.03925	-0.23474	-0.2724		-43.36	-0.4787	-0.42987	-0.43329	-0.4621	-0.43597	-0.36224		-43.36	-0.03449	-0.07794	-0.03571	-0.13141	-0.13214	-0.19635		-43.36	-0.17169	-0.18365	-0.14801	-0.20147	-0.36212	-0.14361		-43.36	0.2882
-43.26	-0.83401	-0.83523	-0.77353	-0.59402	-0.76255	-0.84971		-43.26	-0.01337	-0.05194	-0.03729	0.0838	-0.11053	-0.12372		-43.26	-0.15155	-0.12982	-0.05432	-0.0238	-0.2287	-0.26868		-43.26	-0.46875	-0.43945	-0.42334	-0.46704	-0.42358	-0.36401		-43.26	-0.03064	-0.07873	-0.05286	-0.13928	-0.12585	-0.2135		-43.26	-0.17657	-0.169	-0.15289	-0.19147	-0.35992	-0.15314		-43.26	0.59052
-43.16	-0.83311	-0.85386	-0.77024	-0.60801	-0.77097	-0.86277		-43.16	0.0058	-0.02497	-0.02277	0.09833	-0.09528	-0.10846		-43.16	-0.14508	-0.12799	-0.06	-0.02948	-0.23395	-0.27435		-43.16	-0.46979	-0.4256	-0.42901	-0.46564	-0.43634	-0.35016		-43.16	-0.04211	-0.07776	-0.05505	-0.1344	-0.13269	-0.22742		-43.16	-0.16778	-0.17975	-0.13629	-0.1944	-0.36994	-0.14435		-43.16	0.41857
-43.06	-0.84861	-0.85764	-0.76057	-0.61643	-0.77302	-0.88679		-43.06	0.00934	-0.02924	-0.0224	0.09479	-0.09955	-0.112		-43.06	-0.14825	-0.11627	-0.05743	-0.0152	-0.23858	-0.2796		-43.06	-0.46466	-0.42755	-0.43097	-0.46759	-0.42657	-0.34039		-43.06	-0.03217	-0.07953	-0.05682	-0.13617	-0.13446	-0.22919		-43.06	-0.17517	-0.19031	-0.14685	-0.19324	-0.37195	-0.14709		-43.06	-0.0017
-42.96	-0.85383	-0.85115	-0.76018	-0.60676	-0.76482	-0.87932		-42.96	0.02649	-0.0238	-0.02869	0.10022	-0.09875	-0.11511		-42.96	-0.1488	-0.11218	-0.04645	-0.01447	-0.24939	-0.2757		-42.96	-0.45526	-0.42987	-0.42157	-0.46991	-0.43207	-0.34271		-42.96	-0.0304	-0.08557	-0.05115	-0.12268	-0.12879	-0.22351		-42.96	-0.15509	-0.17486	-0.14777	-0.18951	-0.37287	-0.13629		-42.96	-0.1142
-42.86	-0.84636	-0.82097	-0.76792	-0.60955	-0.76084	-0.87534		-42.86	0.03345	-0.02149	-0.02637	0.09937	-0.0918	-0.10107		-42.86	-0.14081	-0.12054	-0.06116	-0.03137	-0.24847	-0.28332		-42.86	-0.45917	-0.42987	-0.43329	-0.46991	-0.43671	-0.35443		-42.86	-0.03607	-0.09125	-0.05292	-0.12055	-0.13056	-0.23309		-42.86	-0.16235	-0.17895	-0.14722	-0.1936	-0.37695	-0.14746		-42.86	0.25378
-42.76	-0.83921	-0.82407	-0.75681	-0.62656	-0.74973	-0.87595		-42.76	0.03979	-0.0105	-0.03027	0.10107	-0.08472	-0.09473		-42.76	-0.13611	-0.11902	-0.06805	-0.03046	-0.25622	-0.27997		-42.76	-0.47498	-0.43323	-0.43665	-0.45374	-0.44006	-0.33826		-42.76	-0.03308	-0.08362	-0.04138	-0.11292	-0.14319	-0.22473		-42.76	-0.14807	-0.17175	-0.151	-0.19421	-0.36585	-0.13635		-42.76	0.52874
-42.66	-0.84226	-0.80515	-0.75034	-0.63425	-0.73154	-0.86167		-42.66	0.0412	-0.02399	-0.03668	0.10004	-0.08649	-0.11529		-42.66	-0.13025	-0.12488	-0.07581	-0.03357	-0.23865	-0.27063		-42.66	-0.47675	-0.40839	-0.41962	-0.44843	-0.42303	-0.32123		-42.66	-0.04151	-0.07642	-0.04273	-0.10571	-0.13989	-0.23071		-42.66	-0.14862	-0.16058	-0.16083	-0.18304	-0.3664	-0.1369		-42.66	0.39052
-42.56	-0.82163	-0.78696	-0.72742	-0.61606	-0.72961	-0.84338		-42.56	0.03216	-0.0174	-0.03156	0.09808	-0.07672	-0.11725		-42.56	-0.13019	-0.12726	-0.08167	-0.03162	-0.24249	-0.26477		-42.56	-0.47168	-0.42285	-0.43091	-0.44019	-0.42188	-0.33106		-42.56	-0.03748	-0.08557	-0.03552	-0.11487	-0.14758	-0.22351		-42.56	-0.14026	-0.16858	-0.17127	-0.1864	-0.35803	-0.12854		-42.56	0.38427
-42.46	-0.81042	-0.77576	-0.73564	-0.6095	-0.74028	-0.83525		-42.46	0.03882	-0.00757	-0.03906	0.10156	-0.07715	-0.1145		-42.46	-0.13788	-0.12079	-0.09332	-0.02692	-0.23846	-0.25226		-42.46	-0.47754	-0.41699	-0.43603	-0.4414	-0.41602	-0.32983		-42.46	-0.0351	-0.09027	-0.0285	-0.10785	-0.14911	-0.23285		-42.46	-0.13068	-0.16608	-0.16168	-0.17682	-0.36481	-0.13068		-42.46	-0.45632
-42.36	-0.80937	-0.75737	-0.71745	-0.61772	-0.73381	-0.8217		-42.36	0.05792	-0.008	-0.03241	0.10431	-0.07049	-0.10785		-42.36	-0.12793	-0.12012	-0.07758	-0.01898	-0.23315	-0.25287		-42.36	-0.47522	-0.40686	-0.422	-0.42737	-0.41834	-0.31971		-42.36	-0.03705	-0.08514	-0.04218	-0.09808	-0.1557	-0.23016		-42.36	-0.12384	-0.16705	-0.16266	-0.18243	-0.37287	-0.12384		-42.36	-0.17359
-42.26	-0.80828	-0.75725	-0.69902	-0.62615	-0.72319	-0.82207		-42.26	0.05835	-0.000489235	-0.03662	0.11646	-0.07471	-0.10278		-42.26	-0.13275	-0.13446	-0.07617	-0.02222	-0.23724	-0.24756		-42.26	-0.48755	-0.41602	-0.43115	-0.42871	-0.42285	-0.32886		-42.26	-0.03699	-0.09924	-0.04065	-0.09729	-0.15808	-0.23401		-42.26	-0.1178	-0.1759	-0.17151	-0.18347	-0.3739	-0.1178		-42.26	-0.36651
-42.16	-0.79692	-0.74736	-0.70186	-0.61943	-0.71357	-0.80854		-42.16	0.06006	-0.00659	-0.031	0.10962	-0.0769	-0.10962		-42.16	-0.13006	-0.11298	-0.08344	-0.03021	-0.24237	-0.23846		-42.16	-0.48358	-0.42377	-0.43426	-0.4201	-0.41815	-0.32807		-42.16	-0.03626	-0.08288	-0.04529	-0.09021	-0.15808	-0.24109		-42.16	-0.12109	-0.18384	-0.17944	-0.18677	-0.37012	-0.11255		-42.16	-0.07434
-42.06	-0.79512	-0.74556	-0.70303	-0.60591	-0.7123	-0.79556		-42.06	0.05072	0.000426292	-0.03571	0.11664	-0.06989	-0.1026		-42.06	-0.12439	-0.12366	-0.07294	-0.03534	-0.23669	-0.22162		-42.06	-0.48846	-0.42401	-0.4306	-0.41327	-0.41449	-0.33759		-42.06	-0.02283	-0.07874	-0.0365	-0.10022	-0.14929	-0.23547		-42.06	-0.11603	-0.18341	-0.18683	-0.19342	-0.37677	-0.12384		-42.06	-0.41338
-41.96	-0.78604	-0.74038	-0.6936	-0.60464	-0.71387	-0.77759		-41.96	0.05408	-0.0033	-0.03088	0.12	-0.05408	-0.11804		-41.96	-0.12396	-0.12567	-0.0719	-0.03357	-0.23163	-0.21277		-41.96	-0.47736	-0.40118	-0.43195	-0.39825	-0.41583	-0.33356		-41.96	-0.01239	-0.07074	-0.04022	-0.08441	-0.14594	-0.24383		-41.96	-0.11835	-0.18426	-0.19159	-0.18719	-0.37055	-0.11761		-41.96	-0.0306
-41.86	-0.77588	-0.73877	-0.69468	-0.6062	-0.71421	-0.7623		-41.86	0.04254	-0.00067234	-0.03998	0.12799	-0.039	-0.11395		-41.86	-0.13336	-0.11627	-0.08319	-0.0285	-0.22931	-0.20307		-41.86	-0.48145	-0.39746	-0.43994	-0.39844	-0.41675	-0.33301		-41.86	-0.01868	-0.06995	-0.04724	-0.0946	-0.16004	-0.23913		-41.86	-0.11896	-0.1817	-0.18903	-0.17999	-0.35626	-0.11188		-41.86	0.02253
-41.76	-0.7606	-0.7501	-0.69541	-0.59873	-0.71494	-0.75596		-41.76	0.03528	-0.01038	-0.04724	0.12073	-0.03455	-0.10632		-41.76	-0.12952	-0.12415	-0.09259	-0.03546	-0.22693	-0.19757		-41.76	-0.48047	-0.38794	-0.44678	-0.39355	-0.41894	-0.34448		-41.76	-0.00696	-0.06995	-0.04724	-0.09216	-0.15222	-0.23913		-41.76	-0.11407	-0.17682	-0.18024	-0.18756	-0.35919	-0.12189		-41.76	-0.42749
-41.66	-0.76597	-0.76646	-0.69011	-0.6041	-0.71428	-0.74993		-41.66	0.04993	-0.00818	-0.04504	0.12756	-0.02454	-0.11121		-41.66	-0.14215	-0.11725	-0.08093	-0.03552	-0.23492	-0.19055		-41.66	-0.48981	-0.38238	-0.43976	-0.39117	-0.42364	-0.35382		-41.66	-0.0011	-0.06872	-0.05774	-0.1051	-0.14636	-0.24963		-41.66	-0.12408	-0.17194	-0.18707	-0.1944	-0.36285	-0.117		-41.66	-0.50482
-41.56	-0.76067	-0.7658	-0.68574	-0.5988	-0.70527	-0.72676		-41.56	0.04871	-0.01087	-0.05017	0.13269	-0.01013	-0.09753		-41.56	-0.13611	-0.11194	-0.09357	-0.03888	-0.22498	-0.19855		-41.56	-0.49628	-0.36542	-0.42743	-0.38983	-0.42303	-0.34857		-41.56	-0.01148	-0.07129	-0.0603	-0.10059	-0.15357	-0.26392		-41.56	-0.11542	-0.17035	-0.17377	-0.18109	-0.35663	-0.11542		-41.56	-0.70093
-41.46	-0.75166	-0.74897	-0.69148	-0.59297	-0.68904	-0.7176		-41.46	0.04883	-0.02027	-0.04077	0.12329	-0.000731945	-0.07715		-41.46	-0.14331	-0.11377	-0.08362	-0.04138	-0.22754	-0.20349		-41.46	-0.49494	-0.36017	-0.42999	-0.38068	-0.41779	-0.33942		-41.46	-0.02045	-0.07562	-0.05292	-0.0932	-0.14618	-0.26825		-41.46	-0.117	-0.17194	-0.16754	-0.18268	-0.3465	-0.12018		-41.46	-0.68371
-41.36	-0.73543	-0.7491	-0.69243	-0.59309	-0.68535	-0.70537		-41.36	0.03412	-0.01935	-0.05157	0.12421	0.00336	-0.06378		-41.36	-0.14215	-0.1087	-0.08618	-0.04395	-0.22394	-0.21533		-41.36	-0.50025	-0.3584	-0.43994	-0.39062	-0.427	-0.34937		-41.36	-0.01532	-0.06586	-0.05951	-0.09198	-0.15131	-0.25848		-41.36	-0.10919	-0.16412	-0.1629	-0.18658	-0.3504	-0.13336		-41.36	-0.88604
-41.26	-0.73247	-0.74858	-0.68503	-0.59722	-0.67478	-0.70725		-41.26	0.04034	-0.01776	-0.04681	0.11408	0.0025	-0.06219		-41.26	-0.14685	-0.12268	-0.08966	-0.04425	-0.2279	-0.21417		-41.26	-0.50055	-0.34161	-0.43097	-0.37701	-0.44611	-0.34747		-41.26	-0.01404	-0.06213	-0.07068	-0.10315	-0.14832	-0.25085		-41.26	-0.12945	-0.1712	-0.17145	-0.17877	-0.34259	-0.13263		-41.26	-0.70008
-41.16	-0.73606	-0.75291	-0.67456	-0.58982	-0.65967	-0.70776		-41.16	0.03741	-0.02069	-0.0451	0.11115	-0.01288	-0.06976		-41.16	-0.15118	-0.1192	-0.08728	-0.04431	-0.22052	-0.20715		-41.16	-0.51172	-0.32617	-0.44678	-0.37402	-0.43848	-0.34912		-41.16	-0.01514	-0.06567	-0.07422	-0.10986	-0.1565	-0.25757		-41.16	-0.12933	-0.16864	-0.16425	-0.19574	-0.34711	-0.13714		-41.16	-0.49775
-41.06	-0.7373	-0.74243	-0.66352	-0.59106	-0.65254	-0.6999		-41.06	0.04254	-0.02728	-0.0517	0.11627	-0.01239	-0.07172		-41.06	-0.14978	-0.11316	-0.09552	-0.03375	-0.21912	-0.2005		-41.06	-0.51349	-0.3045	-0.44855	-0.36407	-0.44025	-0.35797		-41.06	-0.00891	-0.05554	-0.07581	-0.1012	-0.14563	-0.24963		-41.06	-0.11292	-0.16077	-0.15955	-0.19031	-0.3346	-0.12073		-41.06	-0.18135
-40.96	-0.72944	-0.73457	-0.66833	-0.61592	-0.64099	-0.68982		-40.96	0.04333	-0.02258	-0.05408	0.10925	-0.01404	-0.06238		-40.96	-0.16028	-0.11438	-0.08948	-0.0426	-0.21716	-0.20691		-40.96	-0.50684	-0.30493	-0.44189	-0.36133	-0.43823	-0.35132		-40.96	0.00574	-0.06506	-0.07361	-0.099	-0.14343	-0.23816		-40.96	-0.1178	-0.15246	-0.15735	-0.19519	-0.33875	-0.11389		-40.96	-0.15328
-40.86	-0.73425	-0.74402	-0.68164	-0.60364	-0.6355	-0.68677		-40.86	0.0343	-0.0238	-0.04895	0.10022	-0.01916	-0.0448		-40.86	-0.16113	-0.11743	-0.07581	-0.04602	-0.21875	-0.2074		-40.86	-0.49549	-0.29822	-0.44226	-0.35461	-0.43787	-0.35633		-40.86	0.02624	-0.06091	-0.07337	-0.10437	-0.12683	-0.23645		-40.86	-0.10858	-0.15179	-0.15448	-0.18597	-0.3349	-0.11639		-40.86	0.59207
-40.76	-0.74512	-0.74951	-0.67612	-0.61304	-0.64097	-0.69443		-40.76	0.03467	-0.02026	-0.06738	0.10376	-0.02026	-0.04517		-40.76	-0.15161	-0.11499	-0.07422	-0.05078	-0.2146	-0.21826		-40.76	-0.49219	-0.29102	-0.43506	-0.36939	-0.44238	-0.3562		-40.76	0.02917	-0.06506	-0.0885	-0.10217	-0.12	-0.23889		-40.76	-0.11273	-0.14422	-0.14447	-0.17841	-0.3454	-0.12054		-40.76	0.85535
-40.66	-0.75449	-0.74326	-0.66648	-0.60825	-0.64451	-0.71213		-40.66	0.02728	-0.02301	-0.07477	0.0893	-0.02301	-0.03937		-40.66	-0.1394	-0.12231	-0.07251	-0.0498	-0.22436	-0.21973		-40.66	-0.49866	-0.28259	-0.43372	-0.36096	-0.43713	-0.35486		-40.66	0.02386	-0.06012	-0.08356	-0.10895	-0.11896	-0.23639		-40.66	-0.09534	-0.14636	-0.14197	-0.18054	-0.34436	-0.11487		-40.66	0.23426
-40.56	-0.74167	-0.73508	-0.67705	-0.60715	-0.64336	-0.70635		-40.56	0.01483	-0.034	-0.07086	0.08221	-0.0191	-0.05963		-40.56	-0.13983	-0.11957	-0.06665	-0.04077	-0.22479	-0.21533		-40.56	-0.48651	-0.28925	-0.42157	-0.36053	-0.43671	-0.34271		-40.56	0.03583	-0.0506	-0.06696	-0.09943	-0.10944	-0.22296		-40.56	-0.10571	-0.14185	-0.14917	-0.18774	-0.3523	-0.12988		-40.56	0.22797
-40.46	-0.75078	-0.72612	-0.68674	-0.60601	-0.64768	-0.70823		-40.46	0.000853539	-0.04627	-0.07532	0.07776	-0.03137	-0.05945		-40.46	-0.13177	-0.10223	-0.07172	-0.0412	-0.20038	-0.20404		-40.46	-0.47559	-0.29004	-0.41064	-0.34253	-0.42578	-0.33496		-40.46	0.04462	-0.05206	-0.04572	-0.08917	-0.10773	-0.22589		-40.46	-0.11114	-0.14728	-0.16168	-0.17218	-0.35236	-0.1236		-40.46	0.59282
-40.36	-0.76511	-0.7429	-0.68916	-0.60715	-0.64302	-0.70356		-40.36	-0.00317	-0.04639	-0.0896	0.07056	-0.03393	-0.05493		-40.36	-0.13647	-0.09985	-0.07074	-0.03168	-0.20117	-0.19525		-40.36	-0.46875	-0.2793	-0.41162	-0.34277	-0.42676	-0.33276		-40.36	0.04852	-0.04181	-0.04718	-0.09528	-0.09283	-0.211		-40.36	-0.10858	-0.16351	-0.15912	-0.17425	-0.36932	-0.13983		-40.36	0.51471
-40.26	-0.75264	-0.74214	-0.69621	-0.58613	-0.65007	-0.70842		-40.26	0.01105	-0.05097	-0.07538	0.08014	-0.03461	-0.05707		-40.26	-0.15051	-0.10144	-0.05664	-0.04565	-0.21521	-0.18115		-40.26	-0.45862	-0.26135	-0.41321	-0.33264	-0.41663	-0.34216		-40.26	0.0614	-0.04065	-0.04138	-0.0863	-0.08704	-0.20203		-40.26	-0.10236	-0.15729	-0.16925	-0.16022	-0.367	-0.14532		-40.26	0.3913
-40.16	-0.75041	-0.75164	-0.679	-0.58074	-0.64458	-0.68877		-40.16	0.00757	-0.04273	-0.07031	0.06177	-0.04272	-0.04809		-40.16	-0.14862	-0.10028	-0.07068	-0.04333	-0.22259	-0.19519		-40.16	-0.45703	-0.25122	-0.3999	-0.33105	-0.41968	-0.3335		-40.16	0.05951	-0.06134	-0.05035	-0.09064	-0.10138	-0.211		-40.16	-0.10004	-0.15814	-0.18182	-0.15863	-0.36859	-0.14227		-40.16	0.3014
-40.06	-0.74956	-0.73906	-0.68884	-0.5479	-0.65759	-0.70325		-40.06	0.00836	-0.04901	-0.06952	0.06329	-0.03412	-0.04266		-40.06	-0.14313	-0.1026	-0.08368	-0.05072	-0.22028	-0.20819		-40.06	-0.44727	-0.25073	-0.40186	-0.33301	-0.41699	-0.33472		-40.06	0.06232	-0.04437	-0.03656	-0.08856	-0.0954	-0.19403		-40.06	-0.09924	-0.15808	-0.17249	-0.15784	-0.35999	-0.13831		-40.06	-0.12671
-39.96	-0.74768	-0.745	-0.68664	-0.55456	-0.66467	-0.70032		-39.96	-0.00104	-0.04425	-0.06402	0.06098	-0.04352	-0.03326		-39.96	-0.13873	-0.11139	-0.07892	-0.0484	-0.22442	-0.20343		-39.96	-0.42401	-0.24628	-0.38641	-0.33246	-0.42816	-0.33026		-39.96	0.05267	-0.05328	-0.0423	-0.08966	-0.08795	-0.1983		-39.96	-0.09747	-0.16095	-0.16364	-0.15533	-0.36603	-0.13653		-39.96	0.09443
-39.86	-0.74548	-0.75452	-0.68291	-0.54919	-0.6563	-0.71684		-39.86	-0.00885	-0.05914	-0.07184	0.06488	-0.04278	-0.04425		-39.86	-0.14136	-0.11645	-0.06354	-0.04083	-0.22241	-0.20758		-39.86	-0.42859	-0.23596	-0.38782	-0.33142	-0.4342	-0.34094		-39.86	0.05157	-0.05048	-0.03632	-0.0766	-0.08661	-0.20477		-39.86	-0.0935	-0.16333	-0.16675	-0.1499	-0.34961	-0.12793		-39.86	0.07721
-39.76	-0.7542	-0.75078	-0.69153	-0.53374	-0.66492	-0.71618		-39.76	-0.00903	-0.05469	-0.07202	0.06152	-0.03589	-0.03735		-39.76	-0.13782	-0.11145	-0.0498	-0.03882	-0.22595	-0.21021		-39.76	-0.42365	-0.24127	-0.38214	-0.34064	-0.44415	-0.35016		-39.76	0.04675	-0.04822	-0.02478	-0.0697	-0.07507	-0.20496		-39.76	-0.0918	-0.16626	-0.15796	-0.14575	-0.34082	-0.13086		-39.76	-0.29069
-39.66	-0.76526	-0.73132	-0.68743	-0.53308	-0.6491	-0.70574		-39.66	-0.01733	-0.07227	-0.07007	0.05884	-0.03784	-0.03467		-39.66	-0.15216	-0.12482	-0.04553	-0.03455	-0.23321	-0.20911		-39.66	-0.41773	-0.25171	-0.38794	-0.3418	-0.44214	-0.35132		-39.66	0.05188	-0.04944	-0.03137	-0.07019	-0.06921	-0.21155		-39.66	-0.08435	-0.15417	-0.14978	-0.13757	-0.328	-0.11096		-39.66	-0.2181
-39.56	-0.7509	-0.71379	-0.67761	-0.53044	-0.651	-0.69446		-39.56	-0.00922	-0.06415	-0.06439	0.0528	-0.04852	-0.03363		-39.56	-0.15155	-0.13446	-0.04572	-0.04181	-0.24042	-0.20148		-39.56	-0.41699	-0.25879	-0.39111	-0.33008	-0.44531	-0.33496		-39.56	0.04437	-0.04596	-0.02716	-0.07526	-0.05792	-0.20734		-39.56	-0.08655	-0.1571	-0.15271	-0.15295	-0.31213	-0.11462		-39.56	0.58423
-39.46	-0.75134	-0.72131	-0.6866	-0.51282	-0.65999	-0.71125		-39.46	-0.01312	-0.07514	-0.0683	0.04572	-0.06268	-0.03046		-39.46	-0.1369	-0.13544	-0.04828	-0.0451	-0.25384	-0.20721		-39.46	-0.41193	-0.25372	-0.38995	-0.3399	-0.44415	-0.34625		-39.46	0.03009	-0.06097	-0.02582	-0.08319	-0.05267	-0.21063		-39.46	-0.08575	-0.14459	-0.15192	-0.13971	-0.31134	-0.1131		-39.46	0.28975
-39.36	-0.77278	-0.72639	-0.69697	-0.52351	-0.67036	-0.73091		-39.36	0.01007	-0.07147	-0.05609	0.04474	-0.05975	-0.02215		-39.36	-0.13904	-0.13684	-0.04926	-0.04608	-0.25915	-0.21283		-39.36	-0.41132	-0.25775	-0.39715	-0.33221	-0.45453	-0.33392		-39.36	0.02472	-0.06171	-0.02411	-0.08319	-0.06268	-0.20355		-39.36	-0.0758	-0.13464	-0.14197	-0.13293	-0.31311	-0.10632		-39.36	0.17565
-39.26	-0.79487	-0.73823	-0.6676	-0.53144	-0.6488	-0.72351		-39.26	0.00323	-0.06976	-0.06757	0.04498	-0.06659	-0.03217		-39.26	-0.13965	-0.13428	-0.05139	-0.05286	-0.25195	-0.20789		-39.26	-0.40228	-0.26288	-0.37567	-0.33026	-0.4494	-0.31708		-39.26	0.02045	-0.06598	-0.01911	-0.07428	-0.0694	-0.19464		-39.26	-0.07233	-0.13507	-0.13531	-0.14264	-0.30646	-0.11603		-39.26	0.33502
-39.16	-0.78503	-0.72376	-0.65361	-0.51843	-0.65117	-0.7188		-39.16	0.01056	-0.06635	-0.06732	0.04987	-0.06317	-0.02484		-39.16	-0.12341	-0.12585	-0.05273	-0.05664	-0.26306	-0.21558		-39.16	-0.41077	-0.26746	-0.37707	-0.3363	-0.43909	-0.32556		-39.16	0.02154	-0.07977	-0.01801	-0.08246	-0.06122	-0.1911		-39.16	-0.06927	-0.13519	-0.11127	-0.1264	-0.29022	-0.09979		-39.16	0.25068
-39.06	-0.77105	-0.70977	-0.67034	-0.52642	-0.66326	-0.7426		-39.06	0.00696	-0.06287	-0.06848	0.04944	-0.06677	-0.02991		-39.06	-0.11188	-0.12604	-0.0553	-0.05994	-0.25153	-0.20715		-39.06	-0.39557	-0.27325	-0.36652	-0.34454	-0.44025	-0.32672		-39.06	0.01007	-0.07953	-0.01776	-0.08221	-0.06805	-0.19794		-39.06	-0.05084	-0.13849	-0.11383	-0.12897	-0.29742	-0.10236		-39.06	0.18506
-38.96	-0.7846	-0.72649	-0.66191	-0.55242	-0.67754	-0.74199		-38.96	-0.00635	-0.06592	-0.08569	0.03467	-0.06836	-0.0354		-38.96	-0.11365	-0.12781	-0.04376	-0.05231	-0.24548	-0.19562		-38.96	-0.39453	-0.27539	-0.36084	-0.35058	-0.44629	-0.32886		-38.96	-0.000183582	-0.08734	-0.03021	-0.08856	-0.06097	-0.19403		-38.96	-0.05804	-0.14813	-0.10468	-0.13617	-0.30707	-0.0932		-38.96	-0.01651
-38.86	-0.79424	-0.72978	-0.64668	-0.54717	-0.65449	-0.72212		-38.86	-0.01392	-0.06348	-0.08398	0.03784	-0.07129	-0.03833		-38.86	-0.10461	-0.13367	-0.03381	-0.06189	-0.25598	-0.17786		-38.86	-0.3949	-0.27258	-0.35657	-0.34387	-0.43494	-0.32459		-38.86	0.000853539	-0.07385	-0.0238	-0.08826	-0.06629	-0.18445		-38.86	-0.05255	-0.14654	-0.1109	-0.14166	-0.31329	-0.09625		-38.86	-0.13843
-38.76	-0.78364	-0.70137	-0.64963	-0.52729	-0.66282	-0.71799		-38.76	-0.02484	-0.0556	-0.08002	0.02936	-0.06805	-0.04926		-38.76	-0.10779	-0.14148	-0.04285	-0.06067	-0.25915	-0.18372		-38.76	-0.39276	-0.2807	-0.35907	-0.34881	-0.42572	-0.31537		-38.76	0.00146	-0.07397	-0.02319	-0.09082	-0.07349	-0.19629		-38.76	-0.05902	-0.15765	-0.10565	-0.13959	-0.31976	-0.1098		-38.76	-0.23139
-38.66	-0.7866	-0.70188	-0.6397	-0.52634	-0.66069	-0.71978		-38.66	-0.0221	-0.05139	-0.07727	0.03674	-0.07483	-0.04187		-38.66	-0.10589	-0.13641	-0.06702	-0.07092	-0.26898	-0.18298		-38.66	-0.37775	-0.28204	-0.34869	-0.3338	-0.42169	-0.30499		-38.66	0.0061	-0.07178	-0.00684	-0.0791	-0.0603	-0.18701		-38.66	-0.04962	-0.15533	-0.11261	-0.13483	-0.3299	-0.1004		-38.66	-0.247
-38.56	-0.78838	-0.70513	-0.6315	-0.52642	-0.66665	-0.70767		-38.56	-0.02454	-0.05603	-0.08752	0.04382	-0.07239	-0.04504		-38.56	-0.10797	-0.12677	-0.07367	-0.08221	-0.27887	-0.18646		-38.56	-0.37573	-0.27148	-0.34521	-0.33814	-0.41113	-0.31323		-38.56	0.01184	-0.06604	0.00354	-0.07971	-0.05457	-0.19299		-38.56	-0.05664	-0.16553	-0.12671	-0.12695	-0.3291	-0.0957		-38.56	-0.02826
-38.46	-0.77627	-0.7001	-0.64831	-0.51675	-0.67956	-0.72839		-38.46	-0.03033	-0.04157	-0.08551	0.03949	-0.07281	-0.04303		-38.46	-0.11926	-0.13196	-0.07184	-0.08746	-0.27844	-0.17999		-38.46	-0.37518	-0.27557	-0.34149	-0.33514	-0.4035	-0.31732		-38.46	-0.00641	-0.06232	-0.00763	-0.08771	-0.06256	-0.20807		-38.46	-0.0484	-0.1651	-0.12164	-0.13214	-0.33502	-0.09454		-38.46	0.20452
-38.36	-0.78455	-0.70691	-0.63691	-0.51648	-0.67671	-0.73652		-38.36	-0.02271	-0.02686	-0.08569	0.04785	-0.06518	-0.04004		-38.36	-0.11639	-0.13836	-0.08557	-0.08704	-0.29046	-0.17957		-38.36	-0.36823	-0.2818	-0.33453	-0.32184	-0.40509	-0.3111		-38.36	-0.01166	-0.06757	-0.00116	-0.0766	-0.06781	-0.19696		-38.36	-0.0545	-0.16876	-0.11603	-0.14044	-0.33551	-0.09674		-38.36	-0.05328
-38.26	-0.77388	-0.71724	-0.63159	-0.50728	-0.67602	-0.71948		-38.26	-0.01508	-0.02167	-0.06561	0.04376	-0.05756	-0.04657		-38.26	-0.11932	-0.1413	-0.09515	-0.09589	-0.29803	-0.1806		-38.26	-0.37268	-0.27698	-0.32727	-0.31702	-0.39319	-0.29919		-38.26	-0.01752	-0.08368	-0.00702	-0.08563	-0.06903	-0.20282		-38.26	-0.04571	-0.16705	-0.11188	-0.13092	-0.34552	-0.09259		-38.26	-0.34625
-38.16	-0.74902	-0.70727	-0.59771	-0.49731	-0.65776	-0.70195		-38.16	-0.02661	-0.00977	-0.07471	0.03931	-0.05737	-0.04248		-38.16	-0.1203	-0.13055	-0.09808	-0.09027	-0.28729	-0.16009		-38.16	-0.35468	-0.28168	-0.33343	-0.32171	-0.3869	-0.30072		-38.16	-0.02472	-0.08771	0.0014	-0.08258	-0.0716	-0.19366		-38.16	-0.04864	-0.16998	-0.11945	-0.13385	-0.34845	-0.09552		-38.16	0.17956
-38.06	-0.71978	-0.68511	-0.56621	-0.4727	-0.62481	-0.66582		-38.06	-0.02667	-0.00421	-0.07013	0.05414	-0.05426	-0.04865		-38.06	-0.12463	-0.13171	-0.0827	-0.09589	-0.28845	-0.15326		-38.06	-0.33985	-0.28784	-0.3374	-0.31543	-0.38696	-0.29053		-38.06	-0.01538	-0.09473	0.01074	-0.07251	-0.07861	-0.20068		-38.06	-0.03583	-0.16498	-0.13006	-0.13031	-0.34027	-0.08734		-38.06	0.09046
-37.96	-0.67656	-0.64189	-0.54028	-0.44365	-0.60352	-0.63525		-37.96	-0.021	-0.000977993	-0.07617	0.05981	-0.05102	-0.05713		-37.96	-0.13006	-0.13641	-0.0885	-0.10169	-0.28607	-0.1427		-37.96	-0.33728	-0.28381	-0.32629	-0.30432	-0.36877	-0.29822		-37.96	-0.02002	-0.09473	0.0061	-0.06543	-0.07153	-0.20215		-37.96	-0.03534	-0.16449	-0.11322	-0.13544	-0.33515	-0.07049		-37.96	-0.4228
-37.86	-0.65234	-0.62305	-0.51487	-0.41626	-0.5781	-0.6113		-37.86	-0.02051	0.00415	-0.07178	0.05786	-0.04663	-0.04809		-37.86	-0.14111	-0.14282	-0.10101	-0.10175	-0.29956	-0.14032		-37.86	-0.33124	-0.27069	-0.32489	-0.30292	-0.37201	-0.2851		-37.86	-0.0282	-0.09827	-0.00208	-0.06043	-0.07507	-0.1925		-37.86	-0.03302	-0.16217	-0.11408	-0.13775	-0.32575	-0.065		-37.86	0.02721
-37.76	-0.60569	-0.60227	-0.51582	-0.39231	-0.60176	-0.63887		-37.76	-0.01312	0.01398	-0.06439	0.06915	-0.04388	-0.0368		-37.76	-0.15582	-0.13873	-0.10425	-0.09644	-0.30255	-0.15698		-37.76	-0.32739	-0.27539	-0.32959	-0.2959	-0.37598	-0.29297		-37.76	-0.03705	-0.08832	-0.01093	-0.07147	-0.08148	-0.1911		-37.76	-0.0318	-0.16486	-0.12457	-0.14361	-0.34186	-0.06622		-37.76	0.07489
-37.66	-0.62544	-0.61568	-0.5643	-0.40108	-0.67588	-0.69199		-37.66	-0.01727	0.02228	-0.06854	0.05573	-0.03632	-0.05023		-37.66	-0.15252	-0.14325	-0.11505	-0.10724	-0.29999	-0.16925		-37.66	-0.33496	-0.28149	-0.33716	-0.29565	-0.37183	-0.28882		-37.66	-0.03937	-0.09381	-0.00153	-0.07306	-0.09088	-0.1817		-37.66	-0.04047	-0.16962	-0.11908	-0.14984	-0.33637	-0.06781		-37.66	-0.52744
-37.56	-0.68247	-0.66025	-0.59526	-0.45811	-0.72099	-0.73784		-37.56	-0.01984	0.01971	-0.0484	0.06097	-0.02863	-0.0567		-37.56	-0.13727	-0.14435	-0.11639	-0.11639	-0.28937	-0.15424		-37.56	-0.32208	-0.28107	-0.35089	-0.30084	-0.37701	-0.30011		-37.56	-0.0365	-0.10413	-0.01038	-0.07874	-0.0802	-0.16785		-37.56	-0.0387	-0.17102	-0.10486	-0.14343	-0.33459	-0.05432		-37.56	-0.26887
-37.46	-0.71978	-0.69756	-0.59031	-0.50859	-0.73557	-0.73996		-37.46	-0.02441	0.01514	-0.04687	0.07349	-0.03491	-0.052		-37.46	-0.14197	-0.16394	-0.11993	-0.10968	-0.28869	-0.15533		-37.46	-0.3183	-0.289	-0.35419	-0.29706	-0.38495	-0.30585		-37.46	-0.04077	-0.08887	-0.00293	-0.08618	-0.08911	-0.1604		-37.46	-0.04181	-0.17877	-0.10797	-0.14972	-0.32599	-0.05426		-37.46	-0.09936
-37.36	-0.70701	-0.68943	-0.57773	-0.50608	-0.723	-0.72813		-37.36	-0.01843	0.02576	-0.04236	0.07019	-0.04456	-0.05066		-37.36	-0.1355	-0.16455	-0.12073	-0.10974	-0.27832	-0.16711		-37.36	-0.32184	-0.29962	-0.34918	-0.28888	-0.38141	-0.30231		-37.36	-0.02728	-0.09418	-0.00116	-0.08759	-0.0827	-0.16571		-37.36	-0.0293	-0.18262	-0.09546	-0.14184	-0.31738	-0.04883		-37.36	-0.37902
-37.26	-0.68345	-0.66831	-0.57261	-0.49741	-0.70615	-0.71128		-37.26	-0.02014	0.01623	-0.05188	0.06995	-0.04236	-0.04773		-37.26	-0.13983	-0.14227	-0.11353	-0.11035	-0.26776	-0.15918		-37.26	-0.31543	-0.29077	-0.33643	-0.28003	-0.38281	-0.29663		-37.26	-0.0155	-0.08166	-0.000366688	-0.09143	-0.07483	-0.14538		-37.26	-0.03754	-0.18304	-0.10834	-0.14691	-0.31073	-0.05707		-37.26	-0.1853
-37.16	-0.6666	-0.66074	-0.54004	-0.4852	-0.68384	-0.68897		-37.16	-0.01086	0.02405	-0.05115	0.06287	-0.04626	-0.04455		-37.16	-0.14551	-0.14795	-0.09906	-0.09589	-0.26318	-0.16107		-37.16	-0.31922	-0.28674	-0.32922	-0.276	-0.37878	-0.30188		-37.16	-0.00757	-0.08227	-0.00562	-0.08496	-0.09033	-0.13892		-37.16	-0.02991	-0.17468	-0.10779	-0.13928	-0.31018	-0.06116		-37.16	0.11707
-37.06	-0.63794	-0.64697	-0.54844	-0.4519	-0.70225	-0.69492		-37.06	-6.19888e-05	0.02704	-0.04352	0.06586	-0.05499	-0.05573		-37.06	-0.14081	-0.15497	-0.10474	-0.09839	-0.25311	-0.15649		-37.06	-0.32166	-0.276	-0.31995	-0.26526	-0.36951	-0.29505		-37.06	-0.0144	-0.07739	-0.00781	-0.08716	-0.08936	-0.12158		-37.06	-0.03265	-0.1806	-0.11053	-0.14911	-0.2934	-0.06		-37.06	-0.10639
-36.96	-0.65098	-0.64365	-0.54258	-0.45786	-0.71201	-0.68979		-36.96	0.01245	0.01294	-0.05371	0.06665	-0.06909	-0.05102		-36.96	-0.1441	-0.15118	-0.11175	-0.10077	-0.24469	-0.15424		-36.96	-0.31366	-0.28436	-0.31903	-0.25873	-0.36615	-0.28705		-36.96	-0.01965	-0.07092	-0.0177	-0.09705	-0.08289	-0.11829		-36.96	-0.03961	-0.18365	-0.11286	-0.14361	-0.29572	-0.05914		-36.96	-0.29618
-36.86	-0.6522	-0.63779	-0.55119	-0.45591	-0.72698	-0.69451		-36.86	0.01343	0.01391	-0.04565	0.06299	-0.0564	-0.03833		-36.86	-0.14551	-0.14795	-0.11505	-0.09235	-0.23901	-0.15753		-36.86	-0.30548	-0.27618	-0.31793	-0.26154	-0.37677	-0.28278		-36.86	-0.02063	-0.08826	-0.02576	-0.1051	-0.09558	-0.13562		-36.86	-0.05432	-0.19592	-0.10877	-0.1427	-0.29163	-0.06531		-36.86	-0.18836
-36.76	-0.66155	-0.65105	-0.53645	-0.4677	-0.72395	-0.69392		-36.76	0.01697	0.02209	-0.05383	0.06091	-0.05212	-0.03406		-36.76	-0.14081	-0.13544	-0.10474	-0.09375	-0.23358	-0.1543		-36.76	-0.30249	-0.28491	-0.31494	-0.25391	-0.3645	-0.27832		-36.76	-0.02155	-0.07989	-0.02203	-0.10455	-0.09186	-0.12482		-36.76	-0.04986	-0.20245	-0.10968	-0.15143	-0.30353	-0.07403		-36.76	0.39049
-36.66	-0.6446	-0.63875	-0.54045	-0.46003	-0.71062	-0.69084		-36.66	0.01904	0.01953	-0.05249	0.07642	-0.05151	-0.0249		-36.66	-0.13818	-0.13525	-0.10004	-0.07733	-0.2185	-0.15887		-36.66	-0.32233	-0.28204	-0.3128	-0.25177	-0.367	-0.29254		-36.66	-0.01788	-0.09259	-0.01593	-0.09845	-0.08112	-0.11334		-36.66	-0.05878	-0.19647	-0.12421	-0.1557	-0.31244	-0.07831		-36.66	-0.19933
-36.56	-0.63127	-0.6325	-0.53442	-0.44524	-0.70703	-0.70435		-36.56	0.01984	0.02032	-0.04315	0.06622	-0.05389	-0.03192		-36.56	-0.15076	-0.12195	-0.10449	-0.08179	-0.21228	-0.15869		-36.56	-0.30078	-0.27856	-0.30298	-0.22559	-0.36499	-0.29053		-36.56	-0.01502	-0.08728	-0.02478	-0.10486	-0.07581	-0.10339		-36.56	-0.06696	-0.20319	-0.12067	-0.15216	-0.31525	-0.08649		-36.56	-0.0384
-36.46	-0.63696	-0.62183	-0.5282	-0.45557	-0.70788	-0.69031		-36.46	0.02905	0.02173	-0.03857	0.0708	-0.04785	-0.03906		-36.46	-0.14691	-0.13129	-0.11462	-0.07947	-0.20843	-0.15564		-36.46	-0.30835	-0.27441	-0.30127	-0.22143	-0.36328	-0.28882		-36.46	-0.0105	-0.09692	-0.03052	-0.1145	-0.08862	-0.10132		-36.46	-0.06293	-0.19598	-0.12592	-0.14813	-0.30414	-0.08246		-36.46	-0.19384
-36.36	-0.63001	-0.62268	-0.53428	-0.45642	-0.71396	-0.68467		-36.36	0.04877	0.02508	-0.02911	0.0639	-0.04059	-0.04596		-36.36	-0.15076	-0.14538	-0.11786	-0.07245	-0.22009	-0.16962		-36.36	-0.29395	-0.27246	-0.29932	-0.21875	-0.36133	-0.28687		-36.36	-0.01148	-0.0979	-0.03613	-0.10376	-0.07471	-0.09521		-36.36	-0.06445	-0.19043	-0.1377	-0.14966	-0.29712	-0.08716		-36.36	-0.19073
-36.26	-0.61973	-0.61704	-0.54382	-0.45786	-0.70154	-0.67932		-36.26	0.06244	0.01215	-0.0318	0.06586	-0.03864	-0.04718		-36.26	-0.15112	-0.1333	-0.12952	-0.08411	-0.20801	-0.172		-36.26	-0.29181	-0.26325	-0.28546	-0.20489	-0.35919	-0.27301		-36.26	0.00299	-0.08343	-0.03339	-0.0932	-0.0766	-0.08075		-36.26	-0.05609	-0.20404	-0.14569	-0.1413	-0.30512	-0.08343		-36.26	-0.5509
-36.16	-0.62219	-0.60461	-0.53455	-0.44543	-0.68445	-0.67712		-36.16	0.0791	0.01855	-0.01831	0.06445	-0.02978	-0.05786		-36.16	-0.15192	-0.12311	-0.13379	-0.0791	-0.20636	-0.17163		-36.16	-0.28522	-0.26446	-0.28741	-0.21002	-0.36114	-0.27033		-36.16	-0.00104	-0.09772	-0.0257	-0.09723	-0.08307	-0.08014		-36.16	-0.06189	-0.19812	-0.13513	-0.13782	-0.29456	-0.07678		-36.16	-0.65949
-36.06	-0.6051	-0.5946	-0.53921	-0.4386	-0.67983	-0.67715		-36.06	0.08392	0.02582	-0.01813	0.06	-0.03668	-0.06232		-36.06	-0.14215	-0.12823	-0.13068	-0.0838	-0.20367	-0.16534		-36.06	-0.3017	-0.27484	-0.28607	-0.21014	-0.36127	-0.27509		-36.06	-0.00244	-0.1084	-0.0271	-0.11816	-0.08057	-0.07129		-36.06	-0.06897	-0.2074	-0.14441	-0.13538	-0.29138	-0.0697		-36.06	0.03813
-35.96	-0.59341	-0.60244	-0.54797	-0.44326	-0.6698	-0.67102		-35.96	0.09601	0.02618	-0.01068	0.06744	-0.03949	-0.06903		-35.96	-0.14496	-0.12079	-0.1131	-0.09039	-0.20648	-0.15558		-35.96	-0.29822	-0.26892	-0.29651	-0.21594	-0.37268	-0.27161		-35.96	0.000854015	-0.11365	-0.04334	-0.12585	-0.078	-0.08288		-35.96	-0.05621	-0.21515	-0.14899	-0.13751	-0.2818	-0.06012		-35.96	0.17798
-35.86	-0.5802	-0.59705	-0.54243	-0.43787	-0.67671	-0.66938		-35.86	0.11438	0.01257	-0.01892	0.0592	-0.04529	-0.07019		-35.86	-0.14429	-0.11475	-0.10101	-0.07831	-0.20117	-0.15521		-35.86	-0.29266	-0.27655	-0.30658	-0.21429	-0.37323	-0.27924		-35.86	-0.01337	-0.1225	-0.04511	-0.12055	-0.07196	-0.08783		-35.86	-0.05066	-0.20398	-0.13318	-0.12878	-0.28479	-0.0553		-35.86	-0.0376
-35.76	-0.58955	-0.60957	-0.54221	-0.44722	-0.67112	-0.67624		-35.76	0.10925	0.01526	-0.01306	0.07678	-0.04724	-0.07532		-35.76	-0.14471	-0.12054	-0.09497	-0.073	-0.19916	-0.16162		-35.76	-0.30035	-0.27032	-0.28546	-0.21588	-0.37408	-0.27301		-35.76	-0.01068	-0.12762	-0.04315	-0.12714	-0.0622	-0.08734		-35.76	-0.05316	-0.20575	-0.14594	-0.13837	-0.28265	-0.05633		-35.76	-0.08134
-35.66	-0.58469	-0.61008	-0.53428	-0.4509	-0.66392	-0.68076		-35.66	0.117	0.01276	-0.01874	0.07428	-0.05438	-0.07074		-35.66	-0.13666	-0.11957	-0.08441	-0.0766	-0.20135	-0.15814		-35.66	-0.31348	-0.28101	-0.30395	-0.21484	-0.37768	-0.27441		-35.66	-0.01398	-0.13556	-0.04962	-0.12579	-0.07013	-0.09772		-35.66	-0.03986	-0.19708	-0.13727	-0.13678	-0.28107	-0.05939		-35.66	-0.53844
-35.56	-0.58921	-0.59824	-0.52842	-0.43906	-0.65879	-0.67173		-35.56	0.10266	0.00549	-0.01892	0.06702	-0.06873	-0.07092		-35.56	-0.12634	-0.10925	-0.07636	-0.07782	-0.18787	-0.16498		-35.56	-0.30158	-0.27545	-0.30695	-0.21539	-0.38385	-0.26325		-35.56	-0.00739	-0.13361	-0.05231	-0.1192	-0.06354	-0.08404		-35.56	-0.04919	-0.19714	-0.14661	-0.14612	-0.28894	-0.05701		-35.56	-0.30012
-35.46	-0.59189	-0.58921	-0.52844	-0.43003	-0.64246	-0.67566		-35.46	0.11029	-0.00324	-0.02301	0.07465	-0.07281	-0.07355		-35.46	-0.1037	-0.08661	-0.06921	-0.0863	-0.18475	-0.17102		-35.46	-0.29895	-0.27673	-0.30285	-0.22693	-0.38586	-0.2677		-35.46	0.000243664	-0.11816	-0.03223	-0.1084	-0.05835	-0.08032		-35.46	-0.06525	-0.20929	-0.1673	-0.16534	-0.30255	-0.06134		-35.46	-0.21577
-35.36	-0.58728	-0.5885	-0.53115	-0.44177	-0.62881	-0.68154		-35.36	0.11182	-0.01734	-0.03003	0.07617	-0.07275	-0.08203		-35.36	-0.0982	-0.09283	-0.07074	-0.08319	-0.18707	-0.15619		-35.36	-0.30847	-0.26892	-0.29895	-0.22937	-0.39221	-0.27161		-35.36	0.00793	-0.13245	-0.03162	-0.10632	-0.05066	-0.07825		-35.36	-0.05627	-0.20569	-0.17395	-0.15784	-0.29041	-0.0531		-35.36	-0.14075
-35.26	-0.5978	-0.5873	-0.53408	-0.45474	-0.62148	-0.67275		-35.26	0.09705	-0.03064	-0.0199	0.04651	-0.08142	-0.0907		-35.26	-0.08209	-0.07819	-0.07697	-0.08942	-0.18732	-0.17023		-35.26	-0.31659	-0.27093	-0.30707	-0.22259	-0.39569	-0.27045		-35.26	0.01141	-0.1297	-0.01715	-0.10822	-0.04083	-0.08014		-35.26	-0.05841	-0.20392	-0.17926	-0.16315	-0.2879	-0.05133		-35.26	-0.0517
-35.16	-0.58901	-0.59023	-0.53682	-0.45059	-0.62349	-0.67158		-35.16	0.08392	-0.03668	-0.02594	0.05219	-0.08746	-0.08502		-35.16	-0.08313	-0.07702	-0.07404	-0.08112	-0.19543	-0.17511		-35.16	-0.32593	-0.27246	-0.3103	-0.24219	-0.39185	-0.26343		-35.16	0.01721	-0.12073	-0.00818	-0.11096	-0.05066	-0.0907		-35.16	-0.04669	-0.211	-0.16754	-0.14825	-0.284	-0.06158		-35.16	-0.24773
-35.06	-0.58784	-0.59688	-0.56067	-0.4377	-0.62243	-0.67053		-35.06	0.09192	-0.02869	-0.02649	0.04382	-0.09119	-0.08557		-35.06	-0.08728	-0.08508	-0.07288	-0.08923	-0.2074	-0.18884		-35.06	-0.32739	-0.26831	-0.30615	-0.2373	-0.39624	-0.26172		-35.06	0.02136	-0.12366	-0.01111	-0.1217	-0.05359	-0.08191		-35.06	-0.05487	-0.20282	-0.16254	-0.16205	-0.28436	-0.06976		-35.06	0.09753
-34.96	-0.58826	-0.59583	-0.55913	-0.44836	-0.61528	-0.65557		-34.96	0.07947	-0.02796	-0.02966	0.04065	-0.099	-0.10046		-34.96	-0.08258	-0.08502	-0.07776	-0.08704	-0.20978	-0.19836		-34.96	-0.33655	-0.27136	-0.30749	-0.23474	-0.39612	-0.27087		-34.96	0.02081	-0.11957	-0.01166	-0.11762	-0.04559	-0.10199		-34.96	-0.04962	-0.20221	-0.15875	-0.159	-0.29083	-0.06207		-34.96	-0.06884
-34.86	-0.58355	-0.60039	-0.56702	-0.44121	-0.60608	-0.64246		-34.86	0.06537	-0.0318	-0.03668	0.02191	-0.0943	-0.09894		-34.86	-0.08825	-0.08288	-0.08478	-0.10114	-0.21301	-0.19367		-34.86	-0.33808	-0.27753	-0.32709	-0.24335	-0.39056	-0.2724		-34.86	0.01471	-0.11078	-0.00995	-0.11347	-0.04071	-0.112		-34.86	-0.04846	-0.20178	-0.16541	-0.16101	-0.28577	-0.07898		-34.86	-0.06416
-34.76	-0.57434	-0.58728	-0.57815	-0.43982	-0.59841	-0.63943		-34.76	0.05249	-0.0415	-0.03003	0.01685	-0.08765	-0.10864		-34.76	-0.07989	-0.07916	-0.08191	-0.10681	-0.22345	-0.19934		-34.76	-0.34448	-0.27612	-0.33032	-0.24048	-0.40332	-0.27417		-34.76	0.01941	-0.11389	-0.01624	-0.11194	-0.03211	-0.11511		-34.76	-0.03632	-0.20062	-0.1579	-0.16058	-0.27826	-0.08319		-34.76	-0.07355
-34.66	-0.58157	-0.59597	-0.55972	-0.43215	-0.57681	-0.63516		-34.66	0.04523	-0.04096	-0.03412	0.00812	-0.07928	-0.0932		-34.66	-0.07904	-0.08148	-0.0899	-0.11017	-0.21869	-0.20734		-34.66	-0.34375	-0.27539	-0.32959	-0.2334	-0.39868	-0.26636		-34.66	0.0235	-0.12152	-0.01679	-0.11957	-0.02802	-0.12592		-34.66	-0.02313	-0.18744	-0.16034	-0.15131	-0.26434	-0.07147		-34.66	-0.2829
-34.56	-0.56777	-0.59634	-0.55369	-0.43008	-0.57395	-0.6345		-34.56	0.05225	-0.03247	-0.03418	0.0127	-0.06519	-0.08618		-34.56	-0.07147	-0.08563	-0.1015	-0.11713	-0.23456	-0.20184		-34.56	-0.34576	-0.26251	-0.31671	-0.23224	-0.39044	-0.2652		-34.56	0.01099	-0.12231	-0.01758	-0.10864	-0.03345	-0.11963		-34.56	-0.02716	-0.19147	-0.15973	-0.14361	-0.26837	-0.07013		-34.56	-0.39386
-34.46	-0.56956	-0.59104	-0.56133	-0.42722	-0.57451	-0.64214		-34.46	0.04193	-0.03571	-0.03277	0.01093	-0.07086	-0.08014		-34.46	-0.08136	-0.07916	-0.11737	-0.12445	-0.2359	-0.20599		-34.46	-0.33356	-0.26764	-0.31012	-0.22638	-0.38067	-0.24835		-34.46	0.02197	-0.11133	-0.01831	-0.10156	-0.02173	-0.125		-34.46	-0.02887	-0.19318	-0.1568	-0.14532	-0.27716	-0.0672		-34.46	-0.76572
-34.36	-0.56621	-0.59868	-0.55478	-0.43877	-0.5626	-0.63022		-34.36	0.04388	-0.03375	-0.034	-0.00348	-0.0611	-0.09308		-34.36	-0.08166	-0.07629	-0.12116	-0.13434	-0.24939	-0.2027		-34.36	-0.34393	-0.26849	-0.31805	-0.21796	-0.38397	-0.25873		-34.36	0.01727	-0.11603	-0.01129	-0.10626	-0.0296	-0.13678		-34.36	-0.02991	-0.2052	-0.16174	-0.15417	-0.27185	-0.05725		-34.36	-0.68604
-34.26	-0.54795	-0.59458	-0.554	-0.42051	-0.57109	-0.63408		-34.26	0.04767	-0.02924	-0.03021	-0.00287	-0.06757	-0.08148		-34.26	-0.08258	-0.08893	-0.12756	-0.12903	-0.26056	-0.20911		-34.26	-0.34595	-0.27905	-0.31372	-0.2168	-0.36328	-0.23804		-34.26	0.03815	-0.10297	-0.00678	-0.0932	-0.02118	-0.13544		-34.26	-0.01526	-0.19519	-0.15173	-0.14734	-0.27918	-0.0575		-34.26	-0.67981
-34.16	-0.54253	-0.59062	-0.53855	-0.41973	-0.56272	-0.61082		-34.16	0.05871	-0.03064	-0.01208	-0.0011	-0.06653	-0.08288		-34.16	-0.0896	-0.07959	-0.12848	-0.1441	-0.25586	-0.20538		-34.16	-0.33472	-0.27661	-0.31592	-0.22046	-0.35522	-0.24024		-34.16	0.03522	-0.09808	-0.01215	-0.08832	-0.0163	-0.13055		-34.16	-0.02148	-0.20605	-0.1626	-0.16528	-0.27832	-0.06128		-34.16	-0.74854
-34.06	-0.55369	-0.57517	-0.54678	-0.40891	-0.56631	-0.60732		-34.06	0.05261	-0.03821	-0.00793	-0.01111	-0.05701	-0.08581		-34.06	-0.09985	-0.08032	-0.12622	-0.13794	-0.28784	-0.2124		-34.06	-0.34375	-0.28003	-0.3147	-0.22949	-0.36426	-0.24683		-34.06	0.04834	-0.08496	0.00342	-0.08618	-0.01563	-0.12524		-34.06	-0.01349	-0.20514	-0.16486	-0.16119	-0.27887	-0.06427		-34.06	-0.67901
-33.96	-0.55019	-0.57876	-0.54026	-0.40005	-0.55588	-0.58127		-33.96	0.03491	-0.04663	-0.02026	-0.02417	-0.05835	-0.0918		-33.96	-0.10895	-0.09186	-0.1294	-0.15039	-0.28766	-0.2273		-33.96	-0.34741	-0.27759	-0.30908	-0.23169	-0.35156	-0.23413		-33.96	0.0567	-0.0766	-0.00702	-0.09418	-0.01825	-0.11688		-33.96	-0.01355	-0.19739	-0.17102	-0.151	-0.27429	-0.04944		-33.96	-0.55163
-33.86	-0.54832	-0.57688	-0.52322	-0.39817	-0.5552	-0.58376		-33.86	0.03162	-0.04529	-0.01892	-0.01428	-0.06018	-0.08581		-33.86	-0.10773	-0.10089	-0.13849	-0.15948	-0.29352	-0.23175		-33.86	-0.3606	-0.27344	-0.30029	-0.22754	-0.34668	-0.23706		-33.86	0.04651	-0.07507	-0.00232	-0.08948	-0.02136	-0.1239		-33.86	-0.01166	-0.1955	-0.17084	-0.1618	-0.28412	-0.04144		-33.86	-0.40016
-33.76	-0.55081	-0.57229	-0.51162	-0.38894	-0.54507	-0.56435		-33.76	0.01965	-0.03845	-0.0238	-0.0238	-0.05798	-0.0907		-33.76	-0.12128	-0.09711	-0.13263	-0.16071	-0.29999	-0.22589		-33.76	-0.35449	-0.27905	-0.30444	-0.22143	-0.33911	-0.22632		-33.76	0.03796	-0.08826	0.00549	-0.09338	-0.02063	-0.13098		-33.76	-0.01642	-0.20026	-0.15997	-0.1524	-0.27716	-0.03595		-33.76	-0.4165
-33.66	-0.54775	-0.55996	-0.5031	-0.37417	-0.55388	-0.57537		-33.66	0.01147	-0.04199	-0.03198	-0.01245	-0.05835	-0.07934		-33.66	-0.10992	-0.09283	-0.1391	-0.17181	-0.30035	-0.23236		-33.66	-0.33966	-0.27521	-0.29816	-0.2254	-0.34064	-0.22784		-33.66	0.05243	-0.09259	0.00824	-0.09064	-0.02252	-0.14069		-33.66	-0.01819	-0.19348	-0.1593	-0.15881	-0.2821	-0.04236		-33.66	-0.27745
-33.56	-0.54241	-0.55144	-0.49223	-0.37126	-0.54839	-0.56059		-33.56	0.02258	-0.05188	-0.03259	-0.01306	-0.05115	-0.06042		-33.56	-0.11133	-0.09888	-0.13239	-0.17072	-0.29321	-0.22492		-33.56	-0.34314	-0.2655	-0.28992	-0.21252	-0.32776	-0.22595		-33.56	0.05279	-0.08514	0.00861	-0.09027	-0.01044	-0.13251		-33.56	-0.02112	-0.20569	-0.16931	-0.1571	-0.27014	-0.04065		-33.56	-0.09779
-33.46	-0.54253	-0.56328	-0.47922	-0.36577	-0.54246	-0.5593		-33.46	0.01825	-0.05621	-0.02984	-0.01031	-0.0484	-0.06158		-33.46	-0.10473	-0.09936	-0.12915	-0.16895	-0.29663	-0.22241		-33.46	-0.34107	-0.26245	-0.29639	-0.21509	-0.33179	-0.21826		-33.46	0.05987	-0.08441	0.02032	-0.09027	-0.01508	-0.13324		-33.46	-0.02612	-0.20532	-0.15796	-0.15283	-0.26343	-0.04101		-33.46	-0.14073
-33.36	-0.54588	-0.55491	-0.46982	-0.3574	-0.54478	-0.54209		-33.36	0.00409	-0.06574	-0.02301	-0.01202	-0.05328	-0.0462		-33.36	-0.11182	-0.10181	-0.12329	-0.1709	-0.28979	-0.21655		-33.36	-0.34491	-0.26874	-0.29169	-0.22675	-0.33417	-0.23236		-33.36	0.06824	-0.07678	0.02087	-0.08264	-0.01453	-0.14441		-33.36	-0.02716	-0.20001	-0.14874	-0.14435	-0.24494	-0.04279		-33.36	-0.10242
-33.26	-0.5333	-0.54233	-0.46863	-0.36826	-0.55139	-0.54871		-33.26	-0.01453	-0.08435	-0.03454	-0.01892	-0.06482	-0.06238		-33.26	-0.11896	-0.10651	-0.12427	-0.15698	-0.28985	-0.20727		-33.26	-0.33685	-0.25922	-0.28217	-0.22577	-0.33319	-0.22284		-33.26	0.06104	-0.08716	0.02075	-0.08984	-0.02173	-0.15478		-33.26	-0.04089	-0.20129	-0.16956	-0.16199	-0.25549	-0.04163		-33.26	-0.14539
-33.16	-0.55164	-0.54431	-0.46846	-0.37732	-0.55586	-0.54145		-33.16	-0.02081	-0.08283	-0.03375	-0.02911	-0.06012	-0.0545		-33.16	-0.10974	-0.09656	-0.12189	-0.16168	-0.28064	-0.21442		-33.16	-0.34357	-0.26349	-0.28326	-0.21368	-0.336	-0.23175		-33.16	0.06451	-0.08832	0.01959	-0.07928	-0.02142	-0.15594		-33.16	-0.04199	-0.20239	-0.15894	-0.16162	-0.24487	-0.03809		-33.16	-0.72196
-33.06	-0.55854	-0.54878	-0.45896	-0.35762	-0.56052	-0.5344		-33.06	-0.02173	-0.08374	-0.04102	-0.02612	-0.06421	-0.06567		-33.06	-0.10522	-0.11084	-0.13147	-0.16272	-0.28393	-0.22009		-33.06	-0.33093	-0.24768	-0.27454	-0.21423	-0.33655	-0.23792		-33.06	0.06897	-0.08069	0.02014	-0.09045	-0.03015	-0.16003		-33.06	-0.03436	-0.20648	-0.14667	-0.15863	-0.25458	-0.04217		-33.06	-0.48059
-32.96	-0.54441	-0.54172	-0.45603	-0.35837	-0.56223	-0.53611		-32.96	-0.00665	-0.08356	-0.02594	-0.03448	-0.05621	-0.05768		-32.96	-0.10754	-0.10535	-0.12305	-0.17065	-0.26208	-0.21631		-32.96	-0.32806	-0.24017	-0.28192	-0.2287	-0.33685	-0.24994		-32.96	0.07605	-0.08069	0.0155	-0.09509	-0.02307	-0.15295		-32.96	-0.04004	-0.20361	-0.12573	-0.15259	-0.2461	-0.04321		-32.96	-0.59547
-32.86	-0.53757	-0.54661	-0.44995	-0.36472	-0.56714	-0.53784		-32.86	-0.0188	-0.08545	-0.02319	-0.03491	-0.04956	-0.06274		-32.86	-0.1109	-0.10626	-0.12537	-0.16834	-0.25836	-0.20227		-32.86	-0.33319	-0.23358	-0.26044	-0.22284	-0.34198	-0.24091		-32.86	0.06885	-0.08789	0.02539	-0.09302	-0.03272	-0.1626		-32.86	-0.04163	-0.20203	-0.12732	-0.14636	-0.22815	-0.03772		-32.86	-0.60325
-32.76	-0.54077	-0.55298	-0.43877	-0.35474	-0.56059	-0.53838		-32.76	-0.01276	-0.08649	-0.01007	-0.02887	-0.03571	-0.04498		-32.76	-0.11761	-0.11688	-0.1319	-0.16925	-0.25482	-0.20245		-32.76	-0.32263	-0.2301	-0.24524	-0.22327	-0.33533	-0.24451		-32.76	0.06354	-0.0932	0.02399	-0.09442	-0.01923	-0.16083		-32.76	-0.04224	-0.18774	-0.11768	-0.13672	-0.23023	-0.03516		-32.76	-0.29621
-32.66	-0.54839	-0.55815	-0.42654	-0.35991	-0.55544	-0.5137		-32.66	-0.01056	-0.07575	-0.00641	-0.01031	-0.03668	-0.04596		-32.66	-0.13531	-0.13312	-0.13226	-0.17987	-0.25934	-0.21063		-32.66	-0.32227	-0.21875	-0.2456	-0.22363	-0.33105	-0.23316		-32.66	0.05347	-0.09009	0.01392	-0.10132	-0.02783	-0.16626		-32.66	-0.04101	-0.18579	-0.11817	-0.1333	-0.21582	-0.0332		-32.66	-0.28529
-32.56	-0.53152	-0.56008	-0.42026	-0.3533	-0.55454	-0.51279		-32.56	-0.0069	-0.06818	-0.00738	-0.01129	-0.03058	-0.03912		-32.56	-0.13592	-0.13519	-0.14215	-0.1734	-0.24823	-0.21124		-32.56	-0.32074	-0.22577	-0.25262	-0.22357	-0.32953	-0.24335		-32.56	0.05688	-0.08105	0.01977	-0.09473	-0.01563	-0.17676		-32.56	-0.04803	-0.17645	-0.10175	-0.14032	-0.22137	-0.0285		-32.56	-0.354
-32.46	-0.5189	-0.55918	-0.41521	-0.35239	-0.55339	-0.51482		-32.46	-0.00189	-0.06854	0.000794411	-0.00629	-0.0412	-0.03876		-32.46	-0.13684	-0.14636	-0.14594	-0.1662	-0.24451	-0.21503		-32.46	-0.31323	-0.23242	-0.23901	-0.21704	-0.3291	-0.23584		-32.46	0.04773	-0.07776	0.02307	-0.09924	-0.02722	-0.18054		-32.46	-0.05939	-0.18536	-0.09821	-0.13751	-0.20685	-0.02814		-32.46	-0.45405
-32.36	-0.53264	-0.56121	-0.4166	-0.36052	-0.55723	-0.52793		-32.36	-0.00592	-0.06403	-0.01495	-0.01031	-0.02887	-0.03815		-32.36	-0.13788	-0.14813	-0.14612	-0.16565	-0.23846	-0.21594		-32.36	-0.29498	-0.22418	-0.24249	-0.21271	-0.32794	-0.23395		-32.36	0.04321	-0.09009	0.0061	-0.10376	-0.02002	-0.17334		-32.36	-0.06232	-0.17584	-0.10187	-0.13971	-0.20978	-0.03107		-32.36	-0.28688
-32.26	-0.54111	-0.56968	-0.41443	-0.35972	-0.53625	-0.51404		-32.26	0.01068	-0.04425	-0.00543	0.00946	-0.01227	-0.02545		-32.26	-0.13245	-0.15124	-0.15106	-0.16034	-0.22986	-0.21771		-32.26	-0.27362	-0.22015	-0.23993	-0.19842	-0.31366	-0.23456		-32.26	0.04773	-0.08557	0.00818	-0.10242	-0.0155	-0.16882		-32.26	-0.06073	-0.17425	-0.09955	-0.12958	-0.19647	-0.02093		-32.26	-0.6165
-32.16	-0.51233	-0.56042	-0.40288	-0.35046	-0.53325	-0.49468		-32.16	0.01562	-0.04175	-0.00684	0.02368	-0.00586	-0.01514		-32.16	-0.13141	-0.14557	-0.1471	-0.15564	-0.21246	-0.20593		-32.16	-0.27612	-0.23047	-0.23389	-0.20874	-0.31933	-0.23316		-32.16	0.04852	-0.08478	0.00897	-0.10162	-0.01471	-0.17828		-32.16	-0.06763	-0.16943	-0.09473	-0.14111	-0.20337	-0.03247		-32.16	-0.46417
-32.06	-0.51397	-0.54253	-0.41338	-0.33892	-0.53056	-0.51299		-32.06	0.02258	-0.03943	-0.02087	0.026	-0.0199	-0.01746		-32.06	-0.13513	-0.14221	-0.1297	-0.14996	-0.21155	-0.20734		-32.06	-0.27442	-0.22632	-0.24146	-0.22192	-0.3269	-0.24072		-32.06	0.04266	-0.09064	0.00555	-0.1004	-0.02057	-0.16998		-32.06	-0.06976	-0.14886	-0.08197	-0.14008	-0.20233	-0.03143		-32.06	-0.06813
-31.96	-0.52617	-0.55938	-0.40864	-0.36186	-0.53755	-0.50044		-31.96	0.02606	-0.04059	-0.02203	0.03656	-0.00934	-0.02325		-31.96	-0.12207	-0.15112	-0.13025	-0.15442	-0.20312	-0.19934		-31.96	-0.27521	-0.22638	-0.2298	-0.23517	-0.33478	-0.23688		-31.96	0.0379	-0.08441	-0.00311	-0.10663	-0.02533	-0.17157		-31.96	-0.06702	-0.14148	-0.0863	-0.14441	-0.19885	-0.0404		-31.96	0.02332
-31.86	-0.52144	-0.55391	-0.41301	-0.37129	-0.52776	-0.50481		-31.86	0.03998	-0.04474	-0.01129	0.05048	-0.01031	-0.03131		-31.86	-0.11145	-0.13269	-0.12427	-0.16016	-0.18469	-0.18945		-31.86	-0.25568	-0.21857	-0.22198	-0.21564	-0.33014	-0.21735		-31.86	0.04077	-0.07544	-0.00586	-0.11328	-0.01782	-0.15942		-31.86	-0.07379	-0.12726	-0.08063	-0.13483	-0.20172	-0.0379		-31.86	-0.25323
-31.76	-0.52336	-0.53948	-0.40022	-0.36858	-0.53059	-0.48884		-31.76	0.04004	-0.04468	-0.01514	0.04419	-0.01416	-0.03052		-31.76	-0.11285	-0.13483	-0.10901	-0.1488	-0.18219	-0.19055		-31.76	-0.24927	-0.23169	-0.22021	-0.21777	-0.33301	-0.23193		-31.76	0.03619	-0.09003	-0.0119	-0.11469	-0.01532	-0.15692		-31.76	-0.07678	-0.12781	-0.06799	-0.13538	-0.20471	-0.026		-31.76	-0.45793
-31.66	-0.5262	-0.5157	-0.39924	-0.36433	-0.52107	-0.48249		-31.66	0.03235	-0.04993	-0.03064	0.04749	-0.02966	-0.03186		-31.66	-0.1029	-0.12951	-0.11114	-0.15411	-0.17224	-0.18488		-31.66	-0.23926	-0.22168	-0.22046	-0.21948	-0.33008	-0.23609		-31.66	0.04205	-0.07953	-0.00287	-0.10101	-0.01727	-0.14716		-31.66	-0.08087	-0.13653	-0.07672	-0.14654	-0.21661	-0.0379		-31.66	-0.66809
-31.56	-0.53157	-0.52107	-0.38823	-0.36653	-0.51714	-0.4832		-31.56	0.02215	-0.05621	-0.01031	0.04828	-0.02887	-0.03815		-31.56	-0.10669	-0.12866	-0.1012	-0.1488	-0.15332	-0.17957		-31.56	-0.24219	-0.21753	-0.22803	-0.21777	-0.32129	-0.23438		-31.56	0.04736	-0.08594	-0.01636	-0.11841	-0.01587	-0.14575		-31.56	-0.09058	-0.14477	-0.08179	-0.14307	-0.22559	-0.03833		-31.56	-0.46808
-31.46	-0.52056	-0.51006	-0.39019	-0.35088	-0.50737	-0.48271		-31.46	0.03137	-0.05335	-0.01916	0.05896	-0.026	-0.047		-31.46	-0.09705	-0.12292	-0.09399	-0.14233	-0.14221	-0.17554		-31.46	-0.22479	-0.22675	-0.23797	-0.21991	-0.32025	-0.22943		-31.46	0.03479	-0.09534	-0.02185	-0.12073	-0.01355	-0.14343		-31.46	-0.09009	-0.13794	-0.07105	-0.14868	-0.21485	-0.04004		-31.46	-0.42663
-31.36	-0.51226	-0.4854	-0.38994	-0.34893	-0.50786	-0.48955		-31.36	0.04016	-0.06091	-0.03454	0.05139	-0.04138	-0.04285		-31.36	-0.1001	-0.10962	-0.07971	-0.15149	-0.13745	-0.17297		-31.36	-0.21369	-0.20782	-0.23077	-0.22052	-0.3194	-0.23468		-31.36	0.02118	-0.09186	-0.0152	-0.11408	-0.00299	-0.14459		-31.36	-0.08771	-0.14264	-0.06403	-0.1463	-0.21954	-0.04156		-31.36	-0.69072
-31.26	-0.49565	-0.47344	-0.3866	-0.3416	-0.4967	-0.47766		-31.26	0.02966	-0.07141	-0.02869	0.04553	-0.05188	-0.05334		-31.26	-0.10956	-0.112	-0.06958	-0.14844	-0.14447	-0.16748		-31.26	-0.20404	-0.20526	-0.22894	-0.20624	-0.30658	-0.22748		-31.26	0.02509	-0.08868	-0.00739	-0.11798	0.00165	-0.13678		-31.26	-0.08655	-0.13293	-0.06751	-0.14441	-0.21838	-0.0553		-31.26	-0.61261
-31.16	-0.48914	-0.46301	-0.38291	-0.33826	-0.49692	-0.4708		-31.16	0.03491	-0.06616	-0.02808	0.05322	-0.03882	-0.05981		-31.16	-0.09509	-0.09753	-0.0766	-0.15546	-0.13708	-0.18158		-31.16	-0.22089	-0.21503	-0.24579	-0.216	-0.31488	-0.24042		-31.16	0.03876	-0.07819	-0.00543	-0.11603	0.00677	-0.138		-31.16	-0.07751	-0.14343	-0.07263	-0.14172	-0.2157	-0.06116		-31.16	-0.33687
-31.06	-0.48472	-0.4625	-0.37224	-0.34312	-0.49016	-0.46331		-31.06	0.03711	-0.06006	-0.02124	0.05371	-0.03979	-0.05225		-31.06	-0.08087	-0.09576	-0.07385	-0.15735	-0.13068	-0.1593		-31.06	-0.21802	-0.21753	-0.24756	-0.20605	-0.32129	-0.23511		-31.06	0.03406	-0.08752	-0.00159	-0.10901	0.00207	-0.14734		-31.06	-0.07837	-0.14575	-0.07105	-0.13696	-0.21094	-0.0564		-31.06	-0.38445
-30.96	-0.46087	-0.44329	-0.38401	-0.3427	-0.50193	-0.46482		-30.96	0.03705	-0.07184	-0.01422	0.04437	-0.04449	-0.05377		-30.96	-0.07208	-0.09088	-0.06427	-0.16119	-0.1336	-0.14581		-30.96	-0.19568	-0.21643	-0.24719	-0.20886	-0.3092	-0.23938		-30.96	0.02997	-0.07526	-0.00568	-0.11163	0.01434	-0.13507		-30.96	-0.0766	-0.15179	-0.06781	-0.13837	-0.21698	-0.06488		-30.96	-0.4267
-30.86	-0.45847	-0.43943	-0.38445	-0.34739	-0.5031	-0.47307		-30.86	0.0495	-0.06793	-0.00641	0.04047	-0.03986	-0.05768		-30.86	-0.08258	-0.08893	-0.05939	-0.14606	-0.1441	-0.15582		-30.86	-0.19708	-0.19903	-0.22198	-0.19611	-0.30353	-0.22907		-30.86	0.02093	-0.07867	0.00336	-0.10333	0.01092	-0.13385		-30.86	-0.0672	-0.14947	-0.06305	-0.13287	-0.22638	-0.07037		-30.86	-0.44233
-30.76	-0.45964	-0.44206	-0.38047	-0.3532	-0.49912	-0.46518		-30.76	0.05658	-0.05939	0.00848	0.05536	-0.04449	-0.05377		-30.76	-0.07111	-0.09235	-0.06525	-0.15973	-0.13263	-0.17096		-30.76	-0.19824	-0.20337	-0.21606	-0.19727	-0.29688	-0.22241		-30.76	0.03094	-0.06329	0.018	-0.08869	0.01849	-0.13556		-30.76	-0.06702	-0.14929	-0.05115	-0.12561	-0.2262	-0.07483		-30.76	-0.33216
-30.66	-0.46348	-0.43662	-0.37104	-0.35947	-0.50459	-0.46284		-30.66	0.05871	-0.0697	-0.00427	0.0426	-0.05481	-0.05163		-30.66	-0.07843	-0.07623	-0.05695	-0.14044	-0.12823	-0.16193		-30.66	-0.19983	-0.1947	-0.22156	-0.1925	-0.29529	-0.22083		-30.66	0.02338	-0.07403	0.01508	-0.08844	0.03509	-0.14557		-30.66	-0.06189	-0.15124	-0.05774	-0.13464	-0.22815	-0.0697		-30.66	-0.23213
-30.56	-0.46113	-0.4272	-0.37329	-0.35322	-0.5022	-0.46826		-30.56	0.06696	-0.06146	0.00397	0.04767	-0.06537	-0.05975		-30.56	-0.07867	-0.08575	-0.06427	-0.14777	-0.14337	-0.14972		-30.56	-0.19568	-0.19299	-0.21985	-0.18616	-0.28186	-0.21912		-30.56	0.02624	-0.06799	0.01331	-0.09729	0.03332	-0.13562		-30.56	-0.04767	-0.15729	-0.06305	-0.12115	-0.2193	-0.07501		-30.56	-0.06891
-30.46	-0.46655	-0.4248	-0.36882	-0.36011	-0.49773	-0.45598		-30.46	0.07538	-0.06012	0.01703	0.03192	-0.06403	-0.05377		-30.46	-0.08215	-0.09167	-0.06207	-0.15973	-0.14758	-0.15924		-30.46	-0.19043	-0.19238	-0.22241	-0.17383	-0.27417	-0.20996		-30.46	0.00665	-0.06561	0.00787	-0.09027	0.04034	-0.14032		-30.46	-0.04968	-0.14441	-0.06189	-0.11999	-0.22522	-0.06921		-30.46	-0.33994
-30.36	-0.45427	-0.42034	-0.37002	-0.351	-0.49184	-0.43838		-30.36	0.06158	-0.03705	0.02985	0.04083	-0.04877	-0.04559		-30.36	-0.08142	-0.09167	-0.07581	-0.16956	-0.14368	-0.16126		-30.36	-0.19763	-0.18787	-0.22253	-0.17322	-0.27209	-0.21008		-30.36	0.01337	-0.06134	0.00824	-0.07892	0.03998	-0.13605		-30.36	-0.04138	-0.14319	-0.05359	-0.11169	-0.21228	-0.06091		-30.36	-0.15408
-30.26	-0.44839	-0.39956	-0.36804	-0.34976	-0.48279	-0.43396		-30.26	0.06262	-0.05334	0.02625	0.04187	-0.05017	-0.05481		-30.26	-0.0672	-0.086	-0.08752	-0.16638	-0.15289	-0.15344		-30.26	-0.19611	-0.19098	-0.22565	-0.15997	-0.25568	-0.20856		-30.26	0.0116	-0.06628	0.0033	-0.08069	0.04993	-0.13074		-30.26	-0.03473	-0.14361	-0.0611	-0.11456	-0.21271	-0.06134		-30.26	-0.4259
-30.16	-0.44397	-0.39758	-0.3679	-0.3595	-0.48972	-0.45115		-30.16	0.07727	-0.05505	0.0221	0.03455	-0.04724	-0.05652		-30.16	-0.07733	-0.08295	-0.08966	-0.16144	-0.16156	-0.15875		-30.16	-0.20215	-0.2041	-0.23413	-0.16602	-0.26636	-0.21924		-30.16	-0.00439	-0.06274	0.00684	-0.0647	0.04639	-0.13428		-30.16	-0.03888	-0.1485	-0.06598	-0.10529	-0.20905	-0.06622		-30.16	0.01316
-30.06	-0.44944	-0.38962	-0.3748	-0.36961	-0.4771	-0.45024		-30.06	0.08276	-0.04565	0.01978	0.03931	-0.03784	-0.05176		-30.06	-0.07147	-0.08636	-0.09515	-0.1662	-0.16498	-0.15717		-30.06	-0.20905	-0.20782	-0.23077	-0.15802	-0.27716	-0.21051		-30.06	-0.000122547	-0.0592	0.02209	-0.0658	0.04675	-0.11902		-30.06	-0.03186	-0.1532	-0.07385	-0.10925	-0.21838	-0.0592		-30.06	-0.05871
-29.96	-0.46099	-0.39043	-0.36792	-0.37651	-0.48193	-0.448		-29.96	0.091	-0.03742	0.02094	0.03583	-0.02887	-0.05768		-29.96	-0.06146	-0.0827	-0.09784	-0.17279	-0.16131	-0.16303		-29.96	-0.20899	-0.20313	-0.23852	-0.15332	-0.26392	-0.19409		-29.96	0.00165	-0.05353	0.01996	-0.07501	0.03534	-0.11407		-29.96	-0.02112	-0.15417	-0.07947	-0.11023	-0.23108	-0.06018		-29.96	-0.02046
-29.86	-0.4541	-0.38501	-0.36604	-0.36255	-0.48005	-0.4344		-29.86	0.0722	-0.05621	0.00458	0.01703	-0.03204	-0.0694		-29.86	-0.07696	-0.08087	-0.09027	-0.17694	-0.15802	-0.15692		-29.86	-0.20563	-0.19513	-0.2298	-0.14532	-0.26056	-0.18927		-29.86	0.000853062	-0.05823	0.01135	-0.0719	0.01965	-0.12195		-29.86	-0.01648	-0.15881	-0.07947	-0.10168	-0.23108	-0.04846		-29.86	-0.3048
-29.76	-0.44758	-0.37922	-0.36943	-0.35359	-0.47173	-0.43926		-29.76	0.07043	-0.06116	0.00745	0.03162	-0.02673	-0.05945		-29.76	-0.08215	-0.09875	-0.08698	-0.18536	-0.15857	-0.15753		-29.76	-0.216	-0.2016	-0.22845	-0.14862	-0.26386	-0.18939		-29.76	-0.01306	-0.0658	0.01233	-0.08582	0.01599	-0.12097		-29.76	-0.00391	-0.1604	-0.07861	-0.10083	-0.23023	-0.03589		-29.76	-0.29932
-29.66	-0.45244	-0.37627	-0.37807	-0.35308	-0.48037	-0.43862		-29.66	0.07507	-0.06262	0.000367165	0.03479	-0.03064	-0.06799		-29.66	-0.07849	-0.1051	-0.09924	-0.18982	-0.16028	-0.15344		-29.66	-0.21564	-0.19415	-0.20929	-0.15143	-0.26349	-0.18195		-29.66	-0.01593	-0.07501	0.01019	-0.09259	0.0036	-0.11139		-29.66	-0.01361	-0.16156	-0.09076	-0.1059	-0.24164	-0.0434		-29.66	-0.02979
-29.56	-0.44937	-0.37881	-0.36736	-0.34853	-0.46965	-0.43962		-29.56	0.073	-0.05933	0.01001	0.03735	-0.0249	-0.07251		-29.56	-0.08673	-0.10553	-0.07678	-0.18298	-0.1607	-0.15051		-29.56	-0.2273	-0.19336	-0.21631	-0.14355	-0.25879	-0.19605		-29.56	-0.01324	-0.07159	0.00507	-0.086	-0.00616	-0.11334		-29.56	-0.01038	-0.16614	-0.08362	-0.10022	-0.23987	-0.03772		-29.56	-0.20397
-29.46	-0.44573	-0.38909	-0.36245	-0.35417	-0.45693	-0.43472		-29.46	0.06933	-0.05444	0.01807	0.04541	-0.0271	-0.05981		-29.46	-0.08179	-0.1062	-0.07477	-0.18024	-0.15356	-0.14703		-29.46	-0.22797	-0.1955	-0.20672	-0.14569	-0.25311	-0.20282		-29.46	-0.02722	-0.06604	0.01526	-0.08044	-0.000611305	-0.12195		-29.46	-0.01367	-0.17407	-0.09155	-0.1106	-0.24316	-0.04565		-29.46	-0.34149
-29.36	-0.44082	-0.39126	-0.35461	-0.35391	-0.45691	-0.42688		-29.36	0.06048	-0.05939	0.01386	0.03656	-0.03204	-0.06476		-29.36	-0.09509	-0.11706	-0.08252	-0.1582	-0.16906	-0.14136		-29.36	-0.22028	-0.19098	-0.20929	-0.13653	-0.24078	-0.20075		-29.36	-0.03156	-0.07111	0.01019	-0.08478	-0.01593	-0.11529		-29.36	-0.00537	-0.18213	-0.09253	-0.11865	-0.25122	-0.06079		-29.36	-0.25642
-29.26	-0.44934	-0.40295	-0.36326	-0.36487	-0.4531	-0.42234		-29.26	0.05951	-0.06891	0.01605	0.03168	-0.04156	-0.07428		-29.26	-0.08459	-0.10803	-0.08167	-0.15735	-0.16248	-0.13586		-29.26	-0.21466	-0.19708	-0.2005	-0.13556	-0.23834	-0.20294		-29.26	-0.0224	-0.06195	-0.00409	-0.07562	-0.02313	-0.11322		-29.26	-0.00195	-0.17871	-0.09155	-0.1106	-0.23145	-0.04102		-29.26	-0.12744
-29.16	-0.45188	-0.40232	-0.36948	-0.35715	-0.44053	-0.42295		-29.16	0.06262	-0.06262	0.01843	0.0238	-0.0509	-0.07898		-29.16	-0.08533	-0.11902	-0.08435	-0.14294	-0.15466	-0.12683		-29.16	-0.22132	-0.18884	-0.19226	-0.13196	-0.23474	-0.21106		-29.16	-0.01929	-0.05102	0.0061	-0.07251	-0.02002	-0.10303		-29.16	0.00586	-0.17798	-0.09546	-0.10278	-0.23535	-0.04492		-29.16	-0.23296
-29.06	-0.44785	-0.39438	-0.35789	-0.34458	-0.44211	-0.41526		-29.06	0.06519	-0.04688	0.02173	0.03345	-0.0437	-0.07642		-29.06	-0.07886	-0.11255	-0.08752	-0.14612	-0.1521	-0.13782		-29.06	-0.22693	-0.18127	-0.19324	-0.1322	-0.224	-0.20032		-29.06	-0.02008	-0.05328	-0.01032	-0.05841	-0.01764	-0.08893		-29.06	0.00238	-0.16901	-0.08575	-0.0899	-0.22711	-0.05157		-29.06	-0.3595
-28.96	-0.43772	-0.40379	-0.36533	-0.3447	-0.452	-0.41807		-28.96	0.06342	-0.04157	0.03168	0.03168	-0.04864	-0.07111		-28.96	-0.09582	-0.12024	-0.08105	-0.14819	-0.16125	-0.14307		-28.96	-0.21173	-0.17462	-0.18268	-0.12482	-0.21271	-0.18195		-28.96	-0.01923	-0.06195	-0.000183821	-0.04364	-0.01215	-0.08343		-28.96	0.00684	-0.15747	-0.09058	-0.08227	-0.22266	-0.06348		-28.96	-0.2455
-28.86	-0.43906	-0.41367	-0.37839	-0.34043	-0.45188	-0.41941		-28.86	0.07739	-0.02905	0.03394	0.04883	-0.04004	-0.07275		-28.86	-0.09766	-0.11963	-0.07703	-0.14099	-0.15918	-0.14758		-28.86	-0.2135	-0.16467	-0.17981	-0.13123	-0.21448	-0.19397		-28.86	-0.01575	-0.05139	-0.00452	-0.03772	-0.00867	-0.08704		-28.86	0.0004282	-0.1507	-0.09235	-0.08722	-0.21661	-0.05353		-28.86	-0.05322
-28.76	-0.45212	-0.42527	-0.38596	-0.32932	-0.45701	-0.42698		-28.76	0.0683	-0.03278	0.03656	0.03973	-0.03278	-0.06549		-28.76	-0.09662	-0.10614	-0.08105	-0.12402	-0.16058	-0.14233		-28.76	-0.20288	-0.14624	-0.16846	-0.13794	-0.20386	-0.18335		-28.76	-0.03992	-0.0592	-0.00208	-0.03772	-0.01965	-0.07605		-28.76	-0.00842	-0.14929	-0.0824	-0.07873	-0.20666	-0.0553		-28.76	-0.07904
-28.66	-0.45261	-0.4304	-0.38669	-0.33445	-0.46482	-0.41843		-28.66	0.05975	-0.03668	0.03265	0.02875	-0.04132	-0.07257		-28.66	-0.08612	-0.09637	-0.09418	-0.12225	-0.16717	-0.13666		-28.66	-0.20331	-0.14276	-0.1579	-0.13202	-0.20746	-0.18451		-28.66	-0.04511	-0.05731	0.00763	-0.02557	-0.01923	-0.06781		-28.66	-0.00867	-0.13464	-0.07166	-0.05945	-0.20691	-0.05237		-28.66	0.07951
-28.56	-0.46042	-0.44285	-0.38774	-0.33762	-0.47124	-0.42485		-28.56	0.04858	-0.02905	0.02393	0.03638	-0.05249	-0.06958		-28.56	-0.08343	-0.10297	-0.08905	-0.11249	-0.15741	-0.14178		-28.56	-0.20801	-0.14746	-0.15405	-0.12891	-0.20972	-0.19385		-28.56	-0.0423	-0.05133	0.01117	-0.02911	-0.01569	-0.07916		-28.56	-0.01526	-0.1366	-0.06189	-0.0614	-0.20178	-0.05432		-28.56	0.01002
-28.46	-0.45049	-0.43999	-0.38789	-0.33159	-0.46748	-0.42573		-28.46	0.05267	-0.01715	0.02875	0.04437	-0.04059	-0.0694		-28.46	-0.08807	-0.10223	-0.09808	-0.10272	-0.16595	-0.14838		-28.46	-0.19513	-0.1463	-0.16925	-0.11603	-0.20392	-0.18805		-28.46	-0.04968	-0.04944	0.00842	-0.02014	-0.00671	-0.0741		-28.46	-0.00348	-0.117	-0.04547	-0.0567	-0.19708	-0.05279		-28.46	0.17565
-28.36	-0.45601	-0.44551	-0.38855	-0.34028	-0.47131	-0.4342		-28.36	0.06067	-0.00916	0.02893	0.0531	-0.02551	-0.0614		-28.36	-0.09015	-0.10431	-0.10516	-0.10346	-0.16192	-0.15692		-28.36	-0.1875	-0.13867	-0.16162	-0.12012	-0.19629	-0.19531		-28.36	-0.05676	-0.04944	0.00915	-0.0116	-0.00354	-0.07336		-28.36	-0.0155	-0.10559	-0.05188	-0.04675	-0.20349	-0.04748		-28.36	0.18897
-28.26	-0.45911	-0.44788	-0.39433	-0.34412	-0.47246	-0.43389		-28.26	0.04785	-0.00244	0.0481	0.0481	-0.03613	-0.05469		-28.26	-0.07965	-0.1087	-0.10333	-0.09943	-0.13727	-0.16925		-28.26	-0.1897	-0.11816	-0.16065	-0.10425	-0.19531	-0.18726		-28.26	-0.06104	-0.04199	-0.00439	-0.0127	-0.00317	-0.07446		-28.26	-0.00891	-0.09827	-0.04309	-0.04578	-0.1947	-0.04797		-28.26	-0.01183
-28.16	-0.45635	-0.45366	-0.39634	-0.33354	-0.46738	-0.44516		-28.16	0.04016	0.00159	0.04431	0.0592	-0.01794	-0.06238		-28.16	-0.08142	-0.10339	-0.09747	-0.09113	-0.13122	-0.1712		-28.16	-0.18671	-0.12543	-0.16473	-0.11542	-0.20258	-0.18817		-28.16	-0.0625	-0.03247	-0.00977	-0.02344	-0.00464	-0.06103		-28.16	-0.01562	-0.0979	-0.03491	-0.04687	-0.19434	-0.04297		-28.16	-0.10097
-28.06	-0.46299	-0.46494	-0.40461	-0.34482	-0.47248	-0.45491		-28.06	0.04797	-0.00549	0.04285	0.0553	-0.01868	-0.07727		-28.06	-0.08752	-0.10632	-0.09143	-0.08826	-0.12707	-0.16516		-28.06	-0.18262	-0.1189	-0.15674	-0.1106	-0.21094	-0.18726		-28.06	-0.07703	-0.04089	-0.01501	-0.03577	-0.00745	-0.06628		-28.06	-0.00433	-0.0827	-0.03607	-0.03876	-0.17914	-0.03168		-28.06	0.07019
-27.96	-0.47126	-0.46858	-0.40173	-0.35701	-0.45325	-0.44275		-27.96	0.03998	-0.01813	0.02777	0.04266	-0.03693	-0.08673		-27.96	-0.08124	-0.0954	-0.08264	-0.07166	-0.13495	-0.16419		-27.96	-0.16895	-0.11548	-0.15479	-0.11328	-0.20898	-0.1853		-27.96	-0.0716	-0.03302	-0.01886	-0.03815	-0.01373	-0.05377		-27.96	0.00488	-0.07349	-0.03394	-0.04126	-0.18164	-0.03027		-27.96	0.18109
-27.86	-0.45667	-0.4657	-0.40237	-0.34094	-0.4656	-0.4551		-27.86	0.05243	-0.01032	0.03558	0.0434	-0.02203	-0.08209		-27.86	-0.08533	-0.09949	-0.08344	-0.08026	-0.14221	-0.15717		-27.86	-0.16388	-0.10724	-0.16144	-0.10821	-0.22028	-0.18488		-27.86	-0.07459	-0.03748	-0.02893	-0.02771	-0.01355	-0.05823		-27.86	-0.000425816	-0.07562	-0.03925	-0.04657	-0.18695	-0.02777		-27.86	0.11707
-27.76	-0.46902	-0.47805	-0.39885	-0.35012	-0.45427	-0.43987		-27.76	0.0556	-0.00714	0.02704	0.03485	-0.01422	-0.086		-27.76	-0.09198	-0.09906	-0.07581	-0.08435	-0.1535	-0.14954		-27.76	-0.17224	-0.11096	-0.16516	-0.11658	-0.23108	-0.19885		-27.76	-0.07886	-0.03247	-0.02148	-0.03442	-0.00147	-0.05322		-27.76	0.00604	-0.08405	-0.02106	-0.03546	-0.18048	-0.01422		-27.76	0.23425
-27.66	-0.47014	-0.46672	-0.38833	-0.33489	-0.44692	-0.4396		-27.66	0.05756	-0.01227	0.03046	0.04926	0.00263	-0.08722		-27.66	-0.09698	-0.10968	-0.07928	-0.091	-0.15387	-0.14911		-27.66	-0.17523	-0.11615	-0.16571	-0.12421	-0.21991	-0.20404		-27.66	-0.07703	-0.03772	-0.02673	-0.02795	-0.00672	-0.05066		-27.66	0.00604	-0.07623	-0.02496	-0.02057	-0.17267	-0.02838		-27.66	0.03974
-27.56	-0.46597	-0.45156	-0.39707	-0.31973	-0.44077	-0.43418		-27.56	0.07416	0.00433	0.0307	0.05804	-0.00275	-0.08697		-27.56	-0.09296	-0.11493	-0.07501	-0.09137	-0.15521	-0.14874		-27.56	-0.1734	-0.11993	-0.16241	-0.13263	-0.22833	-0.20075		-27.56	-0.09021	-0.03357	-0.01794	-0.03552	-0.00183	-0.05676		-27.56	0.00995	-0.07233	-0.01715	-0.01276	-0.16876	-0.02521		-27.56	-0.02118
-27.46	-0.46372	-0.46568	-0.38166	-0.31357	-0.43	-0.42732		-27.46	0.08002	0.00629	0.0202	0.06	-0.00616	-0.09283		-27.46	-0.0943	-0.10455	-0.0639	-0.09198	-0.16363	-0.15253		-27.46	-0.17658	-0.12311	-0.16241	-0.12091	-0.22833	-0.20075		-27.46	-0.08661	-0.03168	-0.02142	-0.02972	-0.0014	-0.04852		-27.46	0.008	-0.06256	-0.0191	-0.01471	-0.17536	-0.02716		-27.46	-0.25945
-27.36	-0.45222	-0.46126	-0.35869	-0.30281	-0.41729	-0.40752		-27.36	0.0816	-0.00311	0.0069	0.0506	-0.01947	-0.09198		-27.36	-0.09802	-0.10046	-0.06525	-0.07379	-0.15954	-0.1546		-27.36	-0.16992	-0.11719	-0.15649	-0.12207	-0.22949	-0.20191		-27.36	-0.08411	-0.03308	-0.02673	-0.01941	-0.00208	-0.03503		-27.36	0.01892	-0.06335	-0.02307	-0.01233	-0.18323	-0.02014		-27.36	-0.01418
-27.26	-0.44805	-0.44219	-0.34914	-0.29473	-0.39041	-0.39797		-27.26	0.07495	-0.00977	0.01343	0.05566	-0.00977	-0.09326		-27.26	-0.10504	-0.10748	-0.05725	-0.07751	-0.16656	-0.15832		-27.26	-0.16443	-0.12341	-0.1698	-0.1283	-0.224	-0.21277		-27.26	-0.09833	-0.0434	-0.03949	-0.03363	-0.0163	-0.04462		-27.26	0.01483	-0.05572	-0.02008	-6.03199e-05	-0.1756	-0.02496		-27.26	0.29436
-27.16	-0.42507	-0.41311	-0.33596	-0.27346	-0.39138	-0.38479		-27.16	0.07709	-0.000550032	0.01801	0.05316	-0.01544	-0.09186		-27.16	-0.11096	-0.11487	-0.06427	-0.07281	-0.16076	-0.15753		-27.16	-0.16406	-0.11133	-0.15771	-0.12793	-0.22363	-0.21948		-27.16	-0.09802	-0.04455	-0.03357	-0.03479	-0.00574	-0.04578		-27.16	0.02088	-0.04968	-0.01794	-0.00574	-0.18127	-0.03772		-27.16	-0.42039
-27.06	-0.42605	-0.41165	-0.33845	-0.26419	-0.39387	-0.38411		-27.06	0.08466	0.01019	0.0202	0.05927	-0.02106	-0.08966		-27.06	-0.09686	-0.11102	-0.07019	-0.07556	-0.15839	-0.14856		-27.06	-0.16803	-0.11212	-0.15851	-0.12482	-0.21271	-0.20856		-27.06	-0.104	-0.0459	-0.03491	-0.02832	-4.76837e-07	-0.0354		-27.06	0.02515	-0.04541	-0.01831	-0.00146	-0.16992	-0.03809		-27.06	0.0694
-26.96	-0.42854	-0.41414	-0.33628	-0.26277	-0.39487	-0.38901		-26.96	0.07416	0.00433	0.00726	0.04315	-0.03155	-0.10577		-26.96	-0.10345	-0.10516	-0.05609	-0.07172	-0.15326	-0.14154		-26.96	-0.16797	-0.11914	-0.1687	-0.14355	-0.21973	-0.21558		-26.96	-0.09583	-0.04236	-0.03845	-0.02014	-0.01062	-0.03894		-26.96	0.02661	-0.03931	-0.02002	0.00464	-0.15454	-0.03052		-26.96	0.32951
-26.86	-0.42637	-0.40415	-0.34028	-0.26914	-0.39888	-0.37666		-26.86	0.0896	0.01977	0.02271	0.04932	-0.02319	-0.09961		-26.86	-0.10992	-0.10455	-0.06976	-0.06659	-0.14801	-0.14349		-26.86	-0.16266	-0.1131	-0.17511	-0.13361	-0.22613	-0.21735		-26.86	-0.09851	-0.04748	-0.03259	-0.026	0.00305	-0.04944		-26.86	0.00952	-0.04931	-0.03711	-0.01001	-0.177	-0.05688		-26.86	0.10298
-26.76	-0.41865	-0.40815	-0.33196	-0.27095	-0.39519	-0.3698		-26.76	0.08411	0.01428	0.02893	0.02502	-0.02087	-0.11536		-26.76	-0.09997	-0.0946	-0.06207	-0.06598	-0.14197	-0.14288		-26.76	-0.1828	-0.10736	-0.17645	-0.13495	-0.23456	-0.20697		-26.76	-0.09314	-0.04675	-0.0177	-0.02673	0.00378	-0.05261		-26.76	0.02441	-0.03442	-0.03394	-0.02173	-0.16602	-0.05371		-26.76	0.37878
-26.66	-0.43377	-0.39983	-0.34062	-0.2531	-0.40068	-0.37065		-26.66	0.0816	0.01178	0.02643	0.03424	-0.02338	-0.11078		-26.66	-0.10052	-0.10223	-0.07092	-0.07556	-0.15277	-0.14465		-26.66	-0.18262	-0.12207	-0.17627	-0.12305	-0.23437	-0.20679		-26.66	-0.08508	-0.04333	-0.01209	-0.02893	0.01184	-0.05164		-26.66	0.02069	-0.04278	-0.04083	-0.01764	-0.16583	-0.05035		-26.66	0.47721
-26.56	-0.43071	-0.40532	-0.33735	-0.25395	-0.40059	-0.37373		-26.56	0.08783	0.02191	0.02484	0.02948	-0.02814	-0.11237		-26.56	-0.11017	-0.0899	-0.06683	-0.08319	-0.15753	-0.15302		-26.56	-0.18793	-0.12421	-0.18304	-0.12518	-0.23651	-0.18939		-26.56	-0.07727	-0.05432	-0.00427	-0.03284	0.00793	-0.04382		-26.56	0.02246	-0.04028	-0.0437	-0.01514	-0.16406	-0.05566		-26.56	0.62958
-26.46	-0.41572	-0.40986	-0.32783	-0.25386	-0.3957	-0.36885		-26.46	0.09387	0.02722	0.03552	0.0387	-0.01892	-0.10315		-26.46	-0.11542	-0.08197	-0.06622	-0.07941	-0.15741	-0.15948		-26.46	-0.19702	-0.12866	-0.18994	-0.11719	-0.22778	-0.19238		-26.46	-0.0733	-0.05353	0.01288	-0.03204	0.00873	-0.03522		-26.46	0.02026	-0.02759	-0.03101	-0.0188	-0.16773	-0.04297		-26.46	0.58662
-26.36	-0.41792	-0.42232	-0.32673	-0.25142	-0.40168	-0.35603		-26.36	0.09528	0.01837	0.02911	0.0401	-0.00897	-0.112		-26.36	-0.11853	-0.08191	-0.08173	-0.09491	-0.16052	-0.16009		-26.36	-0.20276	-0.13831	-0.1886	-0.11975	-0.23181	-0.18787		-26.36	-0.06928	-0.05414	0.01935	-0.02802	0.01984	-0.03192		-26.36	0.02911	-0.04144	-0.03705	-0.0202	-0.1684	-0.04755		-26.36	0.17647
-26.26	-0.41365	-0.41414	-0.31741	-0.24324	-0.38772	-0.35378		-26.26	0.0896	0.03149	0.03052	0.04614	0.00415	-0.09106		-26.26	-0.10797	-0.08307	-0.07776	-0.0863	-0.16632	-0.16321		-26.26	-0.19434	-0.1377	-0.18018	-0.11987	-0.21484	-0.18726		-26.26	-0.06836	-0.04614	0.03516	-0.02466	0.02393	-0.02002		-26.26	0.03241	-0.04987	-0.03375	-0.02154	-0.16901	-0.05035		-26.26	0.1225
-26.16	-0.40676	-0.41189	-0.31743	-0.24563	-0.38457	-0.35845		-26.16	0.09894	0.02911	0.03522	0.05548	-0.00287	-0.09344		-26.16	-0.11438	-0.07312	-0.07892	-0.08746	-0.16345	-0.16754		-26.16	-0.19531	-0.12695	-0.18115	-0.12012	-0.21899	-0.17652		-26.16	-0.06751	-0.04919	0.03674	-0.02307	0.01306	-0.02624		-26.16	0.04431	-0.05286	-0.04529	-0.00964	-0.16565	-0.04553		-26.16	-0.02515
-26.06	-0.40752	-0.40947	-0.29841	-0.25737	-0.38044	-0.33479		-26.06	0.1095	0.02795	0.03479	0.05115	-0.01111	-0.08289		-26.06	-0.11188	-0.07599	-0.06897	-0.08923	-0.14996	-0.16223		-26.06	-0.20508	-0.13208	-0.18774	-0.11353	-0.21387	-0.17847		-26.06	-0.0741	-0.05823	0.04651	-0.02502	0.00403	-0.0282		-26.06	0.04236	-0.05945	-0.0387	-0.02795	-0.1676	-0.04748		-26.06	0.346
-25.96	-0.39876	-0.40071	-0.30745	-0.24934	-0.37068	-0.34138		-25.96	0.11298	0.01898	0.03363	0.05316	-0.01227	-0.08722		-25.96	-0.10394	-0.08368	-0.07184	-0.08746	-0.14276	-0.16046		-25.96	-0.21191	-0.14355	-0.18994	-0.125	-0.2207	-0.1853		-25.96	-0.08411	-0.05261	0.04358	-0.02795	0.01282	-0.02258		-25.96	0.04761	-0.06274	-0.03882	-0.04614	-0.17871	-0.03906		-25.96	0.06707
-25.86	-0.39363	-0.39802	-0.29822	-0.25129	-0.36145	-0.33923		-25.86	0.10724	0.01861	0.03327	0.05206	-0.000914574	-0.0805		-25.86	-0.10779	-0.08288	-0.06781	-0.08807	-0.13806	-0.14935		-25.86	-0.22046	-0.14038	-0.19385	-0.11401	-0.20972	-0.17749		-25.86	-0.07257	-0.06525	0.03558	-0.02887	0.00482	-0.02814		-25.86	0.04804	-0.06549	-0.05402	-0.04108	-0.16974	-0.03009		-25.86	0.42015
-25.76	-0.39612	-0.41296	-0.27993	-0.25061	-0.35952	-0.31777		-25.76	0.1015	0.02069	0.03534	0.03851	0.000427485	-0.07916		-25.76	-0.09997	-0.08679	-0.07019	-0.08728	-0.13733	-0.14856		-25.76	-0.24023	-0.15234	-0.19873	-0.11426	-0.22168	-0.18237		-25.76	-0.06458	-0.07361	0.03186	-0.03967	0.01282	-0.03894		-25.76	0.0412	-0.06061	-0.05621	-0.04718	-0.18829	-0.03693		-25.76	0.26709
-25.66	-0.38247	-0.41567	-0.28728	-0.24404	-0.34587	-0.32366		-25.66	0.09949	0.02039	0.02722	0.03967	0.01331	-0.06628		-25.66	-0.09723	-0.07233	-0.07874	-0.07947	-0.1275	-0.15247		-25.66	-0.23047	-0.13403	-0.18896	-0.10767	-0.20337	-0.15772		-25.66	-0.04566	-0.06958	0.04297	-0.04028	0.00903	-0.02783		-25.66	0.05255	-0.06097	-0.05658	-0.05218	-0.18158	-0.02948		-25.66	0.35298
-25.56	-0.38982	-0.42546	-0.29246	-0.23503	-0.35105	-0.31711		-25.56	0.10657	0.02502	0.03186	0.04675	0.00867	-0.06628		-25.56	-0.10522	-0.0835	-0.06427	-0.07672	-0.11597	-0.14972		-25.56	-0.2334	-0.13379	-0.18018	-0.11523	-0.19922	-0.16309		-25.56	-0.02942	-0.06506	0.04285	-0.02405	0.00891	-0.0155		-25.56	0.04651	-0.05066	-0.05798	-0.06531	-0.19006	-0.01916		-25.56	0.80297
-25.46	-0.38572	-0.41428	-0.30093	-0.23875	-0.33755	-0.2958		-25.46	0.1076	0.02753	0.03754	0.04535	0.0119	-0.05353		-25.46	-0.09918	-0.08526	-0.06763	-0.08325	-0.1131	-0.14136		-25.46	-0.24011	-0.13733	-0.17517	-0.12341	-0.18323	-0.16419		-25.46	-0.02649	-0.06995	0.0426	-0.02893	0.00403	-0.02038		-25.46	0.0459	-0.05591	-0.06641	-0.07056	-0.19531	-0.02441		-25.46	0.88659
-25.36	-0.38394	-0.40469	-0.31111	-0.23379	-0.34309	-0.28962		-25.36	0.10345	0.0141	0.02875	0.03656	0.02191	-0.06158		-25.36	-0.10608	-0.09363	-0.06305	-0.08649	-0.12146	-0.13214		-25.36	-0.22693	-0.11951	-0.17371	-0.11267	-0.16541	-0.16516		-25.36	-0.03699	-0.05627	0.04455	-0.03015	0.00134	-0.00989		-25.36	0.04315	-0.05865	-0.07379	-0.06158	-0.19806	-0.01544		-25.36	0.8241
-25.26	-0.39265	-0.40632	-0.29285	-0.22761	-0.34826	-0.28308		-25.26	0.10058	0.01587	0.0376	0.04614	0.03076	-0.03638		-25.26	-0.1037	-0.08661	-0.07385	-0.09021	-0.11127	-0.12878		-25.26	-0.2381	-0.12677	-0.16144	-0.11212	-0.16168	-0.16388		-25.26	-0.02649	-0.05823	0.0426	-0.03674	-0.00769	-0.01648		-25.26	0.04077	-0.05395	-0.06909	-0.0686	-0.20044	-0.01782		-25.26	0.9671
-25.16	-0.39465	-0.40369	-0.29426	-0.22107	-0.34968	-0.27668		-25.16	0.08466	0.02191	0.02484	0.04901	0.01801	-0.03741		-25.16	-0.09881	-0.09418	-0.07465	-0.08319	-0.12127	-0.12103		-25.16	-0.23413	-0.13452	-0.16919	-0.11841	-0.16016	-0.17163		-25.16	-0.02747	-0.0592	0.04163	-0.03064	-0.00867	-0.01038		-25.16	0.0473	-0.06158	-0.07672	-0.07623	-0.20416	-0.02618		-25.16	0.99208
-25.06	-0.37971	-0.38875	-0.30176	-0.22249	-0.34546	-0.27246		-25.06	0.08118	0.01843	0.04236	0.04553	0.01917	-0.03381		-25.06	-0.09918	-0.10162	-0.06976	-0.07904	-0.10992	-0.12396		-25.06	-0.23834	-0.12775	-0.16241	-0.10529	-0.15411	-0.16559		-25.06	-0.02667	-0.06158	0.04242	-0.03693	-0.01569	-0.01666		-25.06	0.02124	-0.06567	-0.07373	-0.0686	-0.20898	-0.02246		-25.06	0.73816
-24.96	-0.38013	-0.39233	-0.29321	-0.21045	-0.33374	-0.27246		-24.96	0.09662	0.03143	0.04144	0.06097	0.02289	-0.01764		-24.96	-0.09582	-0.10534	-0.05841	-0.07477	-0.1051	-0.11261		-24.96	-0.24219	-0.12305	-0.1499	-0.10913	-0.15332	-0.16943		-24.96	-0.01184	-0.04822	0.03772	-0.02673	-0.01257	-0.00647		-24.96	0.01679	-0.06549	-0.08063	-0.06842	-0.2088	-0.03009		-24.96	0.49752
-24.86	-0.37305	-0.38525	-0.29385	-0.21045	-0.33291	-0.27627		-24.86	0.10168	0.02722	0.03479	0.05432	0.01624	-0.01257		-24.86	-0.09393	-0.08856	-0.06213	-0.07068	-0.10467	-0.11633		-24.86	-0.22852	-0.12427	-0.13623	-0.11426	-0.14282	-0.16284		-24.86	-0.01013	-0.05041	0.0387	-0.03211	-0.02258	-0.01257		-24.86	0.02771	-0.05456	-0.07678	-0.05749	-0.2096	-0.02234		-24.86	0.02572
-24.76	-0.38394	-0.38125	-0.30581	-0.22524	-0.32534	-0.27578		-24.76	0.09589	0.0307	0.04071	0.05316	0.01508	-0.01837		-24.76	-0.09137	-0.09064	-0.05316	-0.07343	-0.10211	-0.12225		-24.76	-0.216	-0.13275	-0.13861	-0.11346	-0.13886	-0.16205		-24.76	-0.0177	-0.04163	0.02795	-0.03967	-0.03015	-0.01477		-24.76	0.02576	-0.05969	-0.07166	-0.06262	-0.19983	-0.03357		-24.76	0.21472
-24.66	-0.37173	-0.37368	-0.2979	-0.23403	-0.33452	-0.27178		-24.66	0.08295	0.02484	0.03241	0.05902	0.00604	-0.03131		-24.66	-0.07831	-0.09637	-0.04279	-0.05914	-0.09686	-0.13214		-24.66	-0.21832	-0.1297	-0.14093	-0.1026	-0.13263	-0.15509		-24.66	-0.00855	-0.05591	0.02539	-0.04224	-0.03735	-0.01416		-24.66	0.01111	-0.05945	-0.08313	-0.06238	-0.21838	-0.04748		-24.66	-0.03528
-24.56	-0.37944	-0.3853	-0.2969	-0.24565	-0.3406	-0.28005		-24.56	0.08978	0.02386	0.03388	0.05804	0.000427723	-0.02057		-24.56	-0.07288	-0.08386	-0.02972	-0.0578	-0.09289	-0.12762		-24.56	-0.22583	-0.12305	-0.146	-0.10522	-0.13452	-0.1648		-24.56	-0.00281	-0.0448	0.02478	-0.03967	-0.03015	-0.0116		-24.56	0.000854969	-0.05334	-0.07239	-0.06091	-0.21692	-0.03821		-24.56	-0.22747
-24.46	-0.38308	-0.3843	-0.30903	-0.24465	-0.33637	-0.28291		-24.46	0.09015	0.0235	0.03034	0.0694	6.17504e-05	-0.02411		-24.46	-0.06286	-0.08093	-0.01721	-0.05701	-0.09704	-0.14172		-24.46	-0.22418	-0.12384	-0.14679	-0.1131	-0.13776	-0.15851		-24.46	-0.00891	-0.04846	0.02112	-0.0387	-0.02918	-0.02307		-24.46	-0.00275	-0.0506	-0.07282	-0.06842	-0.21271	-0.034		-24.46	-0.35095
-24.36	-0.37886	-0.39961	-0.3019	-0.25532	-0.33389	-0.28042		-24.36	0.09289	0.02307	0.03772	0.06433	0.01135	-0.02209		-24.36	-0.05115	-0.07239	-0.00647	-0.04236	-0.09704	-0.13879		-24.36	-0.2157	-0.12463	-0.15222	-0.09436	-0.11267	-0.16638		-24.36	-0.00165	-0.0451	0.03619	-0.02362	-0.03046	-0.01044		-24.36	-0.00159	-0.05652	-0.05994	-0.05945	-0.21472	-0.03284		-24.36	-0.38685
-24.26	-0.36856	-0.40029	-0.2956	-0.25747	-0.33613	-0.28267		-24.26	0.0777	0.01569	0.04352	0.0545	0.00397	-0.04364		-24.26	-0.04901	-0.07098	0.00525	-0.047	-0.10199	-0.13879		-24.26	-0.21033	-0.12561	-0.14929	-0.10071	-0.11682	-0.15637		-24.26	0.00903	-0.03052	0.03906	-0.02075	-0.03467	-0.000487804		-24.26	-0.01294	-0.05542	-0.05493	-0.04736	-0.20728	-0.02393		-24.26	-0.63293
-24.16	-0.36372	-0.41182	-0.29233	-0.26045	-0.3314	-0.2811		-24.16	0.08899	0.00745	0.03772	0.06506	0.00745	-0.03308		-24.16	-0.03631	-0.06219	0.01129	-0.05975	-0.10565	-0.14911		-24.16	-0.1994	-0.11932	-0.14618	-0.09296	-0.11127	-0.1579		-24.16	0.00299	-0.04047	0.04083	-0.02362	-0.02899	-0.00336		-24.16	-0.01837	-0.05768	-0.05328	-0.05279	-0.21271	-0.02228		-24.16	-0.23452
-24.06	-0.36606	-0.40244	-0.30427	-0.26279	-0.31672	-0.29207		-24.06	0.08411	-0.00208	0.03137	0.06335	0.00574	-0.03796		-24.06	-0.02301	-0.04889	0.01227	-0.05878	-0.10089	-0.14667		-24.06	-0.19489	-0.12653	-0.15192	-0.11041	-0.10919	-0.16754		-24.06	0.00787	-0.03632	0.03326	-0.0368	-0.03192	0.00617		-24.06	-0.01855	-0.07031	-0.04175	-0.05762	-0.21753	-0.01465		-24.06	-0.40869
-23.96	-0.35994	-0.37678	-0.29841	-0.25666	-0.31794	-0.29573		-23.96	0.08917	0.000548601	0.02228	0.06598	0.00372	-0.0329		-23.96	-0.0285	-0.05438	0.02094	-0.04865	-0.11346	-0.14972		-23.96	-0.18927	-0.12091	-0.1485	-0.10236	-0.1004	-0.16974		-23.96	0.01221	-0.05078	0.03052	-0.04102	-0.0315	0.00659		-23.96	-0.01392	-0.05713	-0.03784	-0.04907	-0.20899	-0.01074		-23.96	-0.60711
-23.86	-0.3448	-0.37337	-0.29356	-0.2447	-0.31846	-0.28379		-23.86	0.09375	-0.0144	0.0166	0.05884	-0.00659	-0.03223		-23.86	-0.02435	-0.04559	0.01617	-0.05878	-0.11566	-0.14349		-23.86	-0.19043	-0.12671	-0.14502	-0.10352	-0.09448	-0.16382		-23.86	0.01373	-0.05243	0.03204	-0.04413	-0.02142	0.01666		-23.86	-0.02789	-0.05939	-0.03082	-0.05694	-0.20587	-0.01153		-23.86	-0.66339
-23.76	-0.32896	-0.35752	-0.30512	-0.2374	-0.32685	-0.28047		-23.76	0.09405	-0.00311	0.02325	0.07013	0.000793934	-0.03583		-23.76	-0.03839	-0.04791	0.02179	-0.04999	-0.11945	-0.15106		-23.76	-0.18066	-0.1272	-0.14233	-0.10156	-0.10669	-0.16577		-23.76	0.02014	-0.0553	0.03381	-0.026	-0.02429	0.02087		-23.76	-0.04083	-0.07233	-0.02887	-0.06744	-0.21173	-0.01739		-23.76	-0.30634
-23.66	-0.34199	-0.36274	-0.29902	-0.25044	-0.3498	-0.28608		-23.66	0.08087	-0.00385	0.01471	0.05695	0.00861	-0.03192		-23.66	-0.03534	-0.04559	0.01483	-0.04449	-0.13202	-0.15192		-23.66	-0.17267	-0.12384	-0.14679	-0.1131	-0.09943	-0.16559		-23.66	0.0274	-0.05975	0.03082	-0.03363	-0.02411	0.01862		-23.66	-0.04303	-0.06354	-0.04035	-0.05939	-0.20368	-0.03595		-23.66	-0.21735
-23.56	-0.35005	-0.35908	-0.30637	-0.2585	-0.35324	-0.28733		-23.56	0.07043	-0.0072	0.01917	0.05432	0.000610828	-0.03284		-23.56	-0.02637	-0.03809	0.01715	-0.04291	-0.13623	-0.14642		-23.56	-0.16858	-0.11658	-0.13953	-0.11755	-0.10852	-0.16296		-23.56	0.04382	-0.05041	0.03088	-0.03284	-0.01624	0.01404		-23.56	-0.03711	-0.06396	-0.04395	-0.07397	-0.20337	-0.04492		-23.56	-0.18762
-23.46	-0.35593	-0.36497	-0.29414	-0.2573	-0.34565	-0.28437		-23.46	0.05963	-0.01483	0.0069	0.04743	-0.01166	-0.02801		-23.46	-0.03436	-0.04852	0.01758	-0.04956	-0.13495	-0.12256		-23.46	-0.16333	-0.11841	-0.12964	-0.10767	-0.0979	-0.17188		-23.46	0.03937	-0.05341	0.03107	-0.03192	-0.01459	0.01886		-23.46	-0.03033	-0.05865	-0.0379	-0.0694	-0.20905	-0.04278		-23.46	-0.20404
-23.36	-0.34126	-0.35029	-0.28379	-0.25435	-0.34312	-0.28184		-23.36	0.06714	-0.02222	0.00415	0.04321	-0.01831	-0.03223		-23.36	-0.04211	-0.04309	0.00958	-0.05609	-0.14123	-0.13055		-23.36	-0.16889	-0.12396	-0.13519	-0.11322	-0.10199	-0.17597		-23.36	0.03992	-0.05432	0.02698	-0.04529	-0.02332	0.00696		-23.36	-0.02167	-0.05707	-0.03388	-0.06781	-0.2121	-0.03656		-23.36	0.07488
-23.26	-0.33555	-0.33603	-0.27163	-0.25889	-0.3395	-0.27114		-23.26	0.0675	-0.02649	0.01233	0.04358	-0.0094	-0.02722		-23.26	-0.05102	-0.04639	0.00793	-0.05603	-0.14453	-0.14075		-23.26	-0.1748	-0.12134	-0.14111	-0.1106	-0.09375	-0.17944		-23.26	0.04187	-0.05627	0.03284	-0.05042	-0.03381	0.0011		-23.26	-0.01935	-0.0462	-0.04181	-0.05841	-0.20978	-0.04352		-23.26	-0.22435
-23.16	-0.34219	-0.33242	-0.27463	-0.23892	-0.33787	-0.26487		-23.16	0.06463	-0.02399	0.00946	0.04071	-0.00519	-0.02863		-23.16	-0.04413	-0.05121	0.00464	-0.04297	-0.13299	-0.12769		-23.16	-0.15814	-0.11249	-0.13934	-0.10565	-0.09662	-0.17768		-23.16	0.03888	-0.06073	0.0213	-0.05023	-0.02899	0.00128		-23.16	-0.01117	-0.05438	-0.04291	-0.06439	-0.20624	-0.05878		-23.16	-0.15791
-23.06	-0.34128	-0.33079	-0.27366	-0.24973	-0.33689	-0.27097		-23.06	0.06616	-0.01856	-0.000731945	0.04224	-0.01538	-0.02466		-23.06	-0.03296	-0.05884	0.00446	-0.03607	-0.13037	-0.13104		-23.06	-0.16199	-0.12244	-0.14929	-0.1156	-0.09729	-0.17127		-23.06	0.03619	-0.06586	0.03497	-0.04901	-0.03021	-0.0014		-23.06	-0.01147	-0.05469	-0.04565	-0.05298	-0.20117	-0.05298		-23.06	-0.47045
-22.96	-0.33958	-0.32981	-0.27151	-0.26047	-0.34182	-0.26882		-22.96	0.05633	-0.03766	-0.00665	0.03558	-0.01031	-0.02814		-22.96	-0.03528	-0.0448	0.01099	-0.0437	-0.1383	-0.14087		-22.96	-0.1535	-0.13129	-0.14642	-0.10956	-0.09589	-0.16986		-22.96	0.04291	-0.06622	0.02679	-0.05182	-0.03522	-0.01202		-22.96	-0.00763	-0.05084	-0.02692	-0.05841	-0.19806	-0.05841		-22.96	-0.12976
-22.86	-0.34207	-0.33157	-0.26785	-0.27322	-0.33425	-0.27297		-22.86	0.0412	-0.03571	-0.00934	0.02973	-0.01617	-0.03253		-22.86	-0.04944	-0.04089	0.00623	-0.04456	-0.14685	-0.13782		-22.86	-0.14746	-0.13061	-0.16064	-0.12231	-0.10083	-0.16455		-22.86	0.03406	-0.05163	0.02502	-0.04651	-0.04163	-0.01135		-22.86	-0.00433	-0.05218	-0.02826	-0.05365	-0.18695	-0.05975		-22.86	-0.27044
-22.76	-0.33767	-0.33108	-0.26353	-0.27737	-0.32432	-0.26621		-22.76	0.04211	-0.04407	-0.01306	0.02918	-0.0199	-0.04089		-22.76	-0.05487	-0.04486	0.01868	-0.0531	-0.14374	-0.12146		-22.76	-0.15796	-0.14355	-0.17114	-0.125	-0.10425	-0.17749		-22.76	0.0274	-0.05585	0.03009	-0.04144	-0.05145	-0.02509		-22.76	-0.0097	-0.06	-0.03607	-0.05585	-0.17914	-0.06366		-22.76	-0.27509
-22.66	-0.33164	-0.3165	-0.25166	-0.27451	-0.32197	-0.25825		-22.66	0.05029	-0.04688	-0.00561	0.03418	-0.01099	-0.02881		-22.66	-0.04529	-0.05163	0.02032	-0.05389	-0.1427	-0.11908		-22.66	-0.1579	-0.14178	-0.1828	-0.13104	-0.11273	-0.17889		-22.66	0.0415	-0.0481	0.04028	-0.03125	-0.05371	-0.02588		-22.66	-0.00549	-0.0448	-0.03577	-0.05237	-0.1803	-0.06335		-22.66	-0.11651
-22.56	-0.34175	-0.29219	-0.25879	-0.26265	-0.32202	-0.26782		-22.56	0.05908	-0.03882	-0.000732183	0.05078	-0.01538	-0.0332		-22.56	-0.02435	-0.03387	0.01111	-0.04895	-0.14374	-0.11414		-22.56	-0.14411	-0.13361	-0.17364	-0.11969	-0.10602	-0.16046		-22.56	0.03888	-0.03339	0.02838	-0.0307	-0.06024	-0.02289		-22.56	0.01672	-0.03821	-0.02673	-0.04895	-0.17127	-0.05823		-22.56	-0.3587
-22.46	-0.33643	-0.29468	-0.25644	-0.27222	-0.31894	-0.25766		-22.46	0.05578	-0.04065	0.000611067	0.05457	-0.01086	-0.03894		-22.46	-0.02478	-0.03894	0.01398	-0.04144	-0.1449	-0.10346		-22.46	-0.14472	-0.13886	-0.17352	-0.1203	-0.09491	-0.16107		-22.46	0.03015	-0.03284	0.01721	-0.02771	-0.06433	-0.03406		-22.46	0.01502	-0.02112	-0.03162	-0.05066	-0.17542	-0.06311		-22.46	-0.05633
-22.36	-0.3231	-0.28452	-0.24971	-0.25889	-0.32075	-0.25947		-22.36	0.05994	-0.04114	0.00159	0.03992	-0.00915	-0.03796		-22.36	-0.03534	-0.05877	0.01135	-0.05115	-0.14764	-0.10852		-22.36	-0.14612	-0.12854	-0.17493	-0.1217	-0.09314	-0.16248		-22.36	0.0423	-0.04022	0.01446	-0.03754	-0.05072	-0.0368		-22.36	0.02973	-0.03155	-0.0318	-0.05865	-0.16705	-0.05157		-22.36	-0.25092
-22.26	-0.30855	-0.28633	-0.25032	-0.25605	-0.326	-0.26472		-22.26	0.05133	-0.04974	-0.00702	0.0445	-0.01385	-0.03876		-22.26	-0.026	-0.04797	-0.00775	-0.06317	-0.15076	-0.12054		-22.26	-0.14526	-0.12768	-0.1687	-0.11621	-0.08301	-0.14526		-22.26	0.04144	-0.04962	0.02386	-0.02814	-0.05768	-0.04376		-22.26	0.03235	-0.03186	-0.03845	-0.05749	-0.16736	-0.03552		-22.26	-0.08215
-22.16	-0.30134	-0.28694	-0.25312	-0.25984	-0.33271	-0.27143		-22.16	0.04779	-0.07282	-0.0152	0.03168	-0.01886	-0.0235		-22.16	-0.01788	-0.04693	-0.00012207	-0.05237	-0.14508	-0.11292		-22.16	-0.14539	-0.12781	-0.17956	-0.11072	-0.08459	-0.14685		-22.16	0.04712	-0.04248	0.02246	-0.01782	-0.052	-0.05224		-22.16	0.03204	-0.03387	-0.05048	-0.06097	-0.17328	-0.03827		-22.16	-0.55089
-22.06	-0.28926	-0.27485	-0.25088	-0.2563	-0.32583	-0.26919		-22.06	0.05084	-0.06659	-0.01678	0.03717	-0.01581	-0.02972		-22.06	-0.02264	-0.0368	-0.00372	-0.04352	-0.12323	-0.11652		-22.06	-0.15619	-0.11908	-0.19281	-0.1225	-0.0744	-0.13983		-22.06	0.04834	-0.0459	0.02368	-0.01196	-0.05786	-0.0542		-22.06	0.03497	-0.03949	-0.04999	-0.08148	-0.15863	-0.0307		-22.06	-0.20796
-21.96	-0.29727	-0.28433	-0.24346	-0.24941	-0.31841	-0.26885		-21.96	0.03412	-0.06696	-0.02106	0.03046	-0.02008	-0.04108		-21.96	-0.00696	-0.0282	0.01031	-0.05365	-0.11926	-0.1142		-21.96	-0.15235	-0.11841	-0.18115	-0.12793	-0.07519	-0.14527		-21.96	0.05377	-0.05682	0.0174	-0.02289	-0.04779	-0.0534		-21.96	0.03339	-0.05206	-0.05695	-0.07916	-0.15778	-0.03302		-21.96	-0.3087
-21.86	-0.28276	-0.27227	-0.23623	-0.2271	-0.32217	-0.2648		-21.86	0.04175	-0.07031	-0.02124	0.01782	-0.0249	-0.04126		-21.86	-0.01855	-0.03198	0.01892	-0.05212	-0.12231	-0.09387		-21.86	-0.14887	-0.12103	-0.16595	-0.13373	-0.06781	-0.15106		-21.86	0.05615	-0.04517	0.02441	-0.01587	-0.04541	-0.0542		-21.86	0.04175	-0.04517	-0.06738	-0.08252	-0.16504	-0.03638		-21.86	-0.19308
-21.76	-0.27871	-0.26821	-0.22861	-0.21841	-0.31919	-0.2501		-21.76	0.04279	-0.07318	-0.03192	0.01959	-0.02631	-0.03558		-21.76	-0.00134	-0.03113	0.0144	-0.04492	-0.10974	-0.09058		-21.76	-0.14008	-0.12958	-0.1767	-0.12738	-0.06293	-0.15643		-21.76	0.04852	-0.04571	0.03558	-0.02887	-0.03424	-0.05475		-21.76	0.05115	-0.04748	-0.0697	-0.08948	-0.15564	-0.04333		-21.76	-0.01184
-21.66	-0.27573	-0.25352	-0.22761	-0.2186	-0.29866	-0.2491		-21.66	0.03296	-0.06421	-0.03003	0.02857	-0.02905	-0.02588		-21.66	-0.01037	-0.03381	0.0199	-0.0426	-0.11243	-0.08508		-21.66	-0.14057	-0.12299	-0.17255	-0.12323	-0.06659	-0.15228		-21.66	0.06457	-0.03992	0.03357	-0.01843	-0.02136	-0.05359		-21.66	0.0578	-0.04401	-0.06378	-0.09772	-0.16388	-0.05157		-21.66	0.01079
-21.56	-0.26765	-0.2447	-0.20601	-0.23005	-0.27852	-0.23921		-21.56	0.02081	-0.05365	-0.03436	0.02423	-0.02484	-0.01141		-21.56	0.00494	-0.02875	0.0094	-0.04529	-0.10736	-0.07922		-21.56	-0.14221	-0.12463	-0.16003	-0.11316	-0.05408	-0.13513		-21.56	0.05493	-0.04785	0.02637	-0.01074	-0.02393	-0.04907		-21.56	0.06683	-0.04523	-0.07208	-0.08404	-0.15021	-0.04962		-21.56	-0.3001
-21.46	-0.26484	-0.24263	-0.21931	-0.2021	-0.26301	-0.21736		-21.46	0.02771	-0.04529	-0.01892	0.02332	-0.02576	0.00403		-21.46	-0.00696	-0.04382	-0.000427246	-0.03778	-0.11462	-0.08344		-21.46	-0.13117	-0.10895	-0.15851	-0.10284	-0.06036	-0.13434		-21.46	0.05456	-0.05066	0.026	-0.01428	-0.02893	-0.05652		-21.46	0.06543	-0.03247	-0.05933	-0.08301	-0.14453	-0.04394		-21.46	0.01629
-21.36	-0.26643	-0.23713	-0.21184	-0.19441	-0.24626	-0.21379		-21.36	0.01068	-0.04743	-0.02106	0.01801	-0.02008	0.00507		-21.36	-0.01623	-0.04602	-0.01233	-0.04358	-0.10828	-0.08923		-21.36	-0.13989	-0.08789	-0.15454	-0.1084	-0.06348	-0.13745		-21.36	0.04944	-0.05725	0.01941	-0.00842	-0.02625	-0.04993		-21.36	0.07648	-0.03461	-0.04901	-0.08758	-0.1452	-0.02972		-21.36	-0.17588
-21.26	-0.27385	-0.247	-0.21831	-0.19866	-0.23857	-0.22026		-21.26	0.02222	-0.03589	-0.01269	0.01782	-0.00854	0.00171		-21.26	-0.00745	-0.05041	-0.00745	-0.05042	-0.10559	-0.09607		-21.26	-0.14923	-0.08087	-0.1546	-0.11627	-0.07281	-0.13507		-21.26	0.0542	-0.05957	0.02173	0.000976324	-0.02393	-0.04907		-21.26	0.07562	-0.02154	-0.05304	-0.07526	-0.13751	-0.02911		-21.26	-0.77906
-21.16	-0.26543	-0.26274	-0.21072	-0.19731	-0.2239	-0.20095		-21.16	0.02313	-0.02863	-0.01324	0.02191	-0.00446	0.00262		-21.16	-0.00677	-0.04047	-0.00256	-0.03845	-0.09955	-0.08875		-21.16	-0.14038	-0.08374	-0.15747	-0.11914	-0.07812	-0.14038		-21.16	0.04913	-0.05292	0.01666	0.000549793	-0.01727	-0.06195		-21.16	0.06836	-0.03027	-0.05249	-0.07471	-0.14624	-0.03638		-21.16	-0.3705
-21.06	-0.25784	-0.24807	-0.19946	-0.178	-0.21655	-0.19287		-21.06	0.01385	-0.03497	-0.01007	0.02972	0.00262	-0.00665		-21.06	-0.00677	-0.05072	0.00275	-0.03778	-0.1098	-0.09052		-21.06	-0.14142	-0.07623	-0.16632	-0.11383	-0.08307	-0.14679		-21.06	0.05804	-0.05572	0.02557	0.01654	-0.01764	-0.05695		-21.06	0.07227	-0.03662	-0.04321	-0.07861	-0.13306	-0.05273		-21.06	-0.56652
-20.96	-0.24658	-0.25562	-0.20027	-0.17847	-0.22444	-0.21003		-20.96	0.01514	-0.02344	-0.00879	0.03882	0.01245	-0.01709		-20.96	-0.01544	-0.05377	-0.00751	-0.05511	-0.10113	-0.08978		-20.96	-0.12799	-0.07599	-0.15289	-0.10822	-0.06793	-0.14435		-20.96	0.06122	-0.04083	0.02557	0.01971	-0.02472	-0.04205		-20.96	0.0705	-0.01959	-0.04254	-0.06158	-0.1192	-0.03961		-20.96	-0.66107
-20.86	-0.24739	-0.2447	-0.20749	-0.16755	-0.21995	-0.20237		-20.86	0.02118	-0.00714	0.00433	0.04657	0.01703	-0.01569		-20.86	-0.01593	-0.0567	-0.0152	-0.06281	-0.10406	-0.08429		-20.86	-0.12402	-0.0791	-0.16064	-0.11914	-0.06958	-0.14038		-20.86	0.05902	-0.03131	0.02899	0.02069	-0.03302	-0.04108		-20.86	0.07379	-0.01312	-0.02435	-0.04803	-0.11737	-0.0434		-20.86	-0.71106
-20.76	-0.25608	-0.24412	-0.22065	-0.17161	-0.21748	-0.20308		-20.76	0.02356	-0.03064	0.00745	0.04651	0.0155	-0.02039		-20.76	-0.0271	-0.06079	-0.00568	-0.0611	-0.0918	-0.08722		-20.76	-0.11578	-0.07013	-0.1524	-0.09454	-0.06207	-0.1236		-20.76	0.05457	-0.03259	0.01892	0.0177	-0.03284	-0.04089		-20.76	0.0744	-0.00323	-0.0152	-0.05377	-0.11603	-0.03497		-20.76	-0.49231
-20.66	-0.25215	-0.23457	-0.22417	-0.17549	-0.21636	-0.20195		-20.66	0.03998	-0.01422	0.01215	0.04803	0.01703	-0.02814		-20.66	-0.02521	-0.04254	-0.00513	-0.06055	-0.08282	-0.09839		-20.66	-0.11523	-0.07104	-0.15503	-0.09863	-0.07324	-0.13232		-20.66	0.04993	-0.03967	0.01428	0.01306	-0.03137	-0.03699		-20.66	0.07672	-0.01337	-0.02533	-0.05072	-0.11835	-0.02875		-20.66	-0.57586
-20.56	-0.25566	-0.23662	-0.23049	-0.16728	-0.22341	-0.2012		-20.56	0.04175	-0.01172	0.01782	0.05225	0.01563	-0.04443		-20.56	-0.01324	-0.03986	0.00458	-0.04376	-0.0755	-0.0777		-20.56	-0.10101	-0.07245	-0.14691	-0.09296	-0.07074	-0.1369		-20.56	0.04303	-0.04413	0.01764	0.00934	-0.03973	-0.0329		-20.56	0.05957	-0.01099	-0.03394	-0.05688	-0.10352	-0.03027		-20.56	-0.40168
-20.46	-0.25027	-0.22805	-0.22268	-0.18288	-0.21169	-0.1863		-20.46	0.04858	-0.00952	0.02466	0.052	0.01782	-0.03442		-20.46	-0.01214	-0.04266	0.008	-0.0318	-0.08612	-0.07745		-20.46	-0.10718	-0.05762	-0.15088	-0.09302	-0.07226	-0.13843		-20.46	0.03912	-0.03876	0.00665	0.01715	-0.0202	-0.02826		-20.46	0.04205	-0.02386	-0.02655	-0.05023	-0.09296	-0.03607		-20.46	-0.22899
-20.36	-0.24563	-0.20852	-0.19377	-0.17044	-0.20622	-0.17156		-20.36	0.05029	-0.00781	0.02637	0.04199	0.01099	-0.03735		-20.36	-0.01245	-0.03442	0.00446	-0.03998	-0.08179	-0.06146		-20.36	-0.11017	-0.0567	-0.14679	-0.08966	-0.06818	-0.12262		-20.36	0.052	-0.0437	0.0227	0.02075	-0.01587	-0.02856		-20.36	0.02789	-0.03094	-0.03827	-0.05731	-0.09222	-0.04242		-20.36	-0.52976
-20.26	-0.22136	-0.19133	-0.19016	-0.14153	-0.20725	-0.15378		-20.26	0.04761	-0.00269	0.03223	0.05103	0.02466	-0.05029		-20.26	-0.00348	-0.03253	0.01587	-0.03101	-0.08771	-0.0603		-20.26	-0.08984	-0.05347	-0.14917	-0.10059	-0.0603	-0.11865		-20.26	0.04596	-0.05536	0.0213	0.01227	-0.01727	-0.02289		-20.26	0.02966	-0.00964	-0.0365	-0.05164	-0.09827	-0.02893		-20.26	-0.46887
-20.16	-0.21775	-0.19236	-0.19465	-0.13792	-0.2071	-0.15364		-20.16	0.04486	-0.00543	0.02484	0.04828	0.02191	-0.06232		-20.16	-0.00525	-0.03577	0.00604	-0.03375	-0.09411	-0.04425		-20.16	-0.091	-0.05389	-0.13544	-0.09857	-0.06073	-0.10736		-20.16	0.04694	-0.0473	0.02228	0.01324	0.00323	-0.03363		-20.16	0.04681	0.00287	-0.0318	-0.04303	-0.09747	-0.01642		-20.16	-0.28608
-20.06	-0.21516	-0.18049	-0.19966	-0.11897	-0.19966	-0.16108		-20.06	0.03918	0.000610113	0.01917	0.05432	0.01624	-0.07507		-20.06	0.00861	-0.02508	0.00427	-0.0238	-0.0849	-0.04602		-20.06	-0.07617	-0.03906	-0.13696	-0.10254	-0.05762	-0.10742		-20.06	0.05182	-0.03534	0.03888	0.01813	0.00348	-0.01947		-20.06	0.05158	-0.01117	-0.03412	-0.05316	-0.10297	-0.01874		-20.06	-0.46808
-19.96	-0.21797	-0.17305	-0.19548	-0.12642	-0.1884	-0.15447		-19.96	0.0459	0.01196	0.02661	0.05078	0.02441	-0.07544		-19.96	0.00824	-0.02081	-0.0014	-0.01385	-0.08453	-0.04852		-19.96	-0.06659	-0.0412	-0.13446	-0.08588	-0.03632	-0.11029		-19.96	0.05926	-0.03497	0.05096	0.02557	0.000670671	-0.00958		-19.96	0.0437	-0.00732	-0.03418	-0.05395	-0.11548	-0.02661		-19.96	-0.3712
-19.86	-0.21135	-0.16179	-0.18945	-0.11199	-0.18237	-0.1499		-19.86	0.04272	0.02368	0.04224	0.06177	0.02368	-0.05981		-19.86	0.01764	-0.01141	0.01312	-0.00568	-0.07831	-0.05597		-19.86	-0.0567	-0.03912	-0.11749	-0.08771	-0.03571	-0.10504		-19.86	0.05206	-0.02972	0.04694	0.03082	0.013	0.000305772		-19.86	0.04431	0.00501	-0.02649	-0.05261	-0.11487	-0.026		-19.86	-0.39227
-19.76	-0.19898	-0.15259	-0.19175	-0.0957	-0.17295	-0.15464		-19.76	0.0437	0.03638	0.03857	0.05811	0.03174	-0.06982		-19.76	0.01135	-0.01062	0.00519	0.00372	-0.07434	-0.06464		-19.76	-0.04785	-0.03882	-0.13062	-0.07422	-0.04102	-0.10791		-19.76	0.05225	-0.03027	0.04639	0.02246	0.01245	-0.00342		-19.76	0.0578	0.00678	-0.02008	-0.05865	-0.10138	-0.0274		-19.76	-0.23139
-19.66	-0.19199	-0.15342	-0.19595	-0.11143	-0.17715	-0.16201		-19.66	0.0636	0.03992	0.05139	0.06702	0.03284	-0.06628		-19.66	0.01856	-0.01123	0.01306	0.01233	-0.08203	-0.07312		-19.66	-0.03339	-0.03924	-0.12079	-0.07147	-0.04144	-0.11225		-19.66	0.06647	-0.01605	0.05353	0.02496	0.01495	-0.00555		-19.66	0.04767	0.00836	-0.01068	-0.05707	-0.09979	-0.03509		-19.66	-0.41027
-19.56	-0.20718	-0.16226	-0.1801	-0.1249	-0.18547	-0.15862		-19.56	0.06256	0.04669	0.06061	0.06134	0.04205	-0.06415		-19.56	0.02972	-0.0047	0.01245	0.01562	-0.07867	-0.09253		-19.56	-0.02716	-0.02911	-0.12238	-0.07623	-0.03595	-0.10211		-19.56	0.06824	-0.01428	0.06384	0.02673	0.01672	0.01111		-19.56	0.0578	0.00214	-0.02472	-0.04694	-0.10138	-0.03204		-19.56	-0.60406
-19.46	-0.22722	-0.15886	-0.17075	-0.12786	-0.18174	-0.14927		-19.46	0.0802	0.05725	0.06409	0.07898	0.04236	-0.04651		-19.46	0.02496	-0.01337	0.00726	0.02289	-0.08343	-0.08136		-19.46	-0.02417	-0.03247	-0.1272	-0.08105	-0.04394	-0.10547		-19.46	0.06994	-0.0094	0.06409	0.0238	0.03332	0.00891		-19.46	0.05646	0.00543	-0.03632	-0.03192	-0.10272	-0.0412		-19.46	-0.68299
-19.36	-0.21323	-0.16685	-0.17993	-0.12168	-0.18066	-0.15845		-19.36	0.07404	0.06744	0.05939	0.0672	0.03619	-0.05511		-19.36	0.02387	0.00189	-0.0014	0.00885	-0.08453	-0.08759		-19.36	-0.01074	-0.04468	-0.12549	-0.08862	-0.04687	-0.10132		-19.36	0.06439	-0.01276	0.05926	0.0119	0.0285	0.01727		-19.36	0.04376	0.00519	-0.0412	-0.0368	-0.10761	-0.04144		-19.36	-0.71343
-19.26	-0.21533	-0.1665	-0.16916	-0.12378	-0.18162	-0.14768		-19.26	0.09094	0.06873	0.0592	0.06702	0.04065	-0.0343		-19.26	0.02094	0.00824	0.01068	0.00214	-0.08746	-0.08258		-19.26	-0.00397	-0.05353	-0.1319	-0.09747	-0.04864	-0.09528		-19.26	0.05963	-0.01508	0.05914	0.01422	0.02057	0.02667		-19.26	0.04041	0.00891	-0.03748	-0.026	-0.10706	-0.02991		-19.26	-0.65479
-19.16	-0.21629	-0.17454	-0.17632	-0.12473	-0.18633	-0.14385		-19.16	0.08404	0.07208	0.05548	0.07037	0.04401	-0.04266		-19.16	0.0221	0.0033	0.00311	0.01093	-0.09021	-0.08551		-19.16	0.000792861	-0.06366	-0.1413	-0.08807	-0.0556	-0.0976		-19.16	0.0509	-0.01916	0.06213	0.01013	-0.000611067	0.01795		-19.16	0.04181	0.02203	-0.03607	-0.03168	-0.10883	-0.0246		-19.16	-0.52202
-19.06	-0.20855	-0.18169	-0.1886	-0.12871	-0.1886	-0.13977		-19.06	0.07654	0.06457	0.06433	0.06043	0.04187	-0.03064		-19.06	0.02484	-0.00494	0.000365734	0.01062	-0.08356	-0.08118		-19.06	0.000975609	-0.06665	-0.1521	-0.07935	-0.05005	-0.09351		-19.06	0.03906	-0.01367	0.06763	0.02026	-0.00147	0.02881		-19.06	0.04236	0.02258	-0.03162	-0.02331	-0.10974	-0.01623		-19.06	-0.05251
-18.96	-0.22083	-0.20569	-0.18049	-0.13635	-0.18977	-0.13166		-18.96	0.07263	0.05432	0.05652	0.06189	0.05042	-0.02917		-18.96	0.02399	-0.00262	0.00385	-0.00153	-0.08124	-0.09088		-18.96	-0.02826	-0.0888	-0.1618	-0.08905	-0.04877	-0.09857		-18.96	0.04089	-0.00256	0.06702	0.03528	0.00574	0.03211		-18.96	0.02612	0.01733	-0.0415	-0.02466	-0.12207	-0.00513		-18.96	0.16083
-18.86	-0.21516	-0.2093	-0.1844	-0.13289	-0.18904	-0.13557		-18.86	0.06103	0.04663	0.05347	0.05664	0.04273	-0.03369		-18.86	0.01727	-0.0086	0.00153	-0.00238	-0.07477	-0.08392		-18.86	-0.04431	-0.10022	-0.16687	-0.0863	-0.06018	-0.10291		-18.86	0.04291	0.00409	0.09003	0.03729	-0.00397	0.03412		-18.86	0.01703	0.01752	-0.0484	-0.0213	-0.11334	0.00214		-18.86	-0.45402
-18.76	-0.20881	-0.20149	-0.17615	-0.14705	-0.18787	-0.12659		-18.76	0.06342	0.03973	0.04657	0.05902	0.04047	-0.03131		-18.76	0.0047	-0.01337	0.0119	-0.00836	-0.0639	-0.07745		-18.76	-0.04901	-0.10565	-0.16693	-0.07928	-0.04926	-0.09345		-18.76	0.03833	0.01831	0.08789	0.03979	0.00561	0.0437		-18.76	0.0166	0.021	-0.04883	-0.02173	-0.12305	-0.00293		-18.76	-0.83215
-18.66	-0.203	-0.1886	-0.16589	-0.14734	-0.17126	-0.10535		-18.66	0.07495	0.04419	0.05103	0.06592	0.06689	-0.00806		-18.66	-0.00738	-0.01373	0.02203	-0.00604	-0.07672	-0.08295		-18.66	-0.04785	-0.1084	-0.18213	-0.08203	-0.05664	-0.09155		-18.66	0.02173	0.00806	0.10571	0.04126	-0.00708	0.03101		-18.66	0.0238	0.01111	-0.047	-0.02551	-0.12366	0.00818		-18.66	-0.57281
-18.56	-0.18494	-0.17127	-0.15012	-0.12146	-0.17429	-0.1091		-18.56	0.09094	0.04846	0.0553	0.07092	0.07263	0.01257		-18.56	-0.01984	-0.00983	0.03339	-0.00641	-0.07281	-0.07477		-18.56	-0.03522	-0.11676	-0.17413	-0.06232	-0.03693	-0.0882		-18.56	0.01611	0.00928	0.11719	0.03784	-0.00342	0.03149		-18.56	0.00604	-0.00128	-0.05231	-0.02838	-0.13824	0.00995		-18.56	-0.35017
-18.46	-0.18235	-0.16013	-0.12981	-0.12058	-0.15398	-0.10906		-18.46	0.08533	0.03967	0.05115	0.07068	0.05921	0.01404		-18.46	-0.01898	-0.00189	0.02948	-0.01495	-0.07806	-0.0755		-18.46	-0.03827	-0.12543	-0.15301	-0.0639	-0.03534	-0.08197		-18.46	0.00848	0.01581	0.112	0.04511	0.000670671	0.02167		-18.46	0.00897	0.00873	-0.0611	-0.02228	-0.11896	0.01605		-18.46	-0.65715
-18.36	-0.17058	-0.14373	-0.12319	-0.11345	-0.14736	-0.0939		-18.36	0.07684	0.04071	0.06708	0.06317	0.07269	0.01727		-18.36	-0.0285	-0.01141	0.02423	-0.01093	-0.07831	-0.0683		-18.36	-0.0268	-0.13812	-0.15326	-0.06561	-0.04022	-0.08222		-18.36	0.00842	0.01892	0.10486	0.04504	0.00305	0.02625		-18.36	0.00421	0.00714	-0.06268	-0.01141	-0.12762	0.00421		-18.36	-0.31495
-18.26	-0.16567	-0.12393	-0.13857	-0.09829	-0.16128	-0.10781		-18.26	0.08411	0.03845	0.06018	0.06799	0.07288	0.02454		-18.26	-0.0246	0.00739	0.01227	-0.008	-0.0744	-0.06146		-18.26	-0.03845	-0.1178	-0.15246	-0.06018	-0.03479	-0.08459		-18.26	0.01825	0.03339	0.11151	0.04242	-0.00592	0.03143		-18.26	0.000244617	-0.00317	-0.06055	-0.01001	-0.12305	0.0127		-18.26	-0.15326
-18.16	-0.18423	-0.13223	-0.13467	-0.11685	-0.15176	-0.09829		-18.16	0.09454	0.03253	0.06354	0.07526	0.0716	0.03107		-18.16	-0.02106	0.01556	0.02399	-0.0119	-0.07086	-0.04584		-18.16	-0.02698	-0.11169	-0.14246	-0.05725	-0.0365	-0.07996		-18.16	0.02136	0.0365	0.12488	0.03528	-0.00354	0.02747		-18.16	-0.00671	-0.000609756	-0.047	0.00183	-0.12366	0.00354		-18.16	-0.53765
-18.06	-0.17153	-0.14004	-0.1334	-0.12148	-0.14902	-0.09238		-18.06	0.07745	0.0318	0.06207	0.0567	0.06622	0.01788		-18.06	-0.0271	0.01099	0.03143	-0.00836	-0.06836	-0.04694		-18.06	-0.02405	-0.09631	-0.14343	-0.04651	-0.04919	-0.07483		-18.06	0.02332	0.04309	0.13611	0.0404	-0.00085485	0.02625		-18.06	-0.000609875	0.0116	-0.0426	0.01184	-0.10901	0.01111		-18.06	-0.51183
-17.96	-0.16807	-0.13804	-0.14219	-0.12339	-0.15146	-0.10117		-17.96	0.0816	0.03839	0.06159	0.0506	0.0672	0.0174		-17.96	-0.02771	0.01282	0.03784	-0.00977	-0.08069	-0.04688		-17.96	-0.02026	-0.08789	-0.14209	-0.03491	-0.03931	-0.06397		-17.96	0.01428	0.04749	0.1405	0.04163	-0.00989	0.02747		-17.96	-0.00568	0.01679	-0.04913	0.02167	-0.1109	0.00604		-17.96	-0.33449
-17.86	-0.1666	-0.13267	-0.13076	-0.12656	-0.14321	-0.10146		-17.86	0.09814	0.03613	0.07422	0.05786	0.08228	0.01978		-17.86	-0.03393	0.01441	0.02478	-0.01501	-0.08447	-0.0614		-17.86	-0.02618	-0.09137	-0.1214	-0.03229	-0.04278	-0.0777		-17.86	0.01593	0.05206	0.14362	0.0423	-0.01605	0.02203		-17.86	0.0072	0.01087	-0.05823	0.01257	-0.10828	0.00256		-17.86	-0.78605
-17.76	-0.16543	-0.14785	-0.12102	-0.1293	-0.14519	-0.09172		-17.76	0.10492	0.05463	0.08344	0.06928	0.08197	0.02899		-17.76	-0.04101	0.00586	0.03027	-0.02441	-0.09155	-0.07471		-17.76	-0.0166	-0.07715	-0.10327	-0.03662	-0.03784	-0.07129		-17.76	0.01746	0.05603	0.15686	0.04163	-0.00598	0.0321		-17.76	0.02057	0.02496	-0.05341	0.02203	-0.11517	-0.00214		-17.76	-0.84228
-17.66	-0.16497	-0.14983	-0.13484	-0.11956	-0.1551	-0.09846		-17.66	0.10315	0.05749	0.0885	0.06751	0.09192	0.02014		-17.66	-0.0332	0.01123	0.00684	-0.02124	-0.10718	-0.08325		-17.66	0.00384	-0.07306	-0.10382	-0.04987	-0.04864	-0.06867		-17.66	0.01398	0.05719	0.13922	0.0318	-0.01801	0.02716		-17.66	0.0318	0.0401	-0.05389	0.04034	-0.10858	-0.00653		-17.66	-0.83606
-17.56	-0.16243	-0.12849	-0.12922	-0.12166	-0.15803	-0.1031		-17.56	0.10205	0.06201	0.08838	0.08594	0.10107	0.03394		-17.56	-0.04663	0.01099	0.00293	-0.02515	-0.11841	-0.09277		-17.56	0.01074	-0.0647	-0.10083	-0.05078	-0.04883	-0.06885		-17.56	0.01837	0.04767	0.1485	0.05035	-0.01361	0.01666		-17.56	0.04077	0.0437	-0.04883	0.04077	-0.10278	-0.01221		-17.56	-0.64545
-17.46	-0.17171	-0.12996	-0.13079	-0.13093	-0.15496	-0.11394		-17.46	0.11969	0.06232	0.08405	0.09576	0.10602	0.05304		-17.46	-0.05603	-0.00378	-0.01611	-0.02612	-0.11829	-0.09448		-17.46	0.02618	-0.06561	-0.10345	-0.05487	-0.07245	-0.08319		-17.46	0.01709	0.05713	0.15796	0.05054	-0.01099	0.02002		-17.46	0.05133	0.04645	-0.05072	0.0318	-0.08441	-0.01434		-17.46	-0.59306
-17.36	-0.15984	-0.14226	-0.11887	-0.12224	-0.1384	-0.11619		-17.36	0.11951	0.07068	0.08923	0.11194	0.11682	0.05676		-17.36	-0.06232	-0.01544	-0.01599	-0.02698	-0.12457	-0.10144		-17.36	0.01288	-0.07111	-0.10651	-0.05719	-0.09039	-0.09796		-17.36	0.01056	0.05939	0.15704	0.04645	-0.01117	0.03082		-17.36	0.05219	0.04804	-0.04059	0.03412	-0.08746	-0.00958		-17.36	-0.27669
-17.26	-0.15745	-0.1384	-0.123	-0.10569	-0.12837	-0.10615		-17.26	0.11786	0.06219	0.08466	0.10883	0.09735	0.04193		-17.26	-0.06164	-0.02038	-0.02618	-0.03937	-0.14587	-0.11481		-17.26	0.01739	-0.05951	-0.10199	-0.05121	-0.08832	-0.09198		-17.26	0.01105	0.04254	0.14191	0.04303	-0.03265	0.04132		-17.26	0.03925	0.06317	-0.06281	0.02753	-0.08087	-0.01935		-17.26	0.07647
-17.16	-0.14595	-0.14009	-0.12029	-0.10981	-0.12346	-0.12078		-17.16	0.13239	0.05157	0.09039	0.09674	0.10309	0.04157		-17.16	-0.05395	-0.01416	-0.02795	-0.05603	-0.14429	-0.11414		-17.16	0.02283	-0.06433	-0.10364	-0.04333	-0.08044	-0.09583		-17.16	0.01727	0.03949	0.14178	0.03583	-0.03351	0.0351		-17.16	0.03412	0.05341	-0.0672	0.01532	-0.07428	0.00287		-17.16	-0.29388
-17.06	-0.14324	-0.12102	-0.11626	-0.10564	-0.11846	-0.12749		-17.06	0.14227	0.04828	0.08954	0.10663	0.11078	0.05927		-17.06	-0.06848	-0.02405	-0.02954	-0.05298	-0.13708	-0.09863		-17.06	0.02753	-0.05719	-0.10211	-0.04889	-0.086	-0.08185		-17.06	0.01825	0.03412	0.1452	0.03461	-0.02472	0.03607		-17.06	0.03796	0.06506	-0.07434	0.00818	-0.07288	0.01843		-17.06	-0.61108
-16.96	-0.14531	-0.1231	-0.13481	-0.10772	-0.1231	-0.12505		-16.96	0.13788	0.04535	0.08417	0.12177	0.0993	0.07123		-16.96	-0.06592	-0.02783	-0.04724	-0.05896	-0.12598	-0.08972		-16.96	0.02814	-0.05194	-0.09442	-0.05292	-0.0705	-0.08588		-16.96	0.02423	0.02692	0.12775	0.02887	-0.03656	0.04205		-16.96	0.04132	0.06061	-0.08807	0.00226	-0.06464	0.02887		-16.96	-0.43371
-16.86	-0.15776	-0.11919	-0.12441	-0.10283	-0.10879	-0.12246		-16.86	0.13098	0.04871	0.08289	0.11951	0.10803	0.07459		-16.86	-0.07703	-0.02234	-0.07129	-0.04858	-0.11658	-0.10205		-16.86	0.02966	-0.05041	-0.08508	-0.05286	-0.05408	-0.06946		-16.86	0.03058	0.01447	0.11676	0.02887	-0.03973	0.03668		-16.86	0.04022	0.05951	-0.10016	0.00189	-0.065	0.02069		-16.86	-0.05722
-16.76	-0.1481	-0.11025	-0.12039	-0.10269	-0.10769	-0.11062		-16.76	0.1239	0.05725	0.09534	0.12976	0.11585	0.08386		-16.76	-0.06403	-0.01495	-0.07214	-0.02747	-0.1131	-0.09509		-16.76	0.03345	-0.03882	-0.07349	-0.05859	-0.04102	-0.05957		-16.76	0.02802	0.02045	0.11908	0.03729	-0.0274	0.03412		-16.76	0.03949	0.05878	-0.10089	0.01752	-0.07135	0.01215		-16.76	-0.23608
-16.66	-0.14944	-0.09597	-0.10349	-0.10793	-0.09885	-0.10544		-16.66	0.11462	0.0658	0.08753	0.11951	0.11975	0.0824		-16.66	-0.07727	-0.02112	-0.06622	-0.03107	-0.11072	-0.086		-16.66	0.02771	-0.03992	-0.07214	-0.04089	-0.0365	-0.05969		-16.66	0.04156	0.02789	0.11774	0.02277	-0.01386	0.03131		-16.66	0.03107	0.05817	-0.10785	0.013	-0.07733	-0.01117		-16.66	0.01471
-16.56	-0.13352	-0.07688	-0.10203	-0.09739	-0.09958	-0.09226		-16.56	0.11212	0.06183	0.07648	0.12726	0.12506	0.07672		-16.56	-0.07031	-0.01416	-0.06311	-0.04041	-0.10522	-0.08142		-16.56	0.02252	-0.02631	-0.06024	-0.02264	-0.03558	-0.04388		-16.56	0.0484	0.03693	0.13458	0.02643	-0.01483	0.03497		-16.56	0.03882	0.06909	-0.09131	-0.000243902	-0.0813	-0.01978		-16.56	0.18268
-16.46	-0.11155	-0.05662	-0.09241	-0.08176	-0.10876	-0.09753		-16.46	0.09985	0.07227	0.06738	0.12207	0.12305	0.06299		-16.46	-0.07165	-0.02649	-0.05762	-0.02319	-0.11755	-0.08057		-16.46	0.0224	-0.01861	-0.065	-0.02423	-0.03473	-0.05011		-16.46	0.03351	0.04938	0.13385	0.013	-0.01337	0.02155		-16.46	0.04236	0.06946	-0.06995	-0.00842	-0.07385	-0.02869		-16.46	0.01941
-16.36	-0.11926	-0.05554	-0.0958	-0.07922	-0.11533	-0.11021		-16.36	0.10821	0.07428	0.08575	0.12335	0.12823	0.05646		-16.36	-0.06268	-0.0307	-0.06531	-0.02771	-0.13202	-0.08826		-16.36	0.02893	-0.01208	-0.04675	-0.01306	-0.026	-0.04919		-16.36	0.04492	0.05078	0.13354	0.01367	0.00513	0.03394		-16.36	0.0365	0.06043	-0.07654	-0.0011	-0.08118	-0.03455		-16.36	0.06164
-16.26	-0.11875	-0.05747	-0.11052	-0.09043	-0.11125	-0.12029		-16.26	0.10321	0.05536	0.08637	0.11835	0.11151	0.05145		-16.26	-0.0365	-0.02405	-0.06561	-0.03827	-0.14954	-0.09174		-16.26	0.03882	-0.01855	-0.04858	-0.01489	-0.03247	-0.04785		-16.26	0.03448	0.0379	0.13409	0.00543	0.00568	0.0257		-16.26	0.05798	0.06946	-0.0636	0.00256	-0.07703	-0.03503		-16.26	-0.01264
-16.16	-0.12639	-0.05339	-0.10413	-0.09734	-0.1134	-0.11853		-16.16	0.10931	0.05902	0.08075	0.10809	0.11298	0.06073		-16.16	-0.04095	-0.02704	-0.07385	-0.03943	-0.16424	-0.10144		-16.16	0.05688	-0.01538	-0.03833	-0.01636	-0.03394	-0.04858		-16.16	0.0426	0.04285	0.14368	0.01282	0.00207	0.02454		-16.16	0.0744	0.07343	-0.06598	0.00165	-0.06525	-0.02716		-16.16	-0.19779
-16.06	-0.12146	-0.05872	-0.10952	-0.09094	-0.11733	-0.12954		-16.06	0.107	0.03864	0.0799	0.10724	0.09259	0.05206		-16.06	-0.04376	-0.02277	-0.07367	-0.04779	-0.16461	-0.09662		-16.06	0.05469	-0.00122	-0.03271	-0.02637	-0.02759	-0.0398		-16.06	0.05206	0.03278	0.14069	0.01129	0.00592	0.02448		-16.06	0.06403	0.06696	-0.06927	-0.00629	-0.07245	-0.03046		-16.06	-0.22278
-15.96	-0.12783	-0.06094	-0.11016	-0.08462	-0.12407	-0.14092		-15.96	0.10443	0.04633	0.07269	0.08832	0.07367	0.04804		-15.96	-0.04492	-0.02466	-0.08575	-0.04352	-0.16894	-0.09381		-15.96	0.05676	0.01892	-0.02356	-0.02966	-0.03162	-0.03918		-15.96	0.04712	0.02881	0.13428	0.01587	0.00195	0.02441		-15.96	0.06299	0.06494	-0.05957	-0.02466	-0.06274	-0.02539		-15.96	-0.18525
-15.86	-0.13066	-0.06865	-0.10161	-0.08989	-0.12822	-0.13335		-15.86	0.1015	0.03485	0.0705	0.07684	0.07391	0.04584		-15.86	-0.04779	-0.01825	-0.10254	-0.04712	-0.16009	-0.09277		-15.86	0.06982	0.02637	-0.03101	-0.03247	-0.03125	-0.03174		-15.86	0.04895	0.01013	0.13513	0.01526	-0.005	0.02527		-15.86	0.06281	0.06964	-0.0556	-0.0224	-0.05951	-0.03949		-15.86	0.04125
-15.76	-0.14092	-0.06011	-0.10347	-0.10332	-0.11592	-0.12495		-15.76	0.09155	0.02173	0.07471	0.07544	0.07251	0.05225		-15.76	-0.0365	-0.01941	-0.11175	-0.05145	-0.15198	-0.09247		-15.76	0.06757	0.04144	-0.02448	-0.02985	-0.03107	-0.034		-15.76	0.06055	0.01245	0.14453	0.02685	0.00757	0.03076		-15.76	0.06384	0.05896	-0.04846	-0.01428	-0.05945	-0.05334		-15.76	-0.09228
-15.66	-0.13032	-0.04878	-0.12087	-0.10518	-0.13332	-0.13845		-15.66	0.09271	0.01825	0.07269	0.07343	0.05878	0.04804		-15.66	-0.03436	-0.02899	-0.12463	-0.05505	-0.1474	-0.10852		-15.66	0.0625	0.0332	-0.01782	-0.03345	-0.02441	-0.03662		-15.66	0.04724	0.00598	0.12878	0.01819	0.00964	0.03064		-15.66	0.05975	0.0556	-0.05402	-0.02228	-0.05719	-0.05426		-15.66	0.14443
-15.56	-0.14138	-0.06057	-0.13518	-0.10916	-0.13591	-0.14494		-15.56	0.08997	0.01306	0.04968	0.06921	0.05066	0.03894		-15.56	-0.03345	-0.021	-0.13422	-0.05609	-0.15039	-0.11493		-15.56	0.05957	0.03101	-0.02783	-0.03784	-0.01953	-0.04199		-15.56	0.04633	0.00531	0.13495	0.01263	0.0097	0.02362		-15.56	0.06018	0.06458	-0.06384	-0.02747	-0.05066	-0.05945		-15.56	0.08033
-15.46	-0.15813	-0.07024	-0.14297	-0.11272	-0.14053	-0.15737		-15.46	0.08258	0.00177	0.06012	0.06012	0.03693	0.04254		-15.46	-0.04053	-0.03515	-0.11523	-0.06128	-0.15137	-0.11401		-15.46	0.05817	0.03522	-0.01752	-0.03851	-0.0224	-0.04559		-15.46	0.05102	0.0044	0.13501	0.0127	0.02612	0.03052		-15.46	0.08008	0.0603	-0.06421	-0.03247	-0.05249	-0.05347		-15.46	0.19982
-15.36	-0.1603	-0.07095	-0.13401	-0.12271	-0.14182	-0.14841		-15.36	0.07495	-0.01904	0.04639	0.0542	0.02002	0.02783		-15.36	-0.04571	-0.05206	-0.12793	-0.07397	-0.16266	-0.12671		-15.36	0.0592	0.04236	-0.01648	-0.03357	-0.0199	-0.05334		-15.36	0.0495	0.0014	0.13422	0.02045	0.03314	0.03217		-15.36	0.09216	0.06384	-0.05994	-0.04065	-0.04749	-0.0321		-15.36	0.33893
-15.26	-0.16868	-0.07761	-0.11926	-0.12083	-0.15124	-0.151		-15.26	0.06171	-0.00665	0.05096	0.05023	0.02069	0.02167		-15.26	-0.05206	-0.04523	-0.14948	-0.09088	-0.16754	-0.13336		-15.26	0.04608	0.04877	-0.01715	-0.01935	-0.02057	-0.05304		-15.26	0.03625	0.00061059	0.1217	0.01428	0.02844	0.03918		-15.26	0.08044	0.06848	-0.04822	-0.03601	-0.04675	-0.03357		-15.26	-0.02819
-15.16	-0.1781	-0.07629	-0.12261	-0.10925	-0.16167	-0.15581		-15.16	0.04657	-0.0091	0.0368	0.05243	0.00653	0.01679		-15.16	-0.0426	-0.05432	-0.14264	-0.09479	-0.17908	-0.11627		-15.16	0.03436	0.0473	-0.01398	-0.01935	-0.02911	-0.05621		-15.16	0.03448	0.000305891	0.10821	0.02496	0.01495	0.03742		-15.16	0.06683	0.07123	-0.06183	-0.04498	-0.04157	-0.0379		-15.16	-0.26184
-15.06	-0.16582	-0.07402	-0.12112	-0.11406	-0.14919	-0.14333		-15.06	0.04687	-0.02295	0.02441	0.05176	0.00122	0.00439		-15.06	-0.05774	-0.05945	-0.14002	-0.10877	-0.16541	-0.11145		-15.06	0.02057	0.04279	-0.01605	-0.02533	-0.03119	-0.04193		-15.06	0.0307	-0.01739	0.10297	0.01971	0.00897	0.03217		-15.06	0.06519	0.06812	-0.06348	-0.04419	-0.04468	-0.02075		-15.06	-0.25012
-14.96	-0.16043	-0.08743	-0.11335	-0.11575	-0.15461	-0.1512		-14.96	0.04578	-0.02087	0.01257	0.03992	-0.00452	-0.00281		-14.96	-0.05316	-0.05707	-0.14832	-0.10999	-0.15839	-0.10169		-14.96	0.01758	0.03833	-0.01123	-0.04004	-0.02954	-0.05274		-14.96	0.01276	-0.01581	0.08966	0.0213	-0.0036	0.02985		-14.96	0.06116	0.06555	-0.05115	-0.03894	-0.04968	-0.01233		-14.96	-0.09308
-14.86	-0.14949	-0.07185	-0.10728	-0.11653	-0.15098	-0.1522		-14.86	0.03906	-0.02149	0.01514	0.03223	-0.01123	-0.00488		-14.86	-0.04895	-0.06555	-0.15057	-0.09271	-0.16125	-0.09857		-14.86	0.00781	0.03003	-0.01245	-0.03345	-0.04394	-0.05225		-14.86	-0.000916481	-0.0202	0.09088	0.00909	-0.02045	0.02936		-14.86	0.05878	0.06171	-0.03864	-0.04596	-0.05817	-0.01617		-14.86	-0.20092
-14.76	-0.14194	-0.0853	-0.11404	-0.098	-0.14529	-0.15749		-14.76	0.0448	-0.01794	-0.01038	0.03577	-0.01721	-0.0155		-14.76	-0.05682	-0.06781	-0.15124	-0.0863	-0.1723	-0.10852		-14.76	0.000976086	0.01392	-0.01611	-0.0332	-0.03125	-0.05444		-14.76	0.0025	-0.0285	0.08014	0.000792921	-0.02875	0.03278		-14.76	0.03845	0.05847	-0.05579	-0.05847	-0.0575	-0.01697		-14.76	-0.20868
-14.66	-0.13772	-0.09207	-0.10308	-0.10012	-0.15459	-0.16362		-14.66	0.02966	-0.03552	-0.00915	0.01819	-0.02063	-0.03235		-14.66	-0.06952	-0.07513	-0.12543	-0.0871	-0.17474	-0.09686		-14.66	-0.01636	0.0105	-0.01001	-0.03418	-0.03686	-0.06714		-14.66	-0.02063	-0.04138	0.0719	-0.000365853	-0.03772	0.02454		-14.66	0.03143	0.06171	-0.03864	-0.05768	-0.06598	-0.02325		-14.66	-0.24079
-14.56	-0.11113	-0.10381	-0.10654	-0.08989	-0.15488	-0.16001		-14.56	0.01825	-0.0296	-0.01495	0.01239	-0.03204	-0.02643		-14.56	-0.07257	-0.0672	-0.1264	-0.0639	-0.16778	-0.10248		-14.56	-0.00415	0.00415	-0.01416	-0.03125	-0.04102	-0.06421		-14.56	-0.03235	-0.03674	0.07263	-0.01062	-0.03235	0.0199		-14.56	0.0191	0.05402	-0.02679	-0.05511	-0.07367	-0.01923		-14.56	-0.38842
-14.46	-0.11143	-0.10947	-0.09458	-0.098	-0.15317	-0.15049		-14.46	0.00427	-0.02966	-0.01819	0.00452	-0.02966	-0.03113		-14.46	-0.05865	-0.06964	-0.117	-0.04742	-0.15216	-0.086		-14.46	-0.00934	0.00971	-0.01471	-0.02716	-0.02521	-0.05304		-14.46	-0.02844	-0.03601	0.07507	-0.00818	-0.026	0.01672		-14.46	0.01856	0.05029	-0.0398	-0.0542	-0.0625	-0.00561		-14.46	-0.51265
-14.36	-0.09019	-0.11411	-0.1061	-0.1002	-0.1498	-0.14785		-14.36	-0.00885	-0.02008	-0.02106	0.0141	-0.02789	-0.02936		-14.36	-0.05615	-0.06567	-0.11237	-0.04279	-0.14819	-0.08844		-14.36	-0.01117	-0.00287	-0.00555	-0.03046	-0.0285	-0.06342		-14.36	-0.03241	-0.04144	0.05475	0.00421	-0.02216	0.01593		-14.36	0.01898	0.05072	-0.01984	-0.03424	-0.05743	-0.00299		-14.36	-0.6126
-14.26	-0.08999	-0.11611	-0.08354	-0.1	-0.14678	-0.13945		-14.26	-0.00177	-0.02008	-0.0257	0.01093	-0.03253	-0.02936		-14.26	-0.05963	-0.05426	-0.1084	-0.04663	-0.14996	-0.08447		-14.26	-0.02319	-0.01733	-0.01611	-0.0332	-0.03125	-0.06934		-14.26	-0.02918	-0.04846	0.04846	0.00354	-0.00964	0.01672		-14.26	0.01288	0.0556	-0.0174	-0.02936	-0.05646	0.00507		-14.26	-0.18135
-14.16	-0.07988	-0.10845	-0.08965	-0.08989	-0.13652	-0.13066		-14.16	-0.00397	-0.02301	-0.01154	0.00653	-0.02301	-0.02447		-14.16	-0.04938	-0.04864	-0.11017	-0.04376	-0.14996	-0.07452		-14.16	-0.008	-0.01312	-0.00555	-0.03509	-0.0285	-0.06806		-14.16	-0.04035	-0.04547	0.05292	0.000915587	-0.01691	0.02118		-14.16	0.01306	0.05579	-0.02649	-0.02454	-0.04456	0.00525		-14.16	-0.20556
-14.06	-0.07817	-0.1021	-0.08728	-0.07183	-0.13098	-0.12829		-14.06	-0.01062	-0.03748	-0.01111	-0.0033	-0.02502	-0.03113		-14.06	-0.04254	-0.03253	-0.10162	-0.04376	-0.13141	-0.06598		-14.06	-0.01624	-0.02283	-0.00525	-0.03406	-0.02893	-0.05212		-14.06	-0.0368	-0.04828	0.04474	-0.00726	-0.02509	0.013		-14.06	0.01868	0.05286	-0.02014	-0.02502	-0.04749	0.00232		-14.06	0.24285
-13.96	-0.07898	-0.09265	-0.08384	-0.0741	-0.13535	-0.12485		-13.96	-0.00928	-0.03687	-0.01831	-0.0105	-0.02515	-0.03833		-13.96	-0.04333	-0.02624	-0.09943	-0.01813	-0.12829	-0.06842		-13.96	-0.00824	-0.02655	0.00128	-0.03534	-0.02167	-0.05194		-13.96	-0.04327	-0.04767	0.04535	0.000427127	-0.02448	0.00897		-13.96	0.0166	0.05078	-0.02686	-0.04126	-0.04492	0.00879		-13.96	-0.01185
-13.86	-0.077	-0.10093	-0.08589	-0.07065	-0.1374	-0.1269		-13.86	-0.02149	-0.04761	-0.02588	-0.00879	-0.01636	-0.02954		-13.86	-0.03613	-0.02685	-0.09705	-0.02283	-0.11719	-0.0802		-13.86	-0.00293	-0.02832	-0.000487328	-0.03003	-0.02344	-0.04663		-13.86	-0.04413	-0.03363	0.04767	0.000304222	-0.0268	0.01593		-13.86	0.01508	0.039	-0.03009	-0.03424	-0.03326	0.0119		-13.86	-0.5759
-13.76	-0.07441	-0.09443	-0.07393	-0.06099	-0.13325	-0.12275		-13.76	-0.03033	-0.04157	-0.03473	-0.01984	-0.02277	-0.03131		-13.76	-0.04645	-0.02936	-0.11646	-0.02344	-0.11969	-0.06128		-13.76	-0.01422	-0.03815	-0.00714	-0.04694	-0.03326	-0.05328		-13.76	-0.05475	-0.03033	0.04633	0.00604	-0.03522	0.01459		-13.76	0.00684	0.03076	-0.03979	-0.03931	-0.03125	-0.00561		-13.76	-0.28455
-13.66	-0.07026	-0.08003	-0.07737	-0.05684	-0.12888	-0.13328		-13.66	-0.03229	-0.0318	-0.02496	-0.01715	-0.0318	-0.02618		-13.66	-0.05151	-0.03442	-0.11432	-0.02667	-0.11304	-0.06378		-13.66	-0.00879	-0.03491	0.00537	-0.0437	-0.04175	-0.05249		-13.66	-0.0556	-0.03338	0.04083	0.01227	-0.04071	0.02081		-13.66	0.00586	0.02515	-0.0376	-0.04809	-0.03223	-0.01684		-13.66	-0.18604
-13.56	-0.06589	-0.08274	-0.07248	-0.06882	-0.12082	-0.12278		-13.56	-0.01843	-0.02966	-0.02283	-0.01501	-0.02966	-0.03821		-13.56	-0.05273	-0.03564	-0.11231	-0.03882	-0.11426	-0.05713		-13.56	-0.00897	-0.02582	0.000549555	-0.06268	-0.03729	-0.05267		-13.56	-0.04486	-0.02582	0.04376	-0.00116	-0.02606	0.02057		-13.56	-0.00177	0.02924	-0.0484	-0.06744	-0.03986	-0.01739		-13.56	-0.02509
-13.46	-0.05711	-0.0825	-0.06489	-0.06394	-0.12031	-0.10591		-13.46	-0.01941	-0.03064	-0.0238	-0.00891	-0.03064	-0.0321		-13.46	-0.05212	-0.03186	-0.10962	-0.04004	-0.10901	-0.05371		-13.46	0.00641	-0.03924	-0.00751	-0.05194	-0.03046	-0.04193		-13.46	-0.05969	-0.0282	0.03674	-0.00354	-0.03308	0.00891		-13.46	-0.00494	0.02924	-0.0484	-0.05572	-0.03986	-0.02203		-13.46	0.07178
-13.36	-0.05342	-0.08516	-0.05142	-0.06343	-0.09512	-0.08389		-13.36	-0.02075	-0.02026	-0.02832	-0.01733	-0.02026	-0.02173		-13.36	-0.04938	-0.01276	-0.10901	-0.03162	-0.08746	-0.04602		-13.36	0.00665	-0.04144	0.00201	-0.05731	-0.04364	-0.04877		-13.36	-0.05969	-0.0094	0.04065	-0.00354	-0.02136	0.00891		-13.36	0.00116	0.03998	-0.04938	-0.0567	-0.04083	-0.02228		-13.36	0.17175
-13.26	-0.03994	-0.07632	-0.04939	-0.03823	-0.09309	-0.07869		-13.26	-0.02332	-0.02283	-0.03552	-0.02307	-0.02283	-0.02429		-13.26	-0.0365	-0.00696	-0.11798	-0.01715	-0.0863	-0.02838		-13.26	0.00275	-0.02655	0.00201	-0.04706	-0.03802	-0.05267		-13.26	-0.04895	-0.01038	0.03967	-0.00452	-0.02698	0.01965		-13.26	0.00116	0.03998	-0.04938	-0.0567	-0.04083	-0.03009		-13.26	0.11396
-13.16	-0.03401	-0.06257	-0.05356	-0.03621	-0.09263	-0.07822		-13.16	-0.02875	-0.02826	-0.03387	-0.02142	-0.02826	-0.02972		-13.16	-0.04584	-0.00458	-0.1051	-0.01599	-0.08319	-0.0304		-13.16	-0.00702	-0.03631	-0.01239	-0.05682	-0.05487	-0.06244		-13.16	-0.0517	-0.01312	0.03693	0.00446	-0.02509	0.00519		-13.16	-0.00177	0.04413	-0.05231	-0.06744	-0.03986	-0.02447		-13.16	0.1905
-13.06	-0.02573	-0.06211	-0.04907	-0.03574	-0.07642	-0.06665		-13.06	-0.02356	-0.03479	-0.03259	-0.01306	-0.03162	-0.03308		-13.06	-0.04724	-0.01526	-0.1098	-0.0285	-0.08533	-0.02728		-13.06	-0.00586	-0.03979	-0.01123	-0.04785	-0.05371	-0.05664		-13.06	-0.05872	-0.00842	0.04163	0.00915	-0.02039	0.01306		-13.06	-0.00934	0.03412	-0.05524	-0.06256	-0.04279	-0.03204		-13.06	0.09284
-12.96	-0.02588	-0.0669	-0.0394	-0.03589	-0.07602	-0.0687		-12.96	-0.02625	-0.02576	-0.03064	-0.0033	-0.02966	-0.02722		-12.96	-0.04333	-0.01843	-0.11585	-0.03455	-0.07361	-0.03333		-12.96	-0.00684	-0.04785	-0.01294	-0.03711	-0.04687	-0.05054		-12.96	-0.047	0.00647	0.03699	0.00916	-0.02039	0.02161		-12.96	-0.00159	0.03723	-0.05212	-0.05554	-0.04431	-0.02893		-12.96	-0.12672
-12.86	-0.02085	-0.07603	-0.0446	-0.03794	-0.08513	-0.07073		-12.86	-0.02246	-0.01733	-0.03393	0.00513	-0.02124	-0.03052		-12.86	-0.05035	-0.02545	-0.09705	-0.03064	-0.08844	-0.02478		-12.86	-0.00824	-0.03436	-0.01825	-0.04315	-0.0412	-0.03705		-12.86	-0.05206	-0.00568	0.01703	0.00091517	-0.02545	0.01654		-12.86	-0.00391	0.03027	-0.04273	-0.05005	-0.06543	-0.03589		-12.86	0.09363
-12.76	-0.02996	-0.07341	-0.02815	-0.02825	-0.07185	-0.06916		-12.76	-0.03735	-0.02979	-0.04175	0.00903	-0.02197	-0.04297		-12.76	-0.04645	-0.01764	-0.09943	-0.02594	-0.08136	-0.013		-12.76	-0.01233	-0.04089	-0.02161	-0.04651	-0.04456	-0.02869		-12.76	-0.04431	-0.00256	0.02014	0.0033	-0.01062	0.01965		-12.76	-0.01446	0.03217	-0.04547	-0.06061	-0.06818	-0.05353		-12.76	-0.13452
-12.66	-0.01668	-0.06941	-0.02424	-0.02668	-0.07966	-0.07698		-12.66	-0.04303	-0.03082	-0.04742	0.00653	-0.03473	-0.04401		-12.66	-0.04614	-0.01733	-0.0838	-0.02203	-0.08105	-0.01373		-12.66	-0.01367	-0.04687	-0.02295	-0.05249	-0.0459	-0.03003		-12.66	-0.04016	-0.00159	0.01721	0.000366509	-0.00574	0.01672		-12.66	-0.01154	0.03192	-0.04254	-0.05768	-0.06134	-0.0506		-12.66	-0.39305
-12.56	-0.02449	-0.06794	-0.03247	-0.0345	-0.08325	-0.07666		-12.56	-0.02954	-0.02124	-0.04565	-0.00659	-0.02832	-0.04224		-12.56	-0.04901	-0.0202	-0.08032	-0.01855	-0.07147	-0.00879		-12.56	-0.01849	-0.04706	-0.03485	-0.04803	-0.04608	-0.01068		-12.56	-0.02649	0.00501	0.01916	-0.00232	0.00793	0.0304		-12.56	-0.01038	0.01672	-0.04919	-0.0448	-0.06018	-0.05261		-12.56	0.03814
-12.46	-0.01636	-0.06445	-0.04719	-0.02637	-0.0987	-0.0843		-12.46	-0.02527	-0.01697	-0.04211	0.0094	-0.03332	-0.03332		-12.46	-0.03961	-0.02252	-0.07391	-0.000427246	-0.05743	-0.01166		-12.46	-0.02637	-0.05566	-0.02392	-0.04883	-0.04687	0.000243485		-12.46	-0.04211	0.00427	0.00818	-0.00476	0.000121593	0.02258		-12.46	-0.02643	0.01556	-0.05036	-0.04596	-0.07306	-0.04669		-12.46	0.20537
-12.36	-0.01619	-0.06502	-0.06096	-0.03401	-0.09294	-0.08635		-12.36	-0.02448	0.000182003	-0.0484	0.00702	-0.03571	-0.02545		-12.36	-0.03631	-0.01922	-0.06598	-0.000305116	-0.03534	-0.01398		-12.36	-0.02539	-0.05151	-0.02295	-0.05249	-0.0459	-0.00342		-12.36	-0.04675	0.00427	0.00354	0.00159	-0.00305	0.02258		-12.36	-0.02502	0.0138	-0.04431	-0.05163	-0.07874	-0.05237		-12.36	0.16553
-12.26	-0.01824	-0.06633	-0.05041	-0.03606	-0.09021	-0.0758		-12.26	-0.03058	0.00433	-0.05133	0.00262	-0.03082	-0.0213		-12.26	-0.04407	-0.02234	-0.05804	0.000549316	-0.03064	0.00104		-12.26	-0.02911	-0.06232	-0.01495	-0.06329	-0.04254	-0.01422		-12.26	-0.05658	0.00153	0.000793338	-0.00824	-0.00653	0.01666		-12.26	-0.0094	0.02087	-0.04041	-0.04773	-0.07092	-0.04846		-12.26	0.60772
-12.16	-0.0155	-0.0636	-0.03494	-0.02551	-0.07473	-0.06033		-12.16	-0.02118	0.00665	-0.0412	0.00958	-0.0285	-0.02606		-12.16	-0.0484	-0.01959	-0.06116	0.00769	-0.01617	-0.00208		-12.16	-0.01856	-0.05176	-0.01929	-0.05981	-0.05078	-0.00366		-12.16	-0.04328	0.00702	0.018	-0.00275	0.00677	0.01752		-12.16	-0.01953	0.0044	-0.03882	-0.04614	-0.06934	-0.04687		-12.16	0.692
-12.06	-2.47359e-05	-0.04031	-0.02424	-0.02175	-0.06794	-0.06135		-12.06	-0.0235	0.01605	-0.03961	0.00409	-0.03082	-0.02057		-12.06	-0.03747	-0.00867	-0.04669	0.00726	-0.00525	0.000671059		-12.06	-0.01856	-0.05493	-0.01221	-0.05273	-0.05395	-0.00684		-12.06	-0.04291	0.00348	0.01447	-0.00629	-0.00458	0.0257		-12.06	-0.02887	0.00287	-0.05133	-0.03912	-0.07721	-0.05157		-12.06	0.16475
-11.96	-0.00105	-0.02961	-0.02322	-0.01423	-0.06301	-0.05251		-11.96	-0.0235	0.01605	-0.0318	0.00263	-0.02692	-0.02057		-11.96	-0.03845	-0.00647	-0.04749	0.01428	-0.00622	-0.00012207		-11.96	-0.01856	-0.05957	-0.01221	-0.05273	-0.05859	-0.01148		-11.96	-0.04413	-0.00238	0.01642	-0.00433	-0.00726	0.02301		-11.96	-0.03674	-0.00574	-0.04431	-0.03992	-0.07483	-0.03284		-11.96	0.46625
-11.86	-0.01174	-0.03323	-0.02197	-0.01785	-0.06177	-0.03955		-11.86	-0.02679	0.01276	-0.03509	0.01569	-0.02557	-0.01215		-11.86	-0.04138	-0.00476	-0.03674	0.01331	-0.00134	-0.0011		-11.86	-0.00958	-0.06695	-0.01495	-0.0484	-0.06134	0.00531		-11.86	-0.0528	-0.00958	0.00922	-0.01154	-0.00983	0.02045		-11.86	-0.0213	0.00971	-0.0484	-0.03619	-0.05939	-0.02594		-11.86	0.55224
-11.76	-0.0105	-0.03442	-0.02463	-0.0166	-0.06907	-0.04221		-11.76	-0.01337	0.01446	-0.02948	0.02521	-0.02533	0.00128		-11.76	-0.03064	-0.00574	-0.03967	0.02209	0.0094	-0.00403		-11.76	-0.00665	-0.0672	-0.01666	-0.05255	-0.04669	0.00824		-11.76	-0.0351	-0.00824	0.01056	-0.01019	-0.01166	0.02179		-11.76	-0.02228	0.00409	-0.04938	-0.03717	-0.04547	-0.01056		-11.76	0.66631
-11.66	-0.01389	-0.03464	-0.00999	-0.01926	-0.05759	-0.02439		-11.66	-0.03436	0.00519	-0.02631	0.0213	-0.02142	-0.00336		-11.66	-0.03064	-0.00574	-0.04065	0.03284	0.0094	-0.0011		-11.66	0.0047	-0.06757	-0.01239	-0.06073	-0.04706	0.01959		-11.66	-0.03137	-0.01233	0.01819	-0.01428	-0.01257	0.01306		-11.66	-0.03107	-0.00397	-0.04181	-0.04278	-0.04498	-0.01153		-11.66	0.3257
-11.56	-0.00706	-0.01926	-0.0187	-0.00925	-0.04287	-0.02847		-11.56	-0.02448	0.01508	-0.02106	0.02972	-0.00836	0.01361		-11.56	-0.02478	-0.00769	-0.02893	0.03284	0.00354	-0.0011		-11.56	-0.00189	-0.06952	-0.01434	-0.06586	-0.04901	0.02936		-11.56	-0.02374	-0.0047	0.0141	-0.00665	-0.01666	0.00971		-11.56	-0.03107	-0.01178	-0.03864	-0.04523	-0.03473	-0.01154		-11.56	0.34283
-11.46	-0.01431	-0.00918	-0.01199	-0.00552	-0.02908	-0.02639		-11.46	-0.0282	0.01135	-0.03259	0.026	-0.01208	0.00989		-11.46	-0.02832	-0.00342	-0.03479	0.03552	0.01172	0.000854492		-11.46	0.000181556	-0.06036	-0.01764	-0.06134	-0.03595	0.0307		-11.46	-0.02551	-0.00647	0.00769	-0.00842	-0.01453	-0.00305		-11.46	-0.02405	-0.00867	-0.05579	-0.03113	-0.02698	-0.01623		-11.46	-0.00322
-11.36	-0.01223	-0.00491	-0.00425	0.0012	-0.02842	-0.00937		-11.36	-0.00964	0.02991	-0.01404	0.04456	-0.01623	0.01672		-11.36	-0.01306	-0.00769	-0.02588	0.02734	0.02234	-0.00269		-11.36	-0.01465	-0.05566	-0.03955	-0.06445	-0.04761	0.03149		-11.36	-0.0224	0.00446	-0.00409	-0.02484	-0.01532	-0.00458		-11.36	-0.03473	-0.01788	-0.05719	-0.03717	-0.03302	-0.01373		-11.36	-0.08837
-11.26	-0.000586092	0.00991	0.01155	0.0043	-0.01262	0.00178		-11.26	-0.00983	0.01801	-0.01422	0.04437	-0.02106	0.02826		-11.26	-0.01367	-0.0083	-0.00354	0.03406	0.01465	0.00476		-11.26	-0.01776	-0.05878	-0.03485	-0.05975	-0.0578	0.03229		-11.26	-0.02393	0.00293	0.0022	-0.02637	-0.0293	-0.0061		-11.26	-0.04102	-0.02637	-0.04858	-0.04102	-0.02832	-0.01758		-11.26	0.02093
-11.16	0.0113	0.01399	0.00881	0.01765	-0.00754	0.00613		-11.16	-0.00299	0.02557	-0.0152	0.0434	-0.02203	0.03192		-11.16	-0.01776	-0.01239	-0.00415	0.0459	0.02228	0.01196		-11.16	-0.01581	-0.0451	-0.0329	-0.05463	-0.04413	0.03424		-11.16	-0.02161	0.00916	-0.0033	-0.02014	-0.04187	-0.01623		-11.16	-0.04181	-0.02252	-0.05719	-0.03717	-0.0213	-0.01837		-11.16	-0.1798
-11.06	0.000756532	0.01125	0.00874	0.022	-0.00762	-0.00102		-11.06	0.0036	0.01898	-0.01251	0.04144	-0.0318	0.01752		-11.06	0.00427	-0.00671	0.00348	0.04254	0.02795	6.11246e-05		-11.06	-0.01373	-0.05157	-0.05035	-0.04474	-0.04596	0.02777		-11.06	-0.02594	0.00409	-0.00836	-0.0174	-0.03522	-0.02838		-11.06	-0.04455	-0.02991	-0.05212	-0.0282	-0.03186	-0.0094		-11.06	0.05926
-10.96	0.000683054	0.0229	0.02373	0.00947	0.00737	0.0147		-10.96	0.01324	0.01373	-0.00287	0.04327	-0.02924	0.02325		-10.96	0.00745	0.0011	0.01233	0.05139	0.02405	0.00574		-10.96	-0.01428	-0.03259	-0.03601	-0.04065	-0.03479	0.03186		-10.96	-0.03156	0.00311	0.00238	-0.01837	-0.02838	-0.02936		-10.96	-0.03717	-0.0296	-0.04157	-0.02936	-0.02521	-0.00738		-10.96	-0.02046
-10.86	0.00395	0.02617	0.01553	0.00566	-0.00082922	0.01284		-10.86	0.01343	0.01392	-0.00268	0.03638	-0.01807	0.02808		-10.86	0.00531	-0.00421	0.02942	0.04749	0.01019	0.01672		-10.86	-0.00873	-0.04828	-0.02899	-0.03827	-0.03241	0.03424		-10.86	-0.03192	-0.000426292	-0.00897	-0.02191	-0.03192	-0.0329		-10.86	-0.04199	-0.03442	-0.04175	-0.02173	-0.01367	-0.00293		-10.86	0.00299
-10.76	-0.00107	0.01797	0.00635	-0.00254	-0.00854	0.00903		-10.76	0.02655	0.01923	-0.00446	0.02289	-0.01129	0.02631		-10.76	0.02136	-0.00452	0.03436	0.04535	0.01135	0.01605		-10.76	-0.01196	-0.0459	-0.03686	-0.03833	-0.02539	0.04126		-10.76	-0.03394	0.00464	-0.01563	-0.02466	-0.02686	-0.03101		-10.76	-0.03204	-0.03619	-0.0318	-0.01178	-0.0108	0.00702		-10.76	-0.1806
-10.66	-0.00879	0.02515	0.00479	0.00464	-0.0123	0.0021		-10.66	0.02545	0.01422	0.0047	0.03204	-0.00922	0.02374		-10.66	0.01215	-0.00201	0.03552	0.05042	0.01776	0.01575		-10.66	-0.01679	-0.03827	-0.02997	-0.03924	-0.01385	0.04108		-10.66	-0.02576	0.00818	-0.00427	-0.01648	-0.0116	-0.0321		-10.66	-0.02893	-0.02917	-0.0365	-0.01648	0.0033	0.00232		-10.66	-0.28058
-10.56	-0.00791	0.02603	0.00545	0.00552	0.000806682	0.00349		-10.56	0.0271	0.01514	-0.00464	0.01563	-0.01538	0.02612		-10.56	0.0174	-0.00848	0.0451	0.04828	0.00665	0.01825		-10.56	-0.01422	-0.0506	-0.02667	-0.03204	-0.01837	0.03656		-10.56	-0.01965	0.01038	-0.00134	-0.0221	-0.01575	-0.01819		-10.56	-0.02716	-0.0274	-0.02301	-0.00299	0.00507	0.00409		-10.56	0.04828
-10.46	-0.00652	0.02742	0.02185	0.00691	0.00549	0.00818		-10.46	0.02533	0.00629	-0.00641	0.01312	-0.01007	0.03217		-10.46	0.02112	-0.00476	0.03864	0.03717	0.00256	0.0235		-10.46	-0.03729	-0.04388	-0.03558	-0.0285	-0.01483	0.0401		-10.46	-0.0177	0.01697	0.000609547	-0.00842	-0.01843	-0.01477		-10.46	-0.02673	-0.01453	-0.01404	-0.00183	0.00622	0.01697		-10.46	0.07097
-10.36	-0.00183	0.0321	0.01316	0.0116	0.01316	0.00413		-10.36	0.02569	0.00275	-0.00995	0.0174	-0.00897	0.02863		-10.36	0.01996	0.00263	0.04553	0.03381	0.0163	0.02722		-10.36	-0.03052	-0.04102	-0.04443	-0.02246	-0.00879	0.05005		-10.36	-0.00598	0.02869	0.00525	-0.00842	-0.01843	-0.01941		-10.36	-0.02948	-0.018	-0.0058	-0.00531	0.00275	0.01349		-10.36	0.1389
-10.26	-0.00588	0.02341	0.00877	0.00437	0.01121	0.00217		-10.26	0.0224	-0.000549845	0.00629	0.0141	-0.01544	0.03705		-10.26	0.03284	0.01087	0.0412	0.03265	0.0221	0.02289		-10.26	-0.03516	-0.04419	-0.03589	-0.01855	0.00293	0.04541		-10.26	-0.00696	0.02771	0.01135	-0.02185	-0.02405	-0.00867		-10.26	-0.03497	-0.0235	-0.01129	0.000916295	-0.00275	0.008		-10.26	0.61236
-10.16	-0.0032	0.01438	-0.000365829	0.000952523	0.02307	0.01404		-10.16	0.01886	-0.00409	0.00275	0.01447	-0.02045	0.03351		-10.16	0.03772	0.02356	0.05017	0.03381	0.02698	0.01941		-10.16	-0.02423	-0.04571	-0.0296	-0.00763	0.00604	0.04144		-10.16	-0.00696	0.0199	0.02307	-0.02112	-0.01477	-0.02039		-10.16	-0.02423	-0.01739	-0.000550106	-6.03348e-05	0.000182316	0.00702		-10.16	0.3116
-10.06	0.00403	0.01453	-0.00613	0.00256	0.0322	0.01536		-10.06	0.01947	-0.00348	0.00336	0.01044	-0.0152	0.03412		-10.06	0.03888	0.02008	0.05188	0.0387	0.03595	0.03601		-10.06	-0.0166	-0.03027	-0.03052	-0.00708	0.01294	0.04517		-10.06	0.0116	0.02673	0.02991	-0.01038	-0.00549	-0.01355		-10.06	-0.02423	-0.02765	-0.000549525	-6.04317e-05	0.008	0.00702		-10.06	0.35534
-9.96	0.00925	0.01975	0.00562	-0.00149	0.03613	0.0271		-9.96001	0.01654	0.00531	0.000427991	0.000427991	-0.01813	0.04291		-9.96001	0.04865	0.01959	0.07184	0.05157	0.0379	0.03717		-9.96	-0.02301	-0.02032	-0.02765	0.00604	0.01972	0.0434		-9.96001	0.02454	0.03333	0.02795	-0.00769	-0.00989	-0.00378		-9.96001	-0.026	-0.03406	0.0094	-0.005	0.00622	0.01697		-9.96001	0.33192
-9.86	0.00464	0.00806	-0.000145834	-0.00855	0.03672	0.02451		-9.86001	0.01733	-0.00171	-0.00659	0.00122	-0.00561	0.05225		-9.86001	0.04828	0.03412	0.05353	0.04498	0.04999	0.03522		-9.86	-0.02734	-0.0293	-0.0249	0.0127	0.01929	0.04297		-9.86001	0.02801	0.02753	0.02679	-0.00177	-0.00397	-0.00958		-9.86001	-0.01953	-0.03149	-0.000488177	1.44541e-06	0.000976667	0.01172		-9.86001	0.471
-9.76	-0.00503	0.00547	-0.01174	-0.01113	0.03049	0.02537		-9.76001	0.00677	-0.00763	-0.01715	-0.00934	-0.01935	0.03705		-9.76001	0.04651	0.02454	0.04608	0.03754	0.0553	0.03485		-9.76	-0.02069	-0.03046	-0.02606	0.0069	0.01349	0.02936		-9.76001	0.02722	0.03455	0.02136	-0.00256	0.00696	-0.02527		-9.76001	-0.01758	-0.02563	-0.00562	-0.0083	0.01465	0.02222		-9.76001	0.5788
-9.66	-0.00418	0.01804	-0.02649	-0.01028	0.02747	0.04187		-9.66001	0.000730827	-0.00342	-0.01538	-0.00757	-0.02222	0.03882		-9.66001	0.06018	0.02649	0.04114	0.03577	0.06897	0.03308		-9.66	-0.00885	-0.01544	-0.01105	0.00775	0.01679	0.03265		-9.66001	0.02447	0.0318	0.01153	-0.00214	0.00421	-0.0202		-9.66001	-0.02228	-0.03033	-0.01032	-0.01373	0.00995	0.00116		-9.66001	0.54443
-9.56	-0.01819	0.01501	-0.00933	-0.00623	0.04463	0.0395		-9.56001	-0.00983	-0.02106	-0.02594	-0.0213	-0.0296	0.03534		-9.56001	0.05115	0.02063	0.05017	0.03455	0.05847	0.02722		-9.56	-0.00293	-0.0166	-0.01221	0.00903	0.0188	0.03149		-9.56001	0.03699	0.04749	0.02405	0.0033	0.000365689	-0.0155		-9.56001	-0.02112	-0.02917	-0.00916	-0.00476	0.026	-0.00232		-9.56001	0.13972
-9.46	-0.01738	0.01728	-0.00925	-0.00786	0.0447	0.04739		-9.46001	-6.18398e-05	-0.02301	-0.02789	-0.03253	-0.0152	0.02631		-9.46001	0.04474	0.03058	0.04431	0.02795	0.05426	0.02917		-9.46	-0.00757	-0.00171	-0.01221	0.00195	0.02344	0.03149		-9.46001	0.02917	0.04431	0.00452	0.00403	-0.01453	-0.02331		-9.46001	-0.01746	-0.02234	0.0094	0.00208	0.0343	0.00134		-9.46001	0.56554
-9.36	-0.01731	0.0198	-0.01501	-0.01096	0.0553	0.06116		-9.36001	-0.01135	-0.02112	-0.01892	-0.03064	-0.02112	0.01892		-9.36001	0.0553	0.02478	0.05426	0.02155	0.05237	0.03131		-9.36	-0.01172	0.00586	-0.01245	0.0166	0.02319	0.02661		-9.36001	0.0282	0.03552	0.00745	-0.00159	-0.00379	-0.02429		-9.36001	-0.01056	-0.02716	0.00922	0.0058	0.02167	0.00116		-9.36001	0.45923
-9.26	-0.01526	0.01477	-0.00996	-0.01355	0.06426	0.06304		-9.26001	-0.00476	-0.01672	-0.01697	-0.02869	-0.0238	0.00208		-9.26001	0.05609	0.01849	0.0531	0.02112	0.05316	0.03796		-9.26	0.00275	0.02033	-0.00726	0.01471	0.0213	0.02472		-9.26001	0.02917	0.04822	0.00842	-0.000610888	-0.00281	-0.02332		-9.26001	-0.01324	-0.02057	0.008	0.00775	0.03143	0.00311		-9.26001	0.1186
-9.16	-0.01338	0.00493	-0.02541	-0.01167	0.06687	0.06248		-9.16001	0.00677	-0.02399	-0.01715	-0.02887	-0.02399	0.01361		-9.16001	0.04889	0.01276	0.05389	0.02582	0.0506	0.02631		-9.16	0.00171	0.01465	-0.01538	0.00195	0.01563	0.01196		-9.16001	0.0307	0.03339	0.00531	0.008	0.00262	-0.02643		-9.16001	-0.02734	-0.02759	0.00806	0.00855	0.02441	-0.00391		-9.16001	0.30536
-9.06	-0.01394	0.01291	-0.01931	-0.01223	0.07371	0.06077		-9.06001	0.00464	-0.0144	-0.02246	-0.02637	-0.0144	0.01148		-9.06001	0.03674	0.00305	0.06305	0.03107	0.04553	0.02447		-9.06	0.00879	0.02246	-0.01294	-0.00122	0.01953	0.01196		-9.06001	0.04401	0.03961	0.01154	-0.00922	0.00421	-0.03509		-9.06001	-0.01544	-0.02277	0.00824	0.02045	0.0285	-0.00372		-9.06001	0.36707
-8.96	-0.00784	0.01755	-0.01396	-0.02248	0.07661	0.07075		-8.96001	0.01459	-0.01618	-0.01715	-0.01715	-0.01617	0.00971		-8.96001	0.04144	-0.00397	0.05798	0.01501	0.05023	0.03113		-8.96	0.00665	0.03204	-0.02216	-0.00482	0.0174	-0.00116		-8.96001	0.04016	0.03723	0.00915	-0.00134	0.00818	-0.03894		-8.96001	-0.02246	-0.01489	0.00903	0.02124	0.03711	-0.01074		-8.96001	0.34595
-8.86	-0.00566	0.02119	-0.01963	-0.02739	0.07339	0.06436		-8.86001	0.00751	-0.00836	-0.02569	-0.02106	-0.02008	0.02216		-8.86001	0.04242	-0.00763	0.05096	0.00336	0.05121	0.02411		-8.86	0.01196	0.03027	-0.01221	-0.01294	0.00391	-0.00757		-8.86001	0.03674	0.04334	0.00354	-0.0094	0.000121415	-0.03992		-8.86001	-0.01898	-0.01605	0.01251	0.02472	0.03277	-0.01044		-8.86001	-0.11959
-8.76	0.00747	0.00625	-0.01313	-0.01426	0.06817	0.05913		-8.76001	0.000732303	-0.01514	-0.03491	-0.02319	-0.0105	0.0271		-8.76001	0.04358	-0.00964	0.05194	0.00433	0.05237	0.02509		-8.76	0.00604	0.03143	-0.01105	-0.00861	0.000427574	-0.02277		-8.76001	0.04382	0.04334	0.00354	-0.0094	0.01184	-0.05237		-8.76001	-0.02716	-0.03131	0.00433	0.00873	0.03241	-0.03497		-8.76001	0.48424
-8.66	0.00225	0.00493	-0.01245	-0.01948	0.06885	0.05981		-8.66001	0.00561	-0.000977635	-0.01831	-0.01831	-0.00561	0.03198		-8.66001	0.04498	-0.0036	0.0531	0.00549	0.0506	0.02698		-8.66	0.00415	0.05054	0.00342	0.00586	5.06639e-07	-0.02319		-8.66001	0.04205	0.04157	0.00177	-0.01117	0.01007	-0.06122		-8.66001	-0.01623	-0.03137	0.00745	0.01184	0.02771	-0.03186		-8.66001	0.15694
-8.56	0.00293	0.00562	0.000684261	-0.0188	0.06563	0.05659		-8.56001	0.00116	0.00165	-0.01813	-0.01813	0.00629	0.03217		-8.56001	0.0473	-0.00592	0.06305	0.00372	0.04828	0.02838		-8.56	0.00488	0.06079	0.02295	0.01367	0.00781	-0.01538		-8.56001	0.0567	0.0445	6.06477e-05	-0.01288	0.013	-0.05829		-8.56001	-0.00684	-0.03833	0.02466	0.02905	0.0332	-0.02246		-8.56001	0.22015
-8.46	0.00434	0.00703	-2.35736e-05	-0.00566	0.05784	0.05344		-8.46001	-0.00964	0.00256	-0.02185	-0.01477	0.01038	0.02844		-8.46001	0.04669	0.00202	0.06073	0.0014	0.04767	0.03778		-8.46	0.00018236	0.0412	0.01508	0.00897	0.00311	-0.02008		-8.46001	0.05206	0.0445	-0.00702	-0.00824	0.02472	-0.04657		-8.46001	-0.01349	-0.0379	0.018	0.0224	0.02655	-0.02911		-8.46001	-0.03528
-8.36	0.00364	0.0095	-0.00539	-0.00955	0.05247	0.05515		-8.36001	-0.02039	-0.000367194	-0.02478	-0.02478	0.01453	0.03723		-8.36001	0.03748	-0.000853151	0.07184	0.01251	0.06116	0.03717		-8.36	0.0105	0.04297	0.01221	0.02246	0.00488	-0.01831		-8.36001	0.04755	0.04242	-0.01227	-0.00568	0.02728	-0.04401		-8.36001	-0.01581	-0.0473	0.01569	0.02008	0.02423	-0.03143		-8.36001	-0.14775
-8.26	0.00998	0.00876	-0.01211	-0.02737	0.06065	0.04697		-8.26001	-0.02643	-0.00641	-0.0191	-0.03082	0.0014	0.02655		-8.26001	0.02918	0.00403	0.07361	0.01746	0.04968	0.03894		-8.26	0.02155	0.05548	0.00836	0.02643	0.00568	-0.01752		-8.26001	0.03851	0.03729	-0.01032	-0.0069	0.02924	-0.03033		-8.26001	-0.01526	-0.04211	0.0116	0.03235	0.02478	-0.03088		-8.26001	-0.536
-8.16	0.00962	0.00522	0.00557	-0.03091	0.06489	0.05122		-8.16001	-0.03034	0.00922	-0.01837	-0.03473	0.00922	0.01556		-8.16001	0.04157	0.00324	0.07458	0.01209	0.04645	0.03918		-8.16	0.0285	0.05463	0.0036	0.03339	0.008	-0.00348		-8.16001	0.03229	0.02789	-0.01508	-0.02094	0.02765	-0.03192		-8.16001	-0.00861	-0.02838	0.02289	0.039	0.03534	-0.02423		-8.16001	-0.22127
-8.06	0.02168	0.00947	0.01458	-0.01177	0.06462	0.0634		-8.06001	-0.02783	0.01172	-0.00171	-0.02515	0.00708	0.01343		-8.06001	0.01819	0.00794	0.0777	0.01837	0.05359	0.03131		-8.06	0.03705	0.05316	0.01532	0.03339	-0.00299	-0.00348		-8.06001	0.01477	0.02673	-0.02087	-0.0221	0.03821	-0.02527		-8.06001	-0.00861	-0.02838	0.02289	0.03436	0.03534	-0.00934		-8.06001	-0.57587
-7.96	0.04558	0.0092	0.03193	0.000415355	0.06563	0.06587		-7.96001	-0.02429	0.02698	-0.00207	-0.02869	0.01526	0.01062		-7.96001	0.02014	0.01306	0.06604	0.01135	0.06018	0.02429		-7.96	0.02832	0.06226	0.02295	0.03784	3.27826e-07	-0.000489444		-7.96001	0.01923	0.02655	-0.02106	-0.01056	0.03802	-0.02154		-7.96001	-0.00922	-0.02582	0.03082	0.02667	0.01837	-0.00531		-7.96001	-0.81811
-7.86	0.05122	0.02656	0.0353	0.01777	0.07363	0.07632		-7.86001	-0.01856	0.02563	-0.00659	-0.01831	0.02173	0.01245		-7.86001	0.02014	0.00598	0.06555	0.01331	0.05701	0.03796		-7.86	0.04004	0.0459	0.03467	0.05664	0.00317	-0.00757		-7.86001	0.01605	0.02338	-0.02887	-0.01056	0.03339	-0.02154		-7.86001	-0.01251	-0.02447	0.02289	0.02338	0.02435	-0.0086		-7.86001	-0.45169
-7.76	0.04678	0.02529	0.05186	0.03286	0.07847	0.07651		-7.76001	-0.01709	0.02246	-0.00195	-0.01367	0.01538	0.00147		-7.76001	0.02503	0.01087	0.08435	0.01331	0.05335	0.03479		-7.76	0.03534	0.04511	0.02997	0.05194	0.00311	-0.000549644		-7.76001	0.01276	0.02008	-0.02045	-0.00922	0.02765	-0.0202		-7.76001	-0.00861	-0.02057	0.02289	0.0351	0.02362	-0.00861		-7.76001	-0.22981
-7.66	0.06333	0.01523	0.05147	0.04551	0.0898	0.08076		-7.66001	-0.01514	0.01977	0.01172	-0.01172	0.00806	0.00659		-7.66001	0.0315	0.01734	0.09314	0.00964	0.052	0.04285		-7.66	0.03674	0.04651	0.03137	0.05335	0.00134	-0.00232		-7.66001	0.00964	0.00916	-0.02283	-0.01233	0.03308	-0.02331		-7.66001	-0.00586	-0.02563	0.01782	0.01831	0.02637	-0.01367		-7.66001	-0.17828
-7.56	0.06294	0.01484	0.05874	0.0373	0.08926	0.07705		-7.56001	-0.01758	0.02661	0.01392	-0.00244	0.01489	-0.01074		-7.56001	0.0268	0.03217	0.08716	0.00513	0.05048	0.0415		-7.56	0.03809	0.04785	0.03272	0.04297	0.00122	-0.00562		-7.56001	0.01453	0.01013	-0.02185	-0.00427	0.02942	-0.00598		-7.56001	0.000183433	-0.01959	0.03558	0.03607	0.0246	0.00409		-7.56001	-0.1853
-7.46	0.0624	0.03848	0.07349	0.04458	0.09229	0.08716		-7.46001	-0.02741	0.01923	0.01117	-0.01227	0.01215	-0.02057		-7.46001	0.03302	0.03058	0.08319	0.01605	0.05353	0.04462		-7.46	0.05078	0.04883	0.05322	0.05566	0.00684	-0.00464		-7.46001	0.00885	0.00446	-0.02753	-0.01703	0.02374	-0.00458		-7.46001	0.00507	-0.01471	0.02875	0.02606	0.03265	0.00897		-7.46001	-0.13214
-7.36	0.07397	0.04858	0.06663	0.05933	0.10496	0.08811		-7.36001	-0.02741	0.0285	0.02289	-0.01227	0.01215	-0.00885		-7.36001	0.03559	0.03778	0.07379	0.01447	0.05219	0.04303		-7.36	0.04883	0.04224	0.04663	0.06543	0.00879	-0.00659		-7.36001	0.01745	0.00525	-0.02283	-0.00452	0.0199	-0.00842		-7.36001	0.00916	-0.02624	0.03284	0.03333	0.01794	0.00916		-7.36001	-0.35639
-7.26	0.07029	0.05662	0.06633	0.06028	0.09539	0.08318		-7.26001	-0.01373	0.0329	0.02484	0.0014	0.02118	-0.01007		-7.26001	0.04376	0.03351	0.07245	0.02484	0.05255	0.05341		-7.26	0.04102	0.03516	0.03955	0.05371	0.00879	0.000487983		-7.26001	0.01202	-0.00409	-0.01971	-0.0014	0.01984	-0.00848		-7.26001	0.00995	-0.01373	0.03363	0.03412	0.01874	0.00995		-7.26001	-0.1236
-7.16	0.06536	0.0446	0.07239	0.06707	0.08728	0.08215		-7.16001	-0.01294	0.02344	0.02564	-0.00488	0.02661	-0.01392		-7.16001	0.03967	0.02942	0.06964	0.02521	0.04846	0.03741		-7.16	0.0412	0.02753	0.03973	0.0578	0.00897	-0.00641		-7.16001	0.00983	-0.00629	-0.01483	0.00348	0.02472	-0.0036		-7.16001	0.00275	-0.00922	0.03815	0.03864	0.03497	0.02618		-7.16001	-0.3048
-7.06	0.06433	0.0553	0.07185	0.0614	0.08674	0.07698		-7.06001	-0.01843	0.01648	0.02014	0.00378	0.02893	-0.01941		-7.06001	0.02332	0.03723	0.06799	0.02112	0.04456	0.03796		-7.06	0.03009	0.03278	0.04425	0.06622	0.01422	0.00592		-7.06001	0.00671	-0.02039	-0.01794	0.00427	0.01843	-0.00671		-7.06001	0.00214	-0.01764	0.03754	0.04193	0.02264	0.02557		-7.06001	-0.12123
-6.96	0.06379	0.0594	0.07349	0.0655	0.08203	0.06519		-6.96001	-0.01105	0.02386	0.02606	0.00409	0.03558	-0.01666		-6.96001	0.02796	0.03723	0.05701	0.0094	0.05628	0.02234		-6.96	0.02209	0.04358	0.04407	0.05359	0.01331	-0.00525		-6.96001	0.00671	-0.01331	-0.01868	0.01209	0.01379	-0.00671		-6.96001	0.00287	-0.01764	0.03754	0.04974	0.03436	0.03729		-6.96001	0.03662
-6.86	0.06225	0.07666	0.07349	0.06396	0.07275	0.06763		-6.86001	-0.00513	0.03442	0.02637	0.01001	0.04224	-0.01074		-6.86001	0.03064	0.03528	0.06555	0.01794	0.06604	0.03406		-6.86	0.01977	0.0459	0.03857	0.04883	0.01563	-0.00757		-6.86001	0.02899	-0.01056	-0.03473	0.01483	0.02826	0.00458		-6.86001	0.000184059	-0.01105	0.03485	0.0517	0.0285	0.03925		-6.86001	-0.07122
-6.76	0.06934	0.0752	0.08345	0.07568	0.0898	0.07295		-6.76001	0.00561	0.01855	0.02466	-0.00342	0.04126	-0.0188		-6.76001	0.03284	0.04212	0.05896	-0.005	0.06116	0.0321		-6.76	0.02728	0.04022	0.0329	0.04706	0.02167	-0.00153		-6.76001	0.02332	-0.01623	-0.04041	0.01379	0.02258	0.00208		-6.76001	-0.00568	-0.02228	0.03827	0.0412	0.03046	0.03339		-6.76001	-0.27746
-6.66	0.07466	0.07344	0.08936	0.07637	0.08472	0.06787		-6.66001	0.01575	0.01623	0.03088	-0.00745	0.05139	-0.02039		-6.66001	0.0282	0.04993	0.0658	-0.00525	0.06116	0.02722		-6.66	0.01092	0.0434	0.02972	0.04706	0.02167	0.00629		-6.66001	0.0249	-0.01465	-0.04981	0.02954	0.03589	-0.00415		-6.66001	-0.00256	-0.03796	0.04846	0.05359	0.03357	0.0365		-6.66001	-0.01265
-6.56	0.06958	0.06836	0.09858	0.08301	0.08613	0.06929		-6.56001	0.0177	0.026	0.04456	-0.00305	0.05017	-0.01843		-6.56001	0.02502	0.04602	0.06116	-0.00525	0.06506	0.01941		-6.56	0.01154	0.04547	0.0257	0.05231	0.034	0.0069		-6.56001	0.02051	-0.01587	-0.05566	0.02124	0.03003	0.00635		-6.56001	0.01013	-0.02527	0.0448	0.05701	0.03845	0.04919		-6.56001	0.30455
-6.46	0.06636	0.08149	0.08904	0.08442	0.07659	0.07927		-6.46001	0.0224	0.0307	0.06097	-0.00543	0.06195	-0.00519		-6.46001	0.03278	0.05304	0.05798	-0.00134	0.06427	0.03967		-6.46	0.00799	0.04901	0.02533	0.04413	0.03046	0.00726		-6.46001	0.02624	-0.02502	-0.04529	0.00891	0.02161	0.000366807		-6.46001	0.01404	-0.02136	0.05334	0.05383	0.05017	0.0531		-6.46001	-0.11259
-6.36	0.06926	0.07659	0.09116	0.07097	0.08189	0.0814		-6.36001	0.02905	0.03735	0.0669	-0.0105	0.0686	-0.01172		-6.36001	0.0221	0.04627	0.05719	-0.00214	0.06677	0.03424		-6.36	0.00568	0.04205	0.02765	0.0567	0.03986	0.01276		-6.36001	0.02704	-0.02423	-0.04913	0.00506	0.03412	-0.00592		-6.36001	0.0221	-0.02429	0.05041	0.06726	0.05896	0.047		-6.36001	-0.25561
-6.26	0.06821	0.08896	0.09356	0.07236	0.0811	0.07915		-6.26001	0.03174	0.04004	0.06641	-0.00391	0.07446	0.00415		-6.26001	0.0174	0.03449	0.04651	-0.00818	0.05744	0.02039		-6.26	0.000243783	0.03491	0.02686	0.05347	0.04297	0.00806		-6.26001	0.03601	-0.01526	-0.06213	-0.00232	0.03137	-0.00867		-6.26001	0.04022	-0.00616	0.05218	0.07147	0.06073	0.04413		-6.26001	-0.04541
-6.16	0.06597	0.09282	0.09575	0.07549	0.0833	0.07427		-6.16001	0.02612	0.03442	0.06079	-0.01416	0.05396	0.00562		-6.16001	0.01917	0.03626	0.03473	-0.01288	0.05921	0.01105		-6.16	-0.01239	0.04352	0.03619	0.05035	0.05621	0.0213		-6.16001	0.03821	-0.00842	-0.05994	-0.00256	0.03821	0.00989		-6.16001	0.05389	0.00287	0.06586	0.07806	0.0744	0.04608		-6.16001	0.12567
-6.06	0.06816	0.09038	0.09351	0.07769	0.08106	0.07202		-6.06001	0.03021	0.03387	0.06488	-0.01715	0.06586	0.01288		-6.06001	0.01624	0.02869	0.04822	-0.01111	0.06799	0.00574		-6.06	-0.00195	0.04688	0.02856	0.06543	0.05957	0.02466		-6.06001	0.02997	-0.00958	-0.06574	0.008	0.03705	0.00873		-6.06001	0.05371	0.00269	0.06567	0.06616	0.07104	0.05762		-6.06001	-0.12591
-5.96	0.0581	0.08813	0.09827	0.08716	0.09045	0.0885		-5.96001	0.0404	0.01892	0.06799	-0.01404	0.06824	0.0011		-5.96001	0.01123	0.01807	0.04529	-0.00232	0.06299	0.01453		-5.96	-0.0119	0.03693	0.02496	0.06329	0.06915	0.02252		-5.96001	0.03113	-0.01306	-0.07166	0.00916	0.03503	0.01453		-5.96001	0.04974	0.00189	0.0766	0.07709	0.07342	0.05682		-5.96001	-0.01258
-5.86	0.06287	0.09289	0.102	0.08411	0.09736	0.10005		-5.86001	0.02826	0.00922	0.07465	-0.00738	0.0639	-0.00397		-5.86001	0.00354	0.02063	0.04175	-0.00732	0.06311	0.00244		-5.86	-0.01074	0.03809	0.03931	0.07617	0.07813	0.0354		-5.86001	0.02954	-0.02173	-0.07324	0.01611	0.021	0.02783		-5.86001	0.05097	-0.00397	0.07538	0.07123	0.07147	0.04633		-5.86001	-0.24542
-5.76	0.07441	0.10444	0.08945	0.07222	0.09653	0.09605		-5.76001	0.03021	0.01117	0.0766	0.00238	0.06268	0.0097		-5.76001	0.00488	0.02197	0.03259	-0.01892	0.06445	-0.00208		-5.76	-0.00195	0.03516	0.03174	0.07324	0.0752	0.04419		-5.76001	0.03577	-0.02405	-0.07556	0.00915	0.01868	0.02942		-5.76001	0.04785	-0.00708	0.07935	0.06494	0.06836	0.04785		-5.76001	-0.10089
-5.66	0.07358	0.0958	0.09111	0.08311	0.10283	0.09771		-5.66001	0.03662	0.01294	0.07837	-0.00366	0.05982	0.01148		-5.66001	0.00433	0.02142	0.03394	-0.02539	0.06391	-0.000732422		-5.66	-0.000793755	0.03632	0.0329	0.08612	0.08807	0.04535		-5.66001	0.03308	-0.02209	-0.0697	0.01111	0.02063	0.04236		-5.66001	0.05115	0.01111	0.08264	0.07532	0.07165	0.05115		-5.66001	-0.21887
-5.56	0.07988	0.1021	0.0824	0.0894	0.1051	0.09143		-5.56001	0.03802	0.00726	0.07269	0.00238	0.05804	0.0058		-5.56001	0.00336	0.02045	0.04047	-0.02594	0.06293	0.00262		-5.56	-0.00189	0.05548	0.04034	0.09357	0.10724	0.05597		-5.56001	0.0462	-0.02386	-0.06366	0.02887	0.02667	0.04205		-5.56001	0.04999	0.02631	0.08148	0.07416	0.07758	0.04999		-5.56001	-0.18054
-5.46	0.07825	0.09582	0.08154	0.09949	0.11206	0.09522		-5.46001	0.03607	0.00458	0.08246	0.00042814	0.05609	0.00385		-5.46001	0.00159	0.01868	0.02924	-0.02692	0.06116	-0.01007		-5.46	0.00116	0.05389	0.03876	0.09198	0.11737	0.05121		-5.46001	0.05377	-0.02093	-0.0639	0.03497	0.02496	0.05206		-5.46001	0.06152	0.02612	0.09302	0.07398	0.07031	0.04981		-5.46001	0.16783
-5.36	0.07739	0.08789	0.08491	0.08691	0.10371	0.09468		-5.36001	0.03394	-0.00464	0.07715	-0.00171	0.04932	0.01025		-5.36001	0.01233	0.0177	0.02283	-0.02869	0.06018	-0.00476		-5.36	0.00561	0.04981	0.03467	0.08789	0.11328	0.04712		-5.36001	0.06335	-0.01208	-0.05969	0.04138	0.01965	0.04212		-5.36001	0.0611	0.02252	0.09259	0.06574	0.06988	0.04474		-5.36001	0.11395
-5.26	0.07685	0.08735	0.08357	0.09809	0.11018	0.10505		-5.26001	0.04529	-0.000367045	0.07678	0.00256	0.04334	0.00989		-5.26001	0.01111	0.01502	0.02185	-0.02966	0.06214	-0.01282		-5.26	0.01233	0.04944	0.0343	0.08289	0.12073	0.04358		-5.26001	0.0614	-0.02112	-0.06873	0.04724	0.01453	0.04016		-5.26001	0.06091	0.0177	0.08777	0.07337	0.0697	0.04602		-5.26001	-0.27746
-5.16	0.07087	0.08284	0.08403	0.09675	0.12236	0.11016		-5.16	0.03705	-0.00153	0.07098	0.0014	0.04926	0.00873		-5.16	-0.0011	0.00891	0.03552	-0.0387	0.06775	-0.01868		-5.16	0.01971	0.05682	0.02924	0.08319	0.13519	0.04169		-5.16	0.06244	-0.02716	-0.07477	0.05292	0.02264	0.03412		-5.16	0.06018	0.02869	0.09167	0.0719	0.08069	0.04065		-5.16001	-0.23842
-5.06	0.05327	0.09038	0.07327	0.0894	0.11868	0.10183		-5.06001	0.0321	-0.0033	0.06213	0.01135	0.04749	0.00696		-5.06001	-0.00781	0.00928	0.02795	-0.04626	0.05884	-0.01379		-5.06	0.02344	0.06055	0.03052	0.08374	0.13184	0.05005		-5.06001	0.06549	-0.02875	-0.06854	0.05133	0.01398	0.03253		-5.06001	0.07324	0.01831	0.09302	0.05444	0.08203	0.04199		-5.06001	-0.38293
-4.96	0.04958	0.09133	0.07537	0.07546	0.10979	0.09295		-4.96001	0.03241	0.00238	0.07172	0.00531	0.06097	0.008		-4.96001	-0.00549	0.0116	0.01807	-0.0459	0.05261	-0.01343		-4.96	0.02521	0.05451	0.02765	0.08087	0.11872	0.04791		-4.96001	0.06726	-0.01062	-0.05823	0.06482	0.01575	0.03357		-4.96001	0.05921	0.03235	0.09534	0.05676	0.08118	0.03186		-4.96001	-0.42822
-4.86	0.04314	0.08489	0.07544	0.06902	0.10986	0.09229		-4.86001	0.03607	0.00531	0.06293	0.01996	0.05609	0.01556		-4.86001	-0.00403	0.00598	0.01892	-0.05286	0.04456	-0.00793		-4.86	0.03216	0.06	0.02997	0.07855	0.10858	0.04559		-4.86001	0.06116	0.00134	-0.0658	0.05872	0.01282	0.02356		-4.86001	0.06464	0.02533	0.09296	0.05756	0.07269	0.02557		-4.86001	-0.71728
-4.76	0.03613	0.08252	0.0865	0.07227	0.12019	0.08845		-4.76001	0.02905	0.0061	0.06372	0.02539	0.0686	0.01636		-4.76001	-0.000547767	0.000184655	0.02966	-0.06091	0.05194	-0.00818		-4.76	0.04883	0.04688	0.03174	0.07007	0.10571	0.04419		-4.76001	0.06531	-0.00159	-0.06165	0.05115	0.00989	0.02063		-4.76001	0.06073	0.02142	0.09613	0.05292	0.07343	0.02167		-4.76001	-0.52045
-4.66	0.05427	0.1031	0.10466	0.09504	0.13128	0.0949		-4.66	0.02844	0.00549	0.0553	0.03186	0.06335	0.02747		-4.66	-0.00525	-0.0116	0.02386	-0.05353	0.0426	-0.01398		-4.66	0.05878	0.06073	0.0495	0.07147	0.1015	0.05804		-4.66	0.07471	0.00391	-0.07178	0.0481	0.0083	0.02222		-4.66	0.07458	0.02356	0.09827	0.05579	0.07556	0.03552		-4.66001	-0.65246
-4.56	0.05754	0.09929	0.11052	0.09832	0.12224	0.09612		-4.56001	0.03217	0.01776	0.05902	0.03558	0.06	0.03583		-4.56001	-0.00915	-0.01868	0.00745	-0.06287	0.0387	-0.01868		-4.56	0.05371	0.05957	0.03662	0.05786	0.08399	0.05688		-4.56001	0.08191	-0.00525	-0.08655	0.0365	0.01086	0.01306		-4.56001	0.07434	0.02649	0.09656	0.04773	0.0863	0.02673		-4.56001	-0.42359
-4.46	0.0595	0.10125	0.10054	0.10491	0.11934	0.09541		-4.46001	0.03509	0.01141	0.07367	0.05023	0.05975	0.0412		-4.46001	-0.01086	-0.02502	0.0011	-0.06677	0.04163	-0.02258		-4.46	0.0686	0.05957	0.03662	0.06323	0.07935	0.06152		-4.46001	0.09308	-0.00824	-0.0871	0.04132	0.01495	0.01007		-4.46001	0.08533	0.0304	0.09338	0.05017	0.09094	0.03064		-4.46001	-0.55163
-4.36	0.06123	0.10298	0.11865	0.12544	0.13281	0.08936		-4.36001	0.04993	0.01916	0.07678	0.04553	0.05823	0.03723		-4.36001	-0.0227	-0.02197	0.01038	-0.05212	0.03931	-0.00793		-4.36	0.08691	0.06152	0.03076	0.07227	0.07422	0.06592		-4.36001	0.08221	-0.000304461	-0.08063	0.01971	0.01434	0.00165		-4.36001	0.08014	0.03693	0.10455	0.03156	0.09357	0.04181		-4.36001	-0.36731
-4.26	0.06763	0.10938	0.12891	0.14355	0.13135	0.10278		-4.26001	0.05096	0.03656	0.08246	0.05902	0.05927	0.04999		-4.26001	-0.02301	-0.02228	0.00635	-0.05054	0.0412	-0.02124		-4.26	0.0957	0.07105	0.0271	0.06543	0.06274	0.07617		-4.26001	0.0769	-0.00879	-0.08691	0.01196	0.02539	0.01025		-4.26001	0.07691	0.03052	0.1084	0.03784	0.10913	0.04248		-4.26001	-0.28528
-4.16	0.07007	0.12207	0.14277	0.14453	0.13496	0.10884		-4.16	0.05188	0.05237	0.09045	0.06238	0.06482	0.04309		-4.16	-0.02863	-0.03033	0.01312	-0.04156	0.03094	-0.01691		-4.16	0.11151	0.0705	0.02094	0.06488	0.05975	0.08734		-4.16	0.06897	-0.01038	-0.09387	0.00403	0.01282	0.01965		-4.16	0.09045	0.03625	0.12659	0.04114	0.12659	0.06311		-4.16001	-0.12745
-4.06	0.0793	0.1335	0.15449	0.14424	0.13032	0.09858		-4.06001	0.05829	0.05023	0.08832	0.04999	0.07684	0.02142		-4.06001	-0.04437	-0.03119	0.00189	-0.04254	0.02619	-0.02252		-4.06	0.11523	0.08594	0.0271	0.07324	0.06348	0.09106		-4.06001	0.06732	-0.01056	-0.08161	0.00702	0.00409	0.02264		-4.06001	0.09644	0.03613	0.1272	0.04248	0.12402	0.06909		-4.06001	0.00219
-3.96	0.08076	0.13813	0.15276	0.1457	0.14031	0.09685		-3.96001	0.07165	0.0697	0.1156	0.0719	0.08459	0.02917		-3.96001	-0.04333	-0.03406	-0.000427842	-0.03168	0.01624	-0.02655		-3.96	0.11597	0.08521	0.02393	0.07251	0.06421	0.10205		-3.96001	0.04047	-0.01935	-0.08893	0.00678	-0.01031	0.01996		-3.96001	0.10278	0.02979	0.12256	0.03394	0.12012	0.06836		-3.96001	-0.54538
-3.86	0.07439	0.14495	0.16482	0.17058	0.14065	0.11209		-3.86001	0.07037	0.0733	0.13409	0.07306	0.07404	0.02423		-3.86001	-0.02771	-0.03015	0.00452	-0.03528	0.01697	-0.03333		-3.86	0.11408	0.08234	0.03522	0.06964	0.07404	0.09918		-3.86001	0.03448	-0.02386	-0.07611	0.01251	-0.01703	0.0257		-3.86001	0.09992	0.03961	0.13141	0.03668	0.10797	0.07111		-3.86001	-0.11421
-3.76	0.07473	0.14626	0.16594	0.16409	0.14495	0.12493		-3.76001	0.08276	0.06372	0.12207	0.06665	0.07471	0.01221		-3.76001	-0.02832	-0.02759	0.00134	-0.02673	0.01489	-0.02625		-3.76	0.12561	0.08777	0.03503	0.07971	0.08167	0.11633		-3.76001	0.0506	-0.01703	-0.06854	0.00836	-0.00165	0.03253		-3.76001	0.12231	0.04004	0.13892	0.03711	0.10376	0.08008		-3.76001	-0.03839
-3.66	0.08293	0.15349	0.173	0.16423	0.15029	0.12417		-3.66	0.08514	0.05902	0.11664	0.07684	0.06683	0.01849		-3.66	-0.02533	-0.02704	0.00854	-0.02271	0.02716	-0.03394		-3.66	0.12756	0.08264	0.03235	0.09802	0.09998	0.11267		-3.66	0.0495	-0.01813	-0.05719	0.000915527	-0.00201	0.01971		-3.66	0.11365	0.0282	0.12952	0.02844	0.10364	0.06213		-3.66001	-0.01263
-3.56	0.07192	0.1481	0.16372	0.16665	0.14663	0.12271		-3.56001	0.08588	0.0473	0.11273	0.08929	0.05975	0.00995		-3.56001	-0.01776	-0.02411	0.013	-0.02435	0.03009	-0.03094		-3.56	0.1228	0.09277	0.03076	0.09888	0.1023	0.10889		-3.56001	0.04462	-0.02545	-0.05499	-0.0086	-0.01544	0.0163		-3.56001	0.1142	0.039	0.13324	0.04071	0.1059	0.06732		-3.56001	-0.02979
-3.46	0.0729	0.13101	0.16419	0.17373	0.14783	0.13806		-3.46001	0.08997	0.03894	0.10901	0.09021	0.05139	0.01868		-3.46001	-0.01147	-0.00928	0.00665	-0.0285	0.04492	-0.0351		-3.46	0.12134	0.0896	0.04248	0.10034	0.10938	0.10645		-3.46001	0.06158	-0.02557	-0.04437	0.00054884	-0.00482	0.01617		-3.46001	0.10962	0.05469	0.13403	0.03687	0.0957	0.05884		-3.46001	-0.10877
-3.36	0.07092	0.1322	0.15291	0.18445	0.16145	0.13289		-3.36001	0.09479	0.04449	0.11237	0.10529	0.04303	0.01886		-3.36001	-0.00683	-0.02099	0.00586	-0.0105	0.04492	-0.02026		-3.36	0.12537	0.09216	0.04968	0.09827	0.11975	0.11609		-3.36001	0.07995	-0.02209	-0.04236	0.0072	0.01208	0.01257		-3.36001	0.10529	0.04401	0.15314	0.0318	0.08356	0.05988		-3.36001	-0.12354
-3.26	0.07136	0.12019	0.14041	0.17927	0.15774	0.12918		-3.26001	0.10236	0.04034	0.11432	0.10577	0.04816	0.00909		-3.26001	-0.00445	-0.01153	0.01904	-0.00586	0.05438	-0.00854		-3.26	0.13025	0.10413	0.04993	0.09143	0.11292	0.10925		-3.26001	0.07355	-0.02386	-0.03705	0.00543	0.00323	0.01325		-3.26001	0.10382	0.03571	0.15411	0.03351	0.08453	0.05939		-3.26001	0.11945
-3.16	0.0801	0.12649	0.13596	0.17556	0.1594	0.12693		-3.16	0.09991	0.04181	0.1026	0.11505	0.05743	0.01617		-3.16	-0.00177	-0.01593	0.01215	-0.00665	0.04852	-0.00299		-3.16	0.13983	0.10663	0.05951	0.09393	0.12714	0.10858		-3.16	0.06976	-0.0174	-0.04083	0.01898	0.0097	0.008		-3.16	0.10083	0.05444	0.15576	0.03662	0.0791	0.06641		-3.16001	0.22643
-3.06	0.08176	0.13059	0.14002	0.18504	0.14563	0.13806		-3.06001	0.10583	0.04382	0.099	0.11707	0.0531	0.01111		-3.06001	-0.01733	-0.01977	0.01093	0.00165	0.03516	-0.000305176		-3.06	0.14087	0.11231	0.06274	0.09644	0.125	0.1167		-3.06001	0.0708	-0.02344	-0.0437	0.0105	0.01221	-0.00366		-3.06001	0.0929	0.03723	0.14709	0.03748	0.07751	0.06482		-3.06001	-0.31029
-2.96	0.08118	0.13391	0.13916	0.18762	0.1438	0.14502		-2.96001	0.1073	0.04919	0.09753	0.11463	0.04773	0.00476		-2.96001	-0.000365615	-0.01453	0.00464	-0.01172	0.04749	-0.01831		-2.96	0.13653	0.12677	0.05304	0.09454	0.11603	0.12164		-2.96001	0.05591	-0.02661	-0.04688	0.0105	0.03174	0.00342		-2.96001	0.09686	0.04193	0.15961	0.04364	0.08612	0.07416		-2.96001	-0.07976
-2.86	0.08496	0.13916	0.13579	0.18823	0.14605	0.14873		-2.86001	0.11212	0.06183	0.09747	0.11237	0.03986	0.00958		-2.86001	-0.00763	-0.01007	0.01624	0.000610352	0.05658	-0.00208		-2.86	0.13617	0.1264	0.05267	0.1059	0.11566	0.1308		-2.86001	0.05347	-0.02832	-0.0564	0.00488	0.04175	0.00562		-2.86001	0.10449	0.04639	0.15234	0.03418	0.08911	0.08032		-2.86001	-0.15321
-2.76	0.08721	0.14849	0.14739	0.17559	0.16228	0.16106		-2.76001	0.1145	0.05957	0.09302	0.10864	0.05493	0.01196		-2.76001	-0.01245	-0.01953	0.01434	0.00116	0.05884	-0.02106		-2.76	0.1441	0.13434	0.05353	0.10992	0.12823	0.13483		-2.76001	0.03033	-0.02875	-0.04437	-0.00653	0.05377	-0.00262		-2.76001	0.11017	0.04425	0.16974	0.03741	0.10089	0.08038		-2.76001	-0.51813
-2.66	0.10418	0.15056	0.14338	0.18328	0.15828	0.16243		-2.66	0.11816	0.05298	0.0957	0.09497	0.04834	0.01563		-2.66	-0.00153	-0.0274	0.00879	0.01514	0.06586	-0.02197		-2.66	0.13843	0.12866	0.05347	0.10425	0.14771	0.12915		-2.66	0.02502	-0.04724	-0.05579	-0.01331	0.05872	-0.01331		-2.66	0.12592	0.04681	0.17938	0.06342	0.11053	0.09247		-2.66001	-0.32826
-2.56	0.10872	0.16218	0.14465	0.18855	0.15955	0.16931		-2.56001	0.1189	0.04834	0.09106	0.09961	0.03735	0.00537		-2.56001	-0.00799	-0.02533	0.008	0.01508	0.06329	-0.0235		-2.56	0.15082	0.12933	0.04852	0.10101	0.1474	0.12421		-2.56001	0.01727	-0.06525	-0.06281	-0.01642	0.0705	-0.02423		-2.56001	0.12561	0.05823	0.18127	0.06458	0.11487	0.08411		-2.56001	-0.20245
-2.46	0.10535	0.17371	0.13831	0.22107	0.17273	0.17541		-2.46001	0.1095	0.03967	0.07703	0.09583	0.02795	0.00623		-2.46001	-0.0033	-0.02063	0.00153	0.02106	0.05628	-0.03632		-2.46	0.15192	0.13361	0.04742	0.09674	0.15802	0.13019		-2.46001	-0.00751	-0.09393	-0.05414	-0.0014	0.08697	-0.03192		-2.46001	0.12518	0.05145	0.17157	0.07123	0.10663	0.09003		-2.46001	-0.33996
-2.36	0.11853	0.18445	0.14253	0.2218	0.17378	0.17964		-2.36001	0.12567	0.04877	0.0744	0.07831	0.03241	-0.00104		-2.36001	4.76837e-07	-0.00708	0.01477	0.03357	0.06665	-0.03625		-2.36	0.14984	0.13617	0.05219	0.08905	0.15741	0.10614		-2.36001	-0.02319	-0.10889	-0.05249	-0.01074	0.07764	-0.04834		-2.36001	0.13751	0.04425	0.18536	0.07184	0.11578	0.09454		-2.36001	-0.49311
-2.26	0.12739	0.19575	0.13897	0.21431	0.16558	0.17607		-2.26001	0.12299	0.04852	0.07489	0.09979	0.02509	0.00091517		-2.26001	0.00574	0.01892	0.000244141	0.03467	0.06995	-0.02588		-2.26	0.13397	0.14447	0.04657	0.06854	0.1557	0.09491		-2.26001	-0.03021	-0.09784	-0.03534	0.0025	0.07379	-0.039		-2.26001	0.14172	0.05408	0.17322	0.09558	0.12244	0.08557		-2.26001	-0.32044
-2.16	0.13408	0.19219	0.13799	0.21782	0.16143	0.16728		-2.16	0.12787	0.05023	0.04462	0.0993	0.03461	0.00116		-2.16	0.0105	0.04004	0.00354	0.03552	0.09741	-0.01941		-2.16	0.12482	0.14703	0.0296	0.0484	0.1629	0.07648		-2.16	-0.01849	-0.08612	-0.03143	0.01495	0.09332	-0.05219		-2.16	0.10724	0.04449	0.20905	0.09235	0.10822	0.08453		-2.16001	0.00688
-2.06	0.1541	0.18804	0.10466	0.19023	0.15398	0.14641		-2.06001	0.13745	0.07227	0.04321	0.10962	0.04565	0.00513		-2.06001	0.00824	0.04486	0.01611	0.0498	0.12958	-0.03418		-2.06	0.12598	0.1748	0.05347	0.04028	0.20312	0.0752		-2.06001	-0.000303507	-0.09308	-0.0086	0.03558	0.11298	-0.06061		-2.06001	0.107	0.04425	0.19244	0.09528	0.10333	0.07111		-2.06001	0.16156
-1.96	0.14348	0.18059	0.04924	0.17644	0.15471	0.13713		-1.96001	0.14093	0.08917	0.04352	0.1131	0.05475	0.00958		-1.96001	0.02234	0.07458	0.01776	0.02411	0.1405	-0.01373		-1.96	0.1217	0.17053	0.07483	0.03674	0.21448	0.09754		-1.96001	0.03253	-0.06561	0.000794411	0.0152	0.12628	-0.0434		-1.96001	0.11798	0.03961	0.17047	0.07574	0.09625	0.06793		-1.96001	-0.28605
-1.86	0.10369	0.15007	0.05259	0.16472	0.14414	0.14756		-1.86001	0.0982	0.06427	0.00323	0.08209	0.03937	-0.01923		-1.86001	0.01623	0.06921	0.02014	0.03967	0.11951	0.01428		-1.86	0.11817	0.17944	0.06518	0.03393	0.16406	0.08228		-1.86001	0.03131	-0.05048	0.00665	0.00934	0.11969	-0.04779		-1.86001	0.12109	0.01538	0.18628	0.06323	0.09009	0.03516		-1.86001	-0.15167
-1.76	0.04307	0.11606	0.08459	0.16343	0.16272	0.16931		-1.76001	0.09875	0.01721	-0.04626	0.06775	0.01013	-0.02722		-1.76001	0.01996	0.05658	-0.00403	0.0094	0.16302	0.02234		-1.76	0.0918	0.19922	0.07153	0.06543	0.15796	0.06055		-1.76001	0.04297	-0.04419	0.02466	0.00855	0.11572	-0.04614		-1.76001	0.11603	0.03839	0.19659	0.07916	0.0506	0.03473		-1.76001	-0.30165
-1.66	0.06628	0.11511	0.13232	0.19153	0.20044	0.17651		-1.66	0.11829	0.04456	-0.0946	0.08264	0.01794	-0.03113		-1.66	-0.03925	0.02008	0.02631	0.02948	0.20001	0.0705		-1.66	0.10938	0.22852	0.06421	0.09473	0.15137	0.06494		-1.66	0.07007	-0.02734	0.01953	0.02148	0.12793	-0.04028		-1.66	0.06207	0.02985	0.24127	0.04889	0.01227	0.01056		-1.66	-0.53528
-1.56	0.10718	0.14893	0.13911	0.20337	0.21406	0.21211		-1.56001	0.1571	0.12634	-0.12854	0.13318	0.10291	-0.01257		-1.56001	-0.0437	0.00537	0.07184	0.06793	0.22681	0.12384		-1.56	0.14801	0.29449	0.11603	0.15363	0.15802	0.08942		-1.56001	0.04596	-0.01068	0.02057	0.05524	0.09527	-0.05487		-1.56001	0.01959	0.00372	0.29083	-0.01337	-0.03412	-0.01483		-1.56001	-0.27356
-1.46	0.11225	0.1352	0.14761	0.20308	0.23208	0.23159		-1.46001	0.14471	0.1303	-0.12774	0.1286	0.13813	-0.00396		-1.46001	0.000918984	0.06733	0.09399	0.07763	0.23163	0.12182		-1.46	0.19152	0.34192	0.26208	0.25574	0.18738	0.09557		-1.46001	0.02038	0.03406	0.05187	0.09289	0.06408	-0.13293		-1.46001	-0.05963	0.00336	0.268	-0.06353	-0.10163	-0.10016		-1.46001	-0.64385
-1.36	0.12856	0.14224	0.15584	0.20376	0.24568	0.2242		-1.36001	0.0877	0.08355	-0.10882	0.04352	0.09528	0.03596		-1.36001	0.07459	0.11512	0.13544	0.05585	0.24207	0.1391		-1.36	0.15849	0.28766	0.28351	0.2923	0.19489	0.08354		-1.36001	0.06884	0.10181	0.04882	0.07568	0.04296	-0.13671		-1.36001	-0.00152	0.06293	0.23528	-0.00469	-0.1507	-0.08819		-1.36001	-0.57515
-1.26	0.12043	0.17317	0.18884	0.18855	0.26941	0.22522		-1.26001	0.01733	0.04272	-0.05981	-0.04247	0.03663	0.09595		-1.26001	0.14649	0.12061	0.13342	0.02332	0.20216	0.13709		-1.26	0.05205	0.10871	0.17243	0.24128	0.09577	0.0999		-1.26001	0.19128	0.09632	-0.01868	0.02233	0.02014	-0.01745		-1.26001	0.10029	0.03682	0.13324	0.14863	-0.17072	0.03071		-1.26001	-0.29858
-1.16	0.13245	0.19836	0.2239	0.21692	0.27078	0.25784		-1.16	-0.11542	-0.03363	-0.0285	-0.13861	-0.03607	0.11554		-1.16	0.22711	0.1214	0.10132	-0.00879	0.13263	0.10254		-1.16	-0.04932	-0.11523	0.02344	0.1626	-0.01904	0.12744		-1.16	0.28882	0.08813	-0.03833	-0.00757	-0.000976563	0.08008		-1.16	0.20892	0.04462	0.00775	0.27997	-0.16022	0.18256		-1.16	-0.5509
-1.06	0.11111	0.20681	0.28465	0.21365	0.30271	0.30931		-1.06001	-0.21704	-0.14941	0.0066	-0.24413	-0.1455	0.11646		-1.06001	0.26691	0.14094	0.03424	-0.07123	0.128	0.05817		-1.06	-0.04186	-0.26794	-0.06432	0.10145	-0.00378	0.13636		-1.06001	0.3075	0.10389	-0.04382	-0.0238	0.0614	0.13855		-1.06001	0.24091	0.04853	-0.11896	0.30341	-0.13703	0.19647		-1.06001	-0.12826
-0.96	0.13132	0.22068	0.32302	0.22361	0.37698	0.35623		-0.96001	-0.23663	-0.18926	0.01215	-0.22857	-0.18609	0.10858		-0.96001	0.21723	0.17255	0.00836	-0.08612	0.16889	0.04865		-0.96	0.09516	-0.22858	-0.03204	0.09076	0.06464	0.08051		-0.96001	0.2301	0.10706	-0.01477	-0.01135	0.15125	0.09558		-0.96001	0.1753	0.01172	-0.13085	0.20728	-0.052	0.12989		-0.96001	-0.49854
-0.86	0.18142	0.31912	0.3125	0.3096	0.44214	0.39648		-0.86001	-0.10693	-0.09009	-0.02222	-0.10743	-0.10108	0.10229		-0.86001	0.13507	0.1529	0.07294	-0.03033	0.19538	0.10687		-0.86	0.23017	-0.03839	0.07245	0.08343	0.08539	0.08881		-0.86001	0.14411	0.06403	0.03278	0.03864	0.17316	0.00104		-0.86001	0.1037	-0.02472	-0.04303	0.12787	0.02338	0.07245		-0.86001	-0.18063
-0.76	0.1919	0.3938	0.30598	0.36157	0.45442	0.46174		-0.76001	-0.04517	-0.05786	-0.04639	-0.08936	-0.02588	0.09448		-0.76001	0.10938	0.1023	0.09454	-0.02728	0.17603	0.11066		-0.76	0.23321	0.07965	0.10748	0.09356	0.13605	0.11212		-0.76001	0.18427	0.07049	0.06195	0.06928	0.13666	-0.01666		-0.76001	0.09082	-0.04615	0.02002	0.07592	0.03711	0.05566		-0.76001	-0.3572
-0.66	0.22126	0.43416	0.37565	0.38069	0.46403	0.52922		-0.66	0.02686	-0.0835	-0.04541	-0.06494	-0.021	0.11816		-0.66	0.11078	0.11542	0.05566	-0.06616	0.14227	0.06787		-0.66	0.21094	0.12305	0.15015	0.07056	0.16235	0.08911		-0.66	0.19605	0.07593	0.01416	0.07251	0.08667	-0.02759		-0.66	0.11127	-0.10944	0.01459	0.06903	0.05292	0.05194		-0.66	-0.02429
-0.56	0.20744	0.45622	0.36338	0.39665	0.4603	0.50913		-0.56	0.05982	-0.04834	-0.03833	-0.06885	-0.09131	0.09155		-0.56	0.12298	0.11664	0.05707	-0.02496	0.11688	0.10199		-0.56	0.23395	0.10553	0.12628	0.02252	0.1651	0.06378		-0.56	0.2165	0.07001	-0.10577	0.10858	0.05414	-0.01715		-0.56	0.11603	-0.10614	0.00372	0.0777	0.0943	0.08624		-0.56	0.24282
-0.46	0.19053	0.41123	0.36838	0.35239	0.53244	0.54612		-0.46001	0.10387	-0.04408	-0.11463	-0.0763	-0.18152	0.0592		-0.46001	0.14325	0.14081	0.02313	-0.09161	0.10907	0.09711		-0.46	0.31689	0.11255	0.12622	-0.04468	0.15259	0.09033		-0.46001	0.27808	0.10254	-0.08814	0.15527	0.03906	0.00366		-0.46001	0.11218	-0.10291	-0.05945	0.09021	0.10608	0.05676		-0.46001	-0.12823
-0.36	0.34934	0.40036	0.44012	0.29953	0.37909	0.45209		-0.36001	0.03149	-0.16333	-0.13696	-0.20263	-0.33911	0.00318		-0.36001	0.14386	0.10333	-0.05109	-0.11993	0.25592	0.03607		-0.36	0.29101	0.10547	0.15601	-0.11206	0.04322	0.24023		-0.36001	0.28838	0.14801	-0.04878	0.21245	0.03838	0.05304		-0.36001	0.06818	-0.07904	-0.28803	0.14069	0.06915	0.01032		-0.36001	-0.03919
-0.26	0.51165	0.36272	0.05701	0.2531	0.54529	0.42615		-0.26001	-0.03049	-0.15427	-0.13793	-0.1936	-0.10571	0.12086		-0.26001	0.02186	-0.06261	-0.07928	-0.08002	0.06654	0.09625		-0.26	0.12843	0.06397	0.13623	0.19409	0.06031	0.23		-0.26001	0.18336	0.16334	0.04371	0.35597	0.00831	0.07545		-0.26001	0.13385	0.0257	0.11531	0.13922	0.00813	0.06427		-0.26001	-0.2486
-0.16	0.36389	0.57752	0.13569	0.56482	0.7038	0.34149		-0.16	0.09979	0.1994	0.08978	-0.2796	0.01971	0.14178		-0.16	-0.02917	-0.05188	0.07361	0.07288	-0.20398	0.12732		-0.16	0.25214	0.35248	0.26849	-0.05157	0.08856	-0.00812		-0.16	-0.12268	0.03381	-0.34192	-0.19299	0.1759	0.04041		-0.16	0.12976	0.03748	0.0863	0.13538	0.18152	0.06726		-0.16	-0.32196
-0.06	0.21508	0.71776	0.16716	0.82148	-0.03279	0.31828		-0.06001	-0.02868	0.0453	0.18351	-0.14462	-0.04525	0.09537		-0.06001	-0.04124	-0.05466	0.06628	-0.35144	-0.10056	0.000366211		-0.06	0.43264	0.50101	0.02714	-0.32272	0.05497	-0.04465		-0.06001	-0.25461	0.05887	-0.25827	-0.30246	0.36819	0.01175		-0.06001	0.2097	0.1306	0.14425	0.15575	0.48483	-0.03004		-0.06001	-0.44854
0.04	0.27454	-0.23742	3.23602	-0.24328	-0.76569	1.37225		0.03999	0.01353	-0.15004	-0.03599	-0.24229	0.06337	0.00478		0.03999	0.01422	0.17511	-0.07078	-0.38865	0.28546	-0.0156		0.04	-0.1084	-0.05658	0.25348	-0.06537	0.07037	0.30884		0.03999	-0.0017	0.11115	0.47754	0.24268	0.01856	-0.1181		0.03999	-0.01274	-0.03716	0.1476	0.01606	-0.04381	0.14204		0.03999	0.04597
0.14	5.93568	-0.29772	3.48511	0.6476	4.45239	9.82153		0.13999	1.22763	0.83432	1.20058	0.79604	7.03749	5.35097		0.13999	0.15259	0.13208	0.14166	0.21686	3.70434	0.47125		0.14	0.2194	-0.18412	0.92331	0.86422	1.72238	7.29118		0.13999	1.05435	2.03048	3.05923	2.81289	-0.39023	1.26974		0.13999	0.12614	0.861	0.12071	-0.58577	-0.43861	3.39567		0.13999	-0.05946
0.24	3.613	5.07492	-0.02051	7.82248	3.70068	12.9673		0.23999	5.43675	6.97874	5.5137	2.80203	9.48415	15.9749		0.23999	5.03325	3.77299	2.46429	1.61517	5.25517	8.67645		0.24	3.61286	3.56576	3.7474	2.66635	5.74081	11.899		0.23999	0.71827	2.56228	1.09205	2.59327	3.96827	11.468		0.23999	1.67332	1.91844	1.83052	1.63255	3.72969	14.5373		0.23999	0.12883
0.34	-0.76611	2.34204	-0.35984	2.18726	4.77761	24.0396		0.34	-0.06122	0.46979	0.07501	0.59991	7.18219	20.1988		0.34	0.50562	-0.42578	4.43555	2.60132	4.89551	12.3025		0.34	0.42584	0.34967	0.03278	0.71808	4.45514	17.3773		0.34	-0.40979	0.19836	0.32898	2.15417	4.1615	17.0831		0.34	-0.05084	-0.17145	0.43304	1.44452	5.30951	23.8366		0.34	1.59985
0.44	-1.45312	-0.62622	0.12117	1.22976	8.88606	38.3114		0.44	-1.34314	-1.28796	-0.85217	1.66737	11.6779	35.6793		0.44	-1.01982	-1.26128	0.36499	0.52222	8.57271	19.4585		0.44	-0.5628	-0.56475	-0.58159	1.50679	7.25581	29.4248		0.44	-0.50036	-0.36242	0.43372	3.34559	8.00525	31.7597		0.44	-0.5871	-0.34662	0.60064	2.42535	9.6795	41.9864		0.44	2.91276
0.54	-1.48528	-1.06609	0.75999	2.25007	13.7944	54.6565		0.53999	-1.45423	-1.30458	-0.19934	3.65076	17.9923	55.705		0.53999	-1.27496	-0.98516	-0.20245	1.49921	13.7377	33.5458		0.54	-0.78388	-0.76068	-0.40155	2.74152	11.8848	45.2178		0.53999	-0.66352	-0.21381	1.16045	5.23101	13.5757	50.8318		0.53999	-0.58562	-0.1867	1.02569	4.14338	16.3897	64.9893		0.53999	2.26784
0.64	-1.2471	-0.78445	1.63658	3.89206	19.2579	72.2731		0.63999	-1.15387	-0.93293	0.59809	5.64814	25.3178	78.3664		0.63999	-1.06664	-0.70116	0.10321	3.01361	19.3945	51.0131		0.64	-0.85247	-0.43035	-0.01653	4.53596	17.2239	62.4295		0.63999	-0.7331	-0.12347	1.89312	7.59796	20.1834	72.1285		0.63999	-0.50054	0.08662	1.72308	6.69623	24.2888	89.7221		0.63999	1.37821
0.74	-1.03774	-0.46718	2.27305	5.89903	25.0614	90.0069		0.73999	-1.01813	-0.49738	1.34223	7.98676	33.2338	102.25		0.73999	-0.96026	-0.38848	0.73047	4.92578	25.7499	70.1685		0.74	-0.39436	-0.30328	0.59955	6.32318	22.8227	80.4494		0.73999	-0.63868	0.24829	2.83349	10.1377	27.5598	94.6917		0.73999	-0.52001	0.26027	2.56323	8.98072	32.9084	115.279		0.73999	1.37034
0.84	-0.8334	-0.04556	2.84518	7.84482	30.8938	107.373		0.84	-0.7038	-0.25555	2.25348	10.5276	41.0779	126.314		0.84	-0.78113	0.09778	1.40228	6.82977	32.1183	89.9269		0.84	-0.22797	0.11481	0.92609	7.91364	28.5516	98.8629		0.84	-0.74335	0.48273	3.64069	12.419	35.0887	116.679		0.84	-0.39288	0.58417	3.40961	11.8408	41.851	140.1		0.84	1.01001
0.94	-0.84014	0.10932	3.53787	9.7795	36.7442	124.372		0.94	-0.51819	0.00329	3.0094	12.8602	49.0533	150.111		0.94	-0.51934	0.06245	2.37292	8.78162	38.5441	110.276		0.94	-0.0514	0.36854	1.30262	9.9574	34.4633	116.548		0.94	-0.64271	0.65369	4.19128	14.9511	42.8082	137.784		0.94	-0.37274	0.84894	4.31035	14.7672	50.9322	163.409		0.94	0.89446
1.04	-0.70066	0.21901	3.91146	11.6143	42.692	140.268		1.03999	-0.30597	0.75946	3.93036	15.4694	57.218	172.576		1.03999	-0.31682	0.40193	2.80877	10.9316	44.9249	130.43		1.04	-0.20875	0.48316	1.73048	11.6829	40.2896	133.216		1.03999	-0.36359	0.9162	4.99065	17.3791	50.581	156.76		1.03999	-0.35711	1.00593	5.19073	17.721	60.022	184.174		1.03999	0.91707
1.14	-0.75677	0.52399	4.45167	13.5223	48.8682	155.129		1.13999	-0.20838	0.92273	4.9889	18.0787	65.1774	193.309		1.13999	-0.39727	0.80732	3.53717	12.9263	51.4287	150.186		1.14	0.14495	0.52509	2.24433	13.5515	46.0683	149.053		1.13999	-0.31391	1.09748	5.79595	19.8377	58.4627	173.366		1.13999	-0.34294	1.18709	5.99224	20.3443	68.9773	202.119		1.13999	0.78196
1.24	-0.61328	0.76977	5.05422	15.3672	54.7925	168.627		1.23999	-0.00232	1.12536	5.72596	20.6588	72.8324	212.007		1.23999	-0.30675	0.94081	4.22308	15.0724	57.9247	169.152		1.24	0.05298	0.70338	2.53443	15.3508	51.9583	163.149		1.23999	-0.35774	1.26215	6.56219	22.3227	66.3508	187.186		1.23999	-0.33257	1.42964	6.60809	23.0688	77.7221	217.112		1.23999	0.84207
1.34	-0.56174	0.95339	5.59617	17.2884	60.6501	180.232		1.34	0.29321	1.41162	6.44897	23.0474	80.738	228.435		1.34	-0.20624	1.15387	4.7926	16.9857	64.5157	186.846		1.34	0.02368	1.04199	2.73389	17.1809	57.886	175.337		1.34	-0.43951	1.4826	7.29047	24.8361	74.1252	198.521		1.34	-0.38556	1.54706	7.34906	25.8293	86.3608	229.722		1.34	0.58112
1.44	-0.61722	1.00583	6.09476	19.0205	66.3821	190.201		1.43999	0.24316	1.69384	7.25367	25.5835	88.5767	242.538		1.43999	-0.1339	1.33949	5.47345	18.8712	71.0919	202.759		1.44	0.05688	1.10499	3.00391	18.9321	63.687	185.953		1.43999	-0.45502	1.74763	8.02032	27.2528	81.5005	207.496		1.43999	-0.37207	1.73316	8.12352	28.5928	94.8242	239.743		1.43999	0.62721
1.54	-0.66331	1.05715	6.64136	20.7905	72.2866	198.845		1.53999	0.25842	1.9552	8.04871	27.9376	96.3036	254.386		1.53999	-0.09581	1.61732	6.08337	20.757	77.6708	217.054		1.54	0.10376	1.18848	3.29273	20.8086	69.5449	194.988		1.53999	-0.38837	2.00495	8.7276	29.6443	89.032	214.765		1.53999	-0.33806	1.96711	8.90436	31.3704	102.968	247.981		1.53999	0.62489
1.64	-0.64942	1.08911	7.13829	22.6218	77.7179	206.136		1.63999	0.26348	2.14215	8.7818	30.317	104.103	264.32		1.63999	-0.03612	1.77711	6.63147	22.7411	84.3899	229.371		1.64	0.2066	1.27424	3.61066	22.6717	75.4354	202.47		1.63999	-0.34974	2.23182	9.46154	32.0228	96.3058	220.324		1.63999	-0.29918	2.19349	9.72058	34.1578	110.717	254.301		1.63999	0.79988
1.74	-0.73159	1.1688	7.68625	24.4342	83.2417	212.165		1.73999	0.26556	2.32464	9.54706	32.7065	111.759	272.487		1.73999	-0.0288	1.95704	7.19141	24.7656	91.0237	240.023		1.74	0.18908	1.36756	3.95008	24.4401	81.4335	208.695		1.73999	-0.339	2.32068	10.245	34.4235	103.32	224.865		1.73999	-0.24847	2.40681	10.5909	36.9547	118.409	259.626		1.73999	0.53267
1.84	-0.7554	1.2739	8.20723	26.1643	88.7307	217.054		1.84	0.3537	2.53778	10.3259	35.1423	118.99	279.059		1.84	-0.03632	2.07843	7.73535	26.8369	97.6163	248.809		1.84	0.14923	1.4715	4.27277	26.2628	87.0108	213.617		1.84	-0.30792	2.4267	10.9728	36.8349	110.035	228.249		1.84	-0.20758	2.61713	11.4028	39.6025	125.689	263.929		1.84	0.56549
1.94	-0.77276	1.37129	8.649	27.9235	94.5052	221.139		1.93999	0.45581	2.71801	11.0366	37.5366	126.296	284.442		1.93999	0.00532	2.17939	8.27716	28.8389	104.217	256.266		1.94	0.17181	1.6059	4.58368	28.0783	92.6865	217.701		1.93999	-0.30042	2.57728	11.6468	39.2941	116.373	231.083		1.93999	-0.15063	2.83277	12.2441	42.2837	132.401	267.603		1.93999	0.77722
2.04	-0.81609	1.44758	9.07439	29.6785	99.623	224.462		2.03999	0.50445	2.92682	11.7571	39.9219	133.43	288.979		2.03999	-0.02745	2.3412	8.86395	30.8539	110.702	262.157		2.04	0.18213	1.71143	4.84937	29.8909	98.2991	220.792		2.03999	-0.25275	2.76239	12.3171	41.6674	122.462	233.188		2.03999	-0.09319	3.06599	13.015	44.9224	138.946	270.387		2.03999	0.67726
2.14	-0.84138	1.56511	9.50503	31.4643	104.707	227.316		2.13999	0.5697	3.11706	12.506	42.3121	140.379	292.44		2.13999	-0.00561	2.47242	9.44226	32.8329	117.105	267.104		2.14	0.18078	1.80311	5.13489	31.724	103.713	223.708		2.13999	-0.20331	2.94782	13.0362	44.0364	128.181	234.938		2.13999	-0.02014	3.31556	13.8199	47.6056	145.078	273.038		2.13999	1.15763
2.24	-0.92027	1.60195	9.96267	33.2267	109.709	229.835		2.23999	0.63904	3.32312	13.2479	44.7284	147.097	295.498		2.23999	-0.00701	2.57575	10.0125	34.8484	123.232	271.329		2.24	0.18597	1.93085	5.40863	33.5471	108.85	225.94		2.23999	-0.16535	3.15204	13.7411	46.3784	133.662	236.357		2.23999	-0.000236511	3.53858	14.6282	50.2192	150.618	275.14		2.23999	0.98972
2.34	-0.9509	1.61672	10.4211	34.9563	114.413	231.482		2.34	0.70502	3.54462	13.9741	47.1296	153.244	298.004		2.34	-0.01385	2.71027	10.5916	36.8643	129.299	274.58		2.34	0.17615	2.04529	5.69031	35.3646	114.05	227.659		2.34	-0.13971	3.36371	14.4645	48.7538	138.681	237.547		2.34	0.07617	3.75171	15.4404	52.8848	156.163	276.99		2.34	0.89679
2.44	-0.9947	1.6657	10.9002	36.7109	118.817	233.434		2.43999	0.78393	3.7688	14.7209	49.5366	159.338	299.926		2.43999	-0.03234	2.84095	11.1558	38.8738	135.426	277.199		2.44	0.21099	2.20587	5.97907	37.212	118.886	229.221		2.43999	-0.13044	3.58637	15.1879	51.1437	143.418	238.666		2.43999	0.1203	3.98334	16.2761	55.5038	160.954	278.584		2.43999	0.85456
2.54	-1.01416	1.71118	11.3879	38.4875	123.273	235.006		2.53999	0.84765	3.96924	15.48	51.8862	165.232	301.898		2.53999	-0.00805	2.98487	11.7389	40.91	141.227	279.642		2.54	0.23242	2.35401	6.22315	39.0256	123.767	230.407		2.53999	-0.099	3.78406	15.9037	53.4486	147.658	239.442		2.53999	0.16761	4.22742	17.0748	58.0988	165.387	280.028		2.53999	1.08501
2.64	-1.03418	1.7771	11.8688	40.2441	127.544	236.241		2.63999	0.89795	4.19458	16.2061	54.2874	170.734	303.259		2.63999	0.01917	3.14564	12.3484	42.9226	146.887	281.54		2.64	0.24512	2.46192	6.46558	40.8594	128.086	231.461		2.63999	-0.07502	4.01191	16.6081	55.7358	151.788	240.086		2.63999	0.20606	4.45582	17.8462	60.6514	169.625	281.3		2.63999	1.03665
2.74	-1.07285	1.82436	12.3661	41.9992	131.361	237.31		2.73999	0.95935	4.40198	16.9354	56.7103	176.121	304.693		2.73999	0.03718	3.30109	12.9584	44.9718	152.339	283.318		2.74	0.27862	2.61115	6.73664	42.7078	132.332	232.542		2.73999	-0.04395	4.19629	17.3259	57.9568	155.279	240.758		2.73999	0.2779	4.65192	18.6375	63.1881	173.404	282.504		2.73999	1.08501
2.84	-1.11782	1.88096	12.8376	43.7511	135.211	238.242		2.84	1.02869	4.65417	17.7086	59.1219	181.112	305.851		2.84	0.07636	3.43573	13.5474	47.0005	157.522	284.649		2.84	0.32153	2.74219	6.99585	44.5388	136.429	233.568		2.84	0.01556	4.39471	18.0463	60.2443	158.758	241.339		2.84	0.31482	4.86853	19.4525	65.6984	177.059	283.694		2.84	1.0296
2.94	-1.17759	1.93691	13.3546	45.4992	138.715	239.204		2.93999	1.09033	4.89551	18.4673	61.5493	185.785	306.846		2.93999	0.09186	3.58551	14.1391	49.0134	162.625	286.046		2.94	0.33123	2.88471	7.26337	46.3627	140.198	234.165		2.93999	0.01629	4.59711	18.7768	62.4709	161.758	241.839		2.93999	0.36524	5.09619	20.2749	68.105	180.226	284.736		2.93999	1.11397
3.04	-1.19639	2.00234	13.8649	47.2794	142.172	240.039		3.03999	1.17633	5.11896	19.2352	63.939	190.204	307.828		3.03999	0.13148	3.74622	14.7108	51.0467	167.319	287.314		3.04	0.33398	2.99536	7.53247	48.1904	143.711	234.868		3.03999	0.02935	4.7796	19.4922	64.6409	164.493	242.266		3.03999	0.44062	5.33564	21.0705	70.4414	183.185	285.655		3.03999	1.17413
[truncated: 3,274 more rows]
[truncated: 5 more columns]

## Sheet: Fig4c
Figure 4, panel c: Numerical data of SPR sensorgrams of the interaction between B. thuringiensis LexA alone or pre-incubated with gp7 or gp7 homologs with the wild-type or mutant LexA operators from the GIL01 P1 promoter.
[truncated: 13,575 more rows]

[truncated: 7 more sheets: FigS2, FigS4b, FigS4c, FigS4d, FigS8, FigS9, FigS10]
